# Supplementary material for: The impact of rare protein coding genetic variation on adult cognitive function
Source: Nat Genet. 2023 May 25;55(6):927–38. doi: 10.1038/s41588-023-01398-8 (PMC10260403; doi:10.1038/s41588-023-01398-8)
Supplement: Supplementary file 3 — Supplementary Tables 1–23. [file 41588_2023_1398_MOESM3_ESM.xlsx]

## Sheet: Index
Table S1	Exome-wide burden analysis for educational attainment (EDU), reaction time RT), and verbal-numerical reasoning (VNR) in unrelated European samples in the UK Biobank. Burden association analyses were done with linear regression, adjusted for sex, age, age2, sex by age interaction, sex by age2 interaction, top 20 PCs, and recruitment centers (as categorical variables). Association p-values are base…
Table S2	Exome-wide burden analysis for educational attainment, reaction time, and verbal-numerical reasoning in unrelated European samples in the UK Biobank, controlling for 40 PCs (instead of 20 PCs). Burden association analyses were done with linear regression, adjusted for sex, age, age2, sex by age interaction, sex by age2 interaction, top 20 PCs, and recruitment centers (as categorical variables). A…
Table S3	FDR significant genes for educational attainment, reaction time, and verbal-numerical reasoning in European samples in the UK Biobank identified by exome-wide gene-based PTV burden association. Burden association analyses were done with whole-genome linear regression implemented in Regenie, adjusted for sex, age, age2, sex by age interaction, sex by age2 interaction, top 20 PCs, and recruitment c…
Table S4	Exome-wide gene-based PTV burden association tests for educational attainment, reaction time, and verbal-numerical reasoning in EUR, SAS, and AFR samples in the UK Biobank. Burden association analyses were done with whole-genome linear regression implemented in Regenie, adjusted for sex, age, age2, sex by age interaction, sex by age2 interaction, top 20 PCs, and recruitment centers (as categorica…
Table S5	Number of rare PTV carriers for the 13 cognitive function genes in EUR, SAS, and AFR samples in UK Biobank
Table S6	Exome-wide burden analysis for educational attainment, reaction time, and verbal-numerical reasoning in South Asian samples in the UK Biobank. Burden association analyses were done with linear regression, adjusted for sex, age, age2, sex by age interaction, sex by age2 interaction, top 20 PCs, and recruitment centers (as categorical variables). Association p-values are based on two-sided t-test. …
Table S7	Exome-wide burden analysis for educational attainment, reaction time, and verbal-numerical reasoning in African samples in the UK Biobank. Burden association analyses were done with linear regression, adjusted for sex, age, age2, sex by age interaction, sex by age2 interaction, top 20 PCs, and recruitment centers (as categorical variables). Association p-values are based on two-sided t-test. Bonf…
Table S8	Replication of cognitive function genes identified in UKB European samples using indepedent European exome samples. Statistical tests used for each p-value were labeled in the table.
Table S9	Phenome-wide PTV burden analysis for 8 cognitive function genes in unrelated European sample in the UK Biobank. Bonferroni corrected p-value (two-sided t-test) significance threshold was 0.05/3150=1.59x10-5.
Table S10	Rare coding varaint burden analysis in developmental delay (Kaplanis et al. 2020), autism spectrum disorder (Satterstrom et al. 2020) and Development Disorder Genotype - Phenotype Database (DDG2P) for Educational attainment, reaction time, and verbal-numerical reasoning in unrelated European sample in UK Biobank. Burden association analyses were done with linear regression, adjusted for sex, age,…
Table S11	Comparison between associations for exome-wide significant genes in developmental delay (Kaplanis et al. 2020), autism spectrum disorder (Satterstrom et al. 2020) and Development Disorder Genotype - Phenotype Database (DDG2P), and educational attainment and verbal-numerical reasoning in the current analysis. Statistical tests used for each p-value were labeled in the table.
Table S12	Cognitive function phenotype distribution for KDM5B PTV carriers with ICD-10 code and Clinvar annotations
Table S13	Cognitive function phenotype distribution for CACNA1A PTV carriers with ICD-10 code and Clinvar annotations
Table S14	Comparison between gene brain expression levels at different developmental stages from Brainspan
Table S15	ANOVA Post Hoc pairwise tests (Tukey) between gene brain expression levels at different developmental stages from Brainspan
Table S16	DESEQ2 summary data across all mouse tissues and stages from the RNAseq analysis of differential gene expression in Kdm5b+/- and Kdm5b-/- mice. Significance threshold for Gene ontology (GO) pathway enrichment analysis is P<0.05 with FDR correction for multiple testing (hypergeometric test).
Table S17	European Nucleotide Archive accession numbers for the RNA-seq sequences reported
Table S18	Rare coding variant burden in genes identified in GWAS for cognitive function, educational attainment, schizophrenia, bipolar disorder, and depression, and non-cognitive function related genes on educational attainment, reaction time, and verbal-numerical reasoning. Burden association analyses were done with linear regression, adjusted for sex, age, age2, sex by age interaction, sex by age2 inter…
Table S19	Self-contained gene set analysis for Educational attainment, reaction time, and verbal-numerical reasoning in European sample in UK Biobank. The gene set association p-values were based on two-sided t-tests from linear regression, adjusted for sex, age, age2, sex by age interaction, sex by age2 interaction, top 20 PCs, and recruitment centers (as categorical variables).
Table S20	Rare coding varaint burden analysis in genes with different brain expression specificity for Educational attainment, reaction time, and verbal-numerical reasoning in European sample in UK Biobank. Burden association analyses were done with linear regression, adjusted for sex, age, age2, sex by age interaction, sex by age2 interaction, top 20 PCs, and recruitment centers (as categorical variables)…
Table S21	Controbution of cognitive functiona polygenic risk score and rare coding variant carrier status on educational attainment. Statistical tests used for each p-value were labeled in the table.
Table S22	Controbution of cognitive functiona polygenic risk score and rare coding variant carrier status on verbal-numerical reasoning. Statistical tests used for each p-value were labeled in the table.
Table S23	PTV burden, SKAT, and SKAT-O test resulls for the 8 cognitive function genes from Genebass browser and the current study. Statistical tests used for each p-value were labeled in the table.

## Sheet: Table S1
Phenotype	pLI category	Variant category	BETA	SE	P	N_SAMPLE	N_GENE	Significant after multiple testing correction (N=33)
Educational attainment	Exome-wide	PTV	-0.0101127	0.00106355	1.94896e-21	318844	18441	YES
Educational attainment	Exome-wide	Missense (all)	0.00275482	0.000272931	5.9544e-24	318844	19634	YES
Educational attainment	Exome-wide	Synonymous	0.00874521	0.000477808	8.59159e-75	318844	20037	YES
Educational attainment	LoF intolerant (pLI>=0.9)	PTV	-0.0871428	0.0033462	2.35648e-149	318844	2686	YES
Educational attainment	LoF intolerant (pLI>=0.9)	Missense (MPC>3)	-0.0686966	0.0126314	5.3749e-08	318844	580	YES
Educational attainment	LoF intolerant (pLI>=0.9)	Missense (3>=MPC>2)	-0.0424817	0.00330202	7.20785e-38	318844	1460	YES
Educational attainment	LoF intolerant (pLI>=0.9)	Missense (other)	-0.000751715	0.000767503	0.327369	318844	2707	NO
Educational attainment	LoF intolerant (pLI>=0.9)	Synonymous	0.0115929	0.00110896	1.41991e-25	318844	2707	YES
Educational attainment	LoF tolerant (pLI<0.9)	PTV	-0.00108189	0.00118097	0.359616	318844	13971	NO
Educational attainment	LoF tolerant (pLI<0.9)	Missense (other)	0.00468442	0.000344345	3.9024e-42	318844	14144	YES
Educational attainment	LoF tolerant (pLI<0.9)	Synonymous	0.00924744	0.000591682	4.83757e-55	318844	14139	YES
Reaction time	Exome-wide	PTV	0.0091726	0.00103644	8.79e-19	319536	18441	YES
Reaction time	Exome-wide	Missense (all)	0.000913855	0.000266142	0.000595457	319536	19634	YES
Reaction time	Exome-wide	Synonymous	0.000118287	0.000465881	0.799574	319536	20037	NO
Reaction time	LoF intolerant (pLI>=0.9)	PTV	0.0441707	0.00326536	1.11e-41	319536	2686	YES
Reaction time	LoF intolerant (pLI>=0.9)	Missense (MPC>3)	0.063405	0.012296	2.52e-07	319536	580	YES
Reaction time	LoF intolerant (pLI>=0.9)	Missense (3>=MPC>2)	0.0256142	0.00321837	1.74e-15	319536	1460	YES
Reaction time	LoF intolerant (pLI>=0.9)	Missense (other)	0.00365378	0.000747995	1.04e-06	319536	2707	YES
Reaction time	LoF intolerant (pLI>=0.9)	Synonymous	0.000284092	0.0010807	0.792645	319536	2707	NO
Reaction time	LoF tolerant (pLI<0.9)	PTV	0.00517704	0.00115081	6.84e-06	319536	13971	YES
Reaction time	LoF tolerant (pLI<0.9)	Missense (other)	0.000150808	0.000335859	0.653417	319536	14144	NO
Reaction time	LoF tolerant (pLI<0.9)	Synonymous	-0.000165704	0.000576915	0.773941	319536	14139	NO
Verbal-numerical reasoning (baseline)	Exome-wide	PTV	-0.0165614	0.00172236	6.99188e-22	128812	18441	YES
Verbal-numerical reasoning (baseline)	Exome-wide	Missense (all)	-0.00313641	0.000453899	4.87129e-12	128812	19634	YES
Verbal-numerical reasoning (baseline)	Exome-wide	Synonymous	-0.00145639	0.000767305	0.0576909	128812	20037	NO
Verbal-numerical reasoning (baseline)	LoF intolerant (pLI>=0.9)	PTV	-0.0892184	0.00543986	2.17123e-60	128812	2686	YES
Verbal-numerical reasoning (baseline)	LoF intolerant (pLI>=0.9)	Missense (MPC>3)	-0.0558412	0.0204387	0.0062934	128812	580	NO
Verbal-numerical reasoning (baseline)	LoF intolerant (pLI>=0.9)	Missense (3>=MPC>2)	-0.0442627	0.00535546	1.41048e-16	128812	1460	YES
Verbal-numerical reasoning (baseline)	LoF intolerant (pLI>=0.9)	Missense (other)	-0.00825901	0.00125025	3.96606e-11	128812	2707	YES
Verbal-numerical reasoning (baseline)	LoF intolerant (pLI>=0.9)	Synonymous	0.000727076	0.00177664	0.682362	128812	2707	NO
Verbal-numerical reasoning (baseline)	LoF tolerant (pLI<0.9)	PTV	-0.00915015	0.00190797	1.62239e-06	128812	13971	YES
Verbal-numerical reasoning (baseline)	LoF tolerant (pLI<0.9)	Missense (other)	-0.00247584	0.000567038	1.26483e-05	128812	14144	YES
Verbal-numerical reasoning (baseline)	LoF tolerant (pLI<0.9)	Synonymous	-0.00205312	0.000950231	0.0307237	128812	14139	NO
Inclucded samples of European ancestry. Adjused for sex, age, age^2, sex*age, sex*age^2, 20 PCs and recruitment center; Included only coding variants with MAF < 0.00001; PTVs are identified using LOFTEE with high confidence.

## Sheet: Table S2
Phenotype	pLI category	Variant category	BETA	SE	P	N_SAMPLE	N_GENE	Significant after multiple testing correction (N=33)
Educational attainment	Exome-wide	PTV	-0.0104431	0.00106258	8.58742e-23	318844	18441	YES
Educational attainment	Exome-wide	Missense (all)	0.00247819	0.000272992	1.11297e-19	318844	19634	YES
Educational attainment	Exome-wide	Synonymous	0.00829976	0.00047791	1.58231e-67	318844	20037	YES
Educational attainment	LoF intolerant (pLI>=0.9)	PTV	-0.0872832	0.00334287	4.01314e-150	318844	2686	YES
Educational attainment	LoF intolerant (pLI>=0.9)	Missense (MPC>3)	-0.0680827	0.0126188	6.84456e-08	318844	580	YES
Educational attainment	LoF intolerant (pLI>=0.9)	Missense (3>=MPC>2)	-0.0425653	0.00329875	4.39998e-38	318844	1460	YES
Educational attainment	LoF intolerant (pLI>=0.9)	Missense (other)	-0.00123504	0.000767061	0.107378	318844	2707	NO
Educational attainment	LoF intolerant (pLI>=0.9)	Synonymous	0.0110973	0.00110817	1.33349e-23	318844	2707	YES
Educational attainment	LoF tolerant (pLI<0.9)	PTV	-0.00143847	0.00117989	0.222785	318844	13971	NO
Educational attainment	LoF tolerant (pLI<0.9)	Missense (other)	0.00438218	0.000344345	4.32058e-37	318844	14144	YES
Educational attainment	LoF tolerant (pLI<0.9)	Synonymous	0.00874635	0.000591666	1.97074e-49	318844	14139	YES
Reaction time	Exome-wide	PTV	0.0092091	0.00103646	6.41471e-19	319536	18441	YES
Reaction time	Exome-wide	Missense (all)	0.000949125	0.000266441	0.000367771	319536	19634	YES
Reaction time	Exome-wide	Synonymous	0.000161105	0.000466392	0.729773	319536	20037	NO
Reaction time	LoF intolerant (pLI>=0.9)	PTV	0.0441764	0.00326517	1.07421e-41	319536	2686	YES
Reaction time	LoF intolerant (pLI>=0.9)	Missense (MPC>3)	0.0631513	0.0122952	2.80394e-07	319536	580	YES
Reaction time	LoF intolerant (pLI>=0.9)	Missense (3>=MPC>2)	0.0256203	0.00321817	1.71039e-15	319536	1460	YES
Reaction time	LoF intolerant (pLI>=0.9)	Missense (other)	0.0037196	0.000748257	6.66373e-07	319536	2707	YES
Reaction time	LoF intolerant (pLI>=0.9)	Synonymous	0.000348547	0.00108093	0.74711	319536	2707	NO
Reaction time	LoF tolerant (pLI<0.9)	PTV	0.00521651	0.00115083	5.82165e-06	319536	13971	YES
Reaction time	LoF tolerant (pLI<0.9)	Missense (other)	0.000185087	0.000336161	0.581915	319536	14144	NO
Reaction time	LoF tolerant (pLI<0.9)	Synonymous	-0.000121246	0.000577415	0.833683	319536	14139	NO
Verbal-numerical reasoning (baseline)	Exome-wide	PTV	-0.0168557	0.00172103	1.21709e-22	128812	18441	YES
Verbal-numerical reasoning (baseline)	Exome-wide	Missense (all)	-0.00339406	0.00045412	7.83346e-14	128812	19634	YES
Verbal-numerical reasoning (baseline)	Exome-wide	Synonymous	-0.00182389	0.000767596	0.0174979	128812	20037	NO
Verbal-numerical reasoning (baseline)	LoF intolerant (pLI>=0.9)	PTV	-0.0891921	0.00543538	1.88309e-60	128812	2686	YES
Verbal-numerical reasoning (baseline)	LoF intolerant (pLI>=0.9)	Missense (MPC>3)	-0.0546904	0.0204212	0.00740465	128812	580	NO
Verbal-numerical reasoning (baseline)	LoF intolerant (pLI>=0.9)	Missense (3>=MPC>2)	-0.0443105	0.00535098	1.23488e-16	128812	1460	YES
Verbal-numerical reasoning (baseline)	LoF intolerant (pLI>=0.9)	Missense (other)	-0.0086747	0.00124968	3.89709e-12	128812	2707	YES
Verbal-numerical reasoning (baseline)	LoF intolerant (pLI>=0.9)	Synonymous	0.000287642	0.00177571	0.871317	128812	2707	NO
Verbal-numerical reasoning (baseline)	LoF tolerant (pLI<0.9)	PTV	-0.00950545	0.00190654	6.18123e-07	128812	13971	YES
Verbal-numerical reasoning (baseline)	LoF tolerant (pLI<0.9)	Missense (other)	-0.00273574	0.000567142	1.41057e-06	128812	14144	YES
Verbal-numerical reasoning (baseline)	LoF tolerant (pLI<0.9)	Synonymous	-0.00245212	0.000950338	0.00987356	128812	14139	NO
Inclucded samples of European ancestry. Adjused for sex, age, age^2, sex*age, sex*age^2, 40 PCs and recruitment center; Included only coding variants with MAF < 0.00001; PTVs are identified using LOFTEE with high confidence.

## Sheet: Table S3
	Associatied phenotypes	Educational attainment (EDU)				Reaction time (RT)				Verbal-numerical reasoning (VNR)				Known gene–phenotype relationships
GENE		BETA (95% CI)	P-value	FDR Q-value	N PTV carriers	BETA (95% CI)	P-value	FDR Q-value	N PTV carriers	BETA (95% CI)	P-value	FDR Q-value	N PTV carriers
NDUFA6	EDU	-0.750 (-1.077, -0.423)	6.98e-06	0.0157	24	-0.095 (-0.478, 0.288)	0.625	0.999	25	0.065 (-0.454, 0.585)	0.805	0.997563	12	OMIM: Nuclear mitochondrial complex I deficiency type 33
ARHGEF7	VNR	-0.406 (-0.727, -0.086)	0.013	0.678	25	0.393 (0.018, 0.769)	0.0401	0.999	26	-0.974 (-1.410, -0.538)	1.22e-05	0.0275507	17
C11orf94	VNR	0.219 (-0.169, 0.608)	0.269	0.956	17	-0.474 (-0.939, -0.009)	0.0456	0.999	17	1.204 (0.661, 1.746)	1.39e-05	0.0275507	11
KIF26A	VNR	-0.101 (-0.252, 0.050)	0.191	0.922	113	0.088 (-0.091, 0.268)	0.334	0.999	114	-0.644 (-0.944, -0.344)	2.57e-05	0.0437074	36
MAP1A	EDU	-0.381 (-0.554, -0.207)	1.77e-05	0.0349	85	0.326 (0.118, 0.534)	0.00209	0.954	85	-0.100 (-0.388, 0.188)	0.496	0.977221	39	Exome study: ASD

## Sheet: Table S4
POPULATION	PHENOTYPE	GENE	BETA	SE	P	NSAMPLE	NCARRIER
SAS	EDU	PERM1	0.158127	0.234766	0.500616	8181	14
SAS	EDU	TTLL10	0.263858	0.243576	0.278722	8181	13
SAS	EDU	TNFRSF18	-0.0018144	0.207227	0.993014	8181	18
SAS	EDU	CDK11A	0.28774	0.235076	0.220976	8181	14
SAS	EDU	CFAP74	0.197967	0.191953	0.302415	8181	21
SAS	EDU	PLCH2	0.224718	0.277885	0.418727	8181	10
SAS	EDU	MMEL1	0.467965	0.234669	0.0461692	8181	14
SAS	EDU	MEGF6	-0.0960708	0.227072	0.672244	8181	15
SAS	EDU	NPHP4	-0.154793	0.179583	0.388734	8181	24
SAS	EDU	RNF207	-0.318518	0.25452	0.210807	8181	12
SAS	EDU	ESPN	0.189289	0.234726	0.420022	8181	14
SAS	EDU	PER3	0.205228	0.219611	0.35007	8181	16
SAS	EDU	EXOSC10	0.173022	0.277797	0.533411	8181	10
SAS	EDU	DISP3	-0.107207	0.234839	0.648034	8181	14
SAS	EDU	C1orf167	-0.0742209	0.158033	0.638614	8181	31
SAS	EDU	PRAMEF14	0.0206775	0.26529	0.937875	8181	11
SAS	EDU	FHAD1	-0.101683	0.264829	0.701021	8181	11
SAS	EDU	DNAJC16	-0.17623	0.277724	0.52574	8181	10
SAS	EDU	NBPF1	0.259951	0.253744	0.305647	8181	13
SAS	EDU	MST1L	-0.0773893	0.24408	0.751202	8181	13
SAS	EDU	CROCC	-0.0078855	0.264896	0.976253	8181	11
SAS	EDU	TAS1R2	-0.0186105	0.253688	0.941522	8181	12
SAS	EDU	EMC1	0.0837281	0.264993	0.752038	8181	11
SAS	EDU	AKR7A3	0.146011	0.160671	0.363507	8181	30
SAS	EDU	VWA5B1	0.171227	0.196527	0.383635	8181	21
SAS	EDU	MUL1	-0.0361893	0.278312	0.896545	8181	10
SAS	EDU	HSPG2	-0.155479	0.278063	0.576075	8181	10
SAS	EDU	ASAP3	-0.418606	0.264773	0.113917	8181	11
SAS	EDU	CNKSR1	-0.117673	0.244598	0.630467	8181	13
SAS	EDU	CRYBG2	0.0855038	0.18746	0.648317	8181	22
SAS	EDU	SYTL1	-0.274924	0.22861	0.229171	8181	15
SAS	EDU	MAP3K6	-0.136988	0.264681	0.60478	8181	11
SAS	EDU	COL16A1	0.0937946	0.264879	0.72327	8181	11
SAS	EDU	AZIN2	-0.101855	0.278773	0.714845	8181	10
SAS	EDU	TEKT2	0.0392444	0.243618	0.872026	8181	13
SAS	EDU	EPHA10	-0.109352	0.234982	0.641686	8181	14
SAS	EDU	CCDC30	0.04898	0.213162	0.81827	8181	17
SAS	EDU	SZT2	0.328781	0.213021	0.122768	8181	17
SAS	EDU	HYI	0.0351813	0.243787	0.885258	8181	13
SAS	EDU	PTCH2	0.424965	0.277801	0.126119	8181	10
SAS	EDU	MUTYH	0.132152	0.243698	0.587643	8181	13
SAS	EDU	TOE1	-0.212764	0.264854	0.421809	8181	11
SAS	EDU	CCDC17	-0.190253	0.172377	0.269754	8181	26
SAS	EDU	RAD54L	-0.0517827	0.196544	0.792198	8181	20
SAS	EDU	AGBL4	0.0662058	0.234709	0.777892	8181	14
SAS	EDU	NRDC	-0.125114	0.277899	0.652568	8181	10
SAS	EDU	CC2D1B	0.20189	0.264916	0.446029	8181	11
SAS	EDU	ECHDC2	-0.295582	0.235242	0.208969	8181	14
SAS	EDU	SLC1A7	0.266521	0.25354	0.293198	8181	12
SAS	EDU	MROH7	0.0761832	0.192082	0.691659	8181	21
SAS	EDU	LEXM	0.0341229	0.253632	0.892981	8181	12
SAS	EDU	PCSK9	0.234895	0.264946	0.375333	8181	11
SAS	EDU	PRKAA2	0.178588	0.269526	0.507605	8181	11
SAS	EDU	FYB2	-0.0571354	0.264879	0.829224	8181	11
SAS	EDU	PATJ	0.272371	0.21973	0.21517	8181	16
SAS	EDU	L1TD1	-0.0142713	0.244646	0.953484	8181	13
SAS	EDU	IL12RB2	-0.140398	0.277666	0.613124	8181	10
SAS	EDU	DEPDC1	-0.023068	0.25375	0.927568	8181	12
SAS	EDU	LRRC40	-0.0649788	0.243659	0.789723	8181	13
SAS	EDU	FPGT_FPGT_TNNI3K	0.424288	0.278413	0.12756	8181	10
SAS	EDU	ERICH3	-0.0324204	0.277654	0.907049	8181	10
SAS	EDU	ACADM	0.0762315	0.278879	0.784592	8181	10
SAS	EDU	GIPC2	-0.249456	0.265792	0.347996	8181	11
SAS	EDU	COL24A1	0.199368	0.172453	0.247687	8181	26
SAS	EDU	ODF2L	-0.257076	0.227074	0.257616	8181	15
SAS	EDU	CLCA2	-0.226341	0.201842	0.262161	8181	19
SAS	EDU	GBP4	0.0860863	0.243845	0.72407	8181	13
SAS	EDU	HFM1	0.65516	0.264807	0.0133772	8181	11
SAS	EDU	CCDC18	-0.0004989	0.155482	0.99744	8181	32
SAS	EDU	ABCA4	0.0733344	0.201712	0.716195	8181	19
SAS	EDU	DPYD	-0.153396	0.277752	0.580773	8181	10
SAS	EDU	FNDC7	-0.179176	0.191798	0.350232	8181	21
SAS	EDU	AKNAD1	-0.0344821	0.213314	0.871586	8181	17
SAS	EDU	C1orf194	-0.0716645	0.253613	0.777511	8181	12
SAS	EDU	CHIA	0.183666	0.201665	0.362456	8181	19
SAS	EDU	PHTF1	-0.126356	0.278666	0.65025	8181	10
SAS	EDU	PTPN22	0.179261	0.253711	0.479861	8181	12
SAS	EDU	AP4B1	0.0662423	0.234737	0.777799	8181	14
SAS	EDU	DENND2C	-0.0889896	0.193699	0.645944	8181	21
SAS	EDU	CD101	0.125431	0.243951	0.607152	8181	13
SAS	EDU	TRIM45	-0.0537178	0.201612	0.789906	8181	19
SAS	EDU	VTCN1	0.174164	0.278239	0.531364	8181	10
SAS	EDU	SPAG17	-0.134888	0.277892	0.627408	8181	10
SAS	EDU	NBPF7	-0.0543884	0.278229	0.845021	8181	10
SAS	EDU	CHD1L	0.228986	0.219551	0.29699	8181	16
SAS	EDU	GPR89B	0.389562	0.264995	0.14158	8181	11
SAS	EDU	PDE4DIP	-0.0069214	0.17932	0.969212	8181	24
SAS	EDU	MTMR11	-0.560181	0.234747	0.0170406	8181	14
SAS	EDU	CA14	0.238107	0.227094	0.294441	8181	15
SAS	EDU	SLC27A3	-0.118484	0.278093	0.670076	8181	10
SAS	EDU	ATP8B2	0.249482	0.283586	0.379027	8181	10
SAS	EDU	TMEM79	0.0114854	0.277712	0.967012	8181	10
SAS	EDU	RHBG	-0.314214	0.235135	0.181484	8181	14
SAS	EDU	TTC24	-0.0419537	0.254358	0.868995	8181	12
SAS	EDU	INSRR	-0.190362	0.207061	0.357938	8181	18
SAS	EDU	PEAR1	0.259889	0.253694	0.305668	8181	12
SAS	EDU	FCRL3	-0.155137	0.192225	0.419656	8181	21
SAS	EDU	CD5L	-0.23567	0.243936	0.334017	8181	13
SAS	EDU	ATP1A4	-0.169732	0.253756	0.503593	8181	12
SAS	EDU	ADAMTS4	-0.102664	0.277904	0.711822	8181	10
SAS	EDU	DUSP27	0.0761979	0.265	0.773707	8181	11
SAS	EDU	ADCY10	-0.277621	0.226824	0.221007	8181	15
SAS	EDU	BLZF1	-0.162698	0.256691	0.526211	8181	12
SAS	EDU	SCYL3	-0.0273673	0.265096	0.917779	8181	11
SAS	EDU	FMO3	-0.118239	0.264814	0.655249	8181	11
SAS	EDU	FMO2	-0.157563	0.238693	0.509205	8181	14
SAS	EDU	SEC16B	-0.374723	0.235143	0.111066	8181	14
SAS	EDU	TOR3A	0.255695	0.234745	0.276077	8181	14
SAS	EDU	AXDND1	-0.301514	0.219705	0.16999	8181	16
SAS	EDU	KIAA1614	-0.0077628	0.277543	0.977687	8181	10
SAS	EDU	RGSL1	0.0685927	0.180365	0.703732	8181	24
SAS	EDU	SHCBP1L	-0.40065	0.253622	0.114211	8181	12
SAS	EDU	CFHR5	-0.137142	0.187445	0.46441	8181	22
SAS	EDU	ASPM	-0.171503	0.192015	0.371789	8181	21
SAS	EDU	CRB1	0.0355113	0.265038	0.893417	8181	11
SAS	EDU	CACNA1S	-0.0736436	0.234746	0.753745	8181	14
SAS	EDU	IGFN1	0.09054	0.109409	0.407955	8181	65
SAS	EDU	PM20D1	0.0864282	0.234985	0.71303	8181	14
SAS	EDU	AVPR1B	0.332624	0.277594	0.230859	8181	10
SAS	EDU	FCAMR	0.0700763	0.278036	0.801017	8181	10
SAS	EDU	CR1	-0.105578	0.235059	0.653332	8181	14
SAS	EDU	LAMB3	-0.234372	0.243519	0.335857	8181	13
SAS	EDU	TRAF5	-0.319106	0.264818	0.228237	8181	11
SAS	EDU	TATDN3	0.667785	0.253743	0.00851078	8181	12
SAS	EDU	CENPF	0.132664	0.20704	0.521692	8181	18
SAS	EDU	USH2A	-0.142694	0.148757	0.337466	8181	35
SAS	EDU	MIA3	-0.144202	0.26492	0.586236	8181	11
SAS	EDU	DNAH14	0.0316295	0.108568	0.770805	8181	66
SAS	EDU	OBSCN	-0.0204326	0.119126	0.863818	8181	56
SAS	EDU	FAM89A	0.0515974	0.253679	0.83883	8181	12
SAS	EDU	NTPCR	-0.0999815	0.253876	0.693724	8181	12
SAS	EDU	PCNX2	0.248179	0.169225	0.142532	8181	27
SAS	EDU	TARBP1	-0.100172	0.264982	0.705415	8181	11
SAS	EDU	LGALS8	-0.195464	0.277804	0.481701	8181	10
SAS	EDU	MTR	-0.466198	0.278217	0.0938417	8181	10
SAS	EDU	WDR64	0.19053	0.213565	0.372344	8181	17
SAS	EDU	SDCCAG8	-0.553544	0.265128	0.0368433	8181	11
SAS	EDU	SH3YL1	-0.690722	0.253589	0.0064676	8181	12
SAS	EDU	NBAS	0.335584	0.277907	0.22726	8181	10
SAS	EDU	NT5C1B_RDH14_NT5C1B	-0.0987185	0.253931	0.697463	8181	12
SAS	EDU	MFSD2B	0.225198	0.277962	0.417862	8181	10
SAS	EDU	POMC	0.312855	0.265167	0.238096	8181	11
SAS	EDU	DNMT3A	-0.305881	0.277739	0.270788	8181	10
SAS	EDU	ADGRF3	-0.167718	0.179647	0.350539	8181	24
SAS	EDU	OTOF	0.180879	0.227109	0.425799	8181	15
SAS	EDU	ABHD1	0.00810302	0.253733	0.974524	8181	12
SAS	EDU	IFT172	-0.374191	0.234833	0.111102	8181	14
SAS	EDU	GCKR	-0.158222	0.201779	0.432982	8181	19
SAS	EDU	PLB1	0.0484857	0.197025	0.805619	8181	20
SAS	EDU	NLRC4	0.285831	0.265169	0.281101	8181	11
SAS	EDU	VIT	0.0341332	0.278047	0.9023	8181	10
SAS	EDU	HEATR5B	-0.20961	0.226973	0.355773	8181	15
SAS	EDU	RMDN2	-0.0095463	0.192158	0.960379	8181	21
SAS	EDU	HAAO	-0.0602668	0.277944	0.828346	8181	10
SAS	EDU	THADA	0.352418	0.213264	0.0984723	8181	17
SAS	EDU	PLEKHH2	-0.225833	0.253991	0.373956	8181	12
SAS	EDU	ABCG8	0.142618	0.253739	0.574088	8181	12
SAS	EDU	FAM161A	0.13926	0.226996	0.539571	8181	15
SAS	EDU	WDPCP	-0.0712011	0.278327	0.798098	8181	10
SAS	EDU	SNRNP27	-0.398185	0.278498	0.152825	8181	10
SAS	EDU	CLEC4F	-0.219214	0.264987	0.408111	8181	11
SAS	EDU	CD207	-0.332141	0.277789	0.231865	8181	10
SAS	EDU	NAGK	0.220209	0.235573	0.349929	8181	14
SAS	EDU	DYSF	0.113867	0.219765	0.60438	8181	16
SAS	EDU	ALMS1	-0.215863	0.196505	0.272014	8181	20
SAS	EDU	RTKN	0.0585377	0.278122	0.833302	8181	10
SAS	EDU	GCFC2	0.00658008	0.183569	0.971407	8181	23
SAS	EDU	DNAH6	0.0575575	0.17976	0.748832	8181	24
SAS	EDU	TRABD2A	-0.173657	0.27789	0.532046	8181	10
SAS	EDU	RETSAT	0.0675398	0.278412	0.808329	8181	10
SAS	EDU	CAPG	0.213384	0.196619	0.277835	8181	20
SAS	EDU	GNLY	-0.0305561	0.265392	0.90834	8181	11
SAS	EDU	PROM2	-0.0243968	0.265246	0.926718	8181	11
SAS	EDU	FER1L5	0.466164	0.265061	0.0786651	8181	11
SAS	EDU	ANKRD23	-0.161861	0.253776	0.523615	8181	12
SAS	EDU	ANKRD36	0.155643	0.131683	0.237261	8181	45
SAS	EDU	VWA3B	0.0896509	0.176205	0.610914	8181	25
SAS	EDU	CNGA3	0.270164	0.277842	0.330897	8181	10
SAS	EDU	LYG2	-0.267322	0.227878	0.240792	8181	15
SAS	EDU	RGPD3	-0.0830762	0.219814	0.705486	8181	16
SAS	EDU	RGPD4	0.173678	0.187681	0.354791	8181	22
SAS	EDU	SULT1C2	0.432794	0.265045	0.102527	8181	11
SAS	EDU	CFAP221	-0.379463	0.277844	0.172059	8181	10
SAS	EDU	MYO7B	-0.139126	0.265045	0.599655	8181	11
SAS	EDU	POTEF	-0.0707713	0.244129	0.771906	8181	13
SAS	EDU	CCDC74B	-0.446563	0.277824	0.108015	8181	10
SAS	EDU	POTEJ	0.194731	0.219959	0.376018	8181	16
SAS	EDU	TUBA3D	-0.178006	0.277776	0.521655	8181	10
SAS	EDU	CCDC74A	-0.253155	0.187952	0.178046	8181	22
SAS	EDU	LYPD1	0.172706	0.280435	0.53801	8181	10
SAS	EDU	ACMSD	0.126389	0.253889	0.61863	8181	12
SAS	EDU	ZRANB3	-0.355249	0.24376	0.145052	8181	13
SAS	EDU	NEB	-0.0470731	0.153176	0.758613	8181	33
SAS	EDU	CCDC148	-0.24874	0.24386	0.307752	8181	13
SAS	EDU	PKP4	-0.0515687	0.243798	0.832485	8181	13
SAS	EDU	LY75_CD302_LY75	0.152056	0.148899	0.307188	8181	35
SAS	EDU	PLA2R1	0.321086	0.180098	0.0746493	8181	24
SAS	EDU	ITGB6	0.138026	0.277976	0.619526	8181	10
SAS	EDU	COBLL1	-0.301472	0.288917	0.296768	8181	10
SAS	EDU	TTC21B	-0.300467	0.277935	0.279698	8181	10
SAS	EDU	SCN7A	0.190239	0.1796	0.289523	8181	24
SAS	EDU	XIRP2	0.0872747	0.127255	0.492843	8181	48
SAS	EDU	NOSTRIN	-0.310892	0.278586	0.264469	8181	10
SAS	EDU	MYO3B	-0.282665	0.235071	0.229217	8181	14
SAS	EDU	TTC30A	0.220573	0.244393	0.366799	8181	13
SAS	EDU	FKBP7	-0.0188713	0.243777	0.938297	8181	13
SAS	EDU	TTN	-0.043801	0.0942156	0.642014	8181	88
SAS	EDU	CCDC141	-0.0628444	0.183432	0.731906	8181	23
SAS	EDU	DNAJC10	-0.176943	0.253709	0.485556	8181	12
SAS	EDU	FSIP2	-0.0116571	0.150982	0.93846	8181	34
SAS	EDU	ANKAR	0.0939931	0.219763	0.668879	8181	16
SAS	EDU	PMS1	0.166404	0.277863	0.549275	8181	10
SAS	EDU	DNAH7	-0.0884568	0.12234	0.469675	8181	52
SAS	EDU	CCDC150	0.113299	0.213678	0.595966	8181	17
SAS	EDU	SGO2	0.176245	0.278031	0.526161	8181	10
SAS	EDU	AOX1	0.450628	0.265711	0.0899366	8181	11
SAS	EDU	FAM126B	-0.175701	0.227065	0.439077	8181	15
SAS	EDU	ALS2CR12	-0.310702	0.227088	0.171287	8181	15
SAS	EDU	C2CD6	0.447674	0.264918	0.0910934	8181	11
SAS	EDU	MPP4	-0.0196249	0.244024	0.935904	8181	13
SAS	EDU	NBEAL1	0.493146	0.213222	0.0207564	8181	17
SAS	EDU	CYP20A1	-0.0222599	0.243952	0.927299	8181	13
SAS	EDU	DYTN	0.397903	0.244853	0.104187	8181	13
SAS	EDU	PTH2R	-0.0232471	0.25381	0.927024	8181	12
SAS	EDU	UNC80	0.332255	0.26522	0.210333	8181	11
SAS	EDU	SPAG16	0.111465	0.213584	0.60177	8181	17
SAS	EDU	ABCA12	0.12515	0.265011	0.636765	8181	11
SAS	EDU	FN1	-0.289478	0.278107	0.29796	8181	10
SAS	EDU	RUFY4	-0.0649494	0.201769	0.747537	8181	19
SAS	EDU	VIL1	-0.225617	0.265044	0.394659	8181	11
SAS	EDU	PLCD4	0.2357	0.234833	0.315558	8181	14
SAS	EDU	STK36	-0.039282	0.264985	0.882155	8181	11
SAS	EDU	CFAP65	-0.0768589	0.219987	0.726814	8181	16
SAS	EDU	ABCB6	-0.100946	0.227228	0.656873	8181	15
SAS	EDU	ANKZF1	0.25365	0.254274	0.318531	8181	12
SAS	EDU	AC053503_7_SPEGNB_LOC100996693	0.0584654	0.278965	0.834001	8181	10
SAS	EDU	OBSL1	0.147293	0.202154	0.466256	8181	19
SAS	EDU	STK11IP	-0.495148	0.243975	0.0424393	8181	13
SAS	EDU	MRPL44	0.355385	0.264987	0.179911	8181	11
SAS	EDU	COL4A4	0.253864	0.244434	0.299033	8181	13
SAS	EDU	COL4A3	0.0571161	0.243981	0.814913	8181	13
SAS	EDU	MROH2A	-0.130608	0.179779	0.46756	8181	24
SAS	EDU	RBM44	-0.300961	0.253828	0.235778	8181	12
SAS	EDU	TRAF3IP1	-0.253041	0.278253	0.363169	8181	10
SAS	EDU	ANKMY1	0.24003	0.219941	0.275155	8181	16
SAS	EDU	PASK	-0.326392	0.234912	0.164742	8181	14
SAS	EDU	ANO7	0.100179	0.243942	0.681326	8181	13
SAS	EDU	FARP2	-0.274511	0.235161	0.243112	8181	14
SAS	EDU	OGG1	0.00657683	0.237236	0.977884	8181	14
SAS	EDU	FANCD2	0.319491	0.213021	0.133703	8181	17
SAS	EDU	MKRN2OS	-0.216275	0.264386	0.413365	8181	11
SAS	EDU	NUP210	-0.094007	0.182965	0.607406	8181	23
SAS	EDU	TBC1D5	-0.500549	0.265763	0.0596761	8181	11
SAS	EDU	GLB1	-0.131394	0.234546	0.575353	8181	14
SAS	EDU	LRRFIP2	0.0293035	0.264354	0.911739	8181	11
SAS	EDU	PLCD1	-0.149309	0.253427	0.555772	8181	12
SAS	EDU	DLEC1	0.14871	0.187198	0.426987	8181	22
SAS	EDU	SCN10A	-0.170655	0.201791	0.397744	8181	19
SAS	EDU	TTC21A	-0.329031	0.264278	0.21316	8181	11
SAS	EDU	ENTPD3	0.0844945	0.291789	0.772149	8181	10
SAS	EDU	ULK4	0.183009	0.212798	0.389808	8181	17
SAS	EDU	ANO10	0.077886	0.264428	0.768349	8181	11
SAS	EDU	SLC6A20	-0.0472215	0.279388	0.865787	8181	10
SAS	EDU	ALS2CL	-7.73e-05	0.226657	0.999728	8181	15
SAS	EDU	NBEAL2	0.17211	0.267646	0.52021	8181	11
SAS	EDU	CCDC51	0.12337	0.277359	0.656475	8181	10
SAS	EDU	COL7A1	-0.0048387	0.179101	0.978447	8181	24
SAS	EDU	DALRD3	-0.0059974	0.277712	0.982771	8181	10
SAS	EDU	MST1	0.4032	0.277261	0.145922	8181	10
SAS	EDU	MST1R	-0.111421	0.201561	0.580422	8181	19
SAS	EDU	LSMEM2	0.186362	0.264679	0.481388	8181	11
SAS	EDU	PCBP4	0.100986	0.2536	0.690486	8181	12
SAS	EDU	DNAH1	0.011216	0.148383	0.939749	8181	35
SAS	EDU	STAB1	-0.0459743	0.253416	0.856044	8181	12
SAS	EDU	NEK4	0.0830522	0.264691	0.753703	8181	11
SAS	EDU	ITIH1	0.250714	0.21946	0.253316	8181	16
SAS	EDU	ITIH3	-0.102603	0.234354	0.661534	8181	14
SAS	EDU	CHDH	-0.137175	0.267509	0.608115	8181	11
SAS	EDU	ACTR8	0.109608	0.264528	0.678625	8181	11
SAS	EDU	CCDC66	0.315961	0.191464	0.0989328	8181	22
SAS	EDU	ASB14	0.110664	0.227364	0.626465	8181	15
SAS	EDU	DNAH12	0.199165	0.187117	0.287184	8181	22
SAS	EDU	RIOX2	-0.415973	0.253425	0.100752	8181	12
SAS	EDU	ADGRG7	0.131513	0.226303	0.561163	8181	15
SAS	EDU	MYH15	0.150409	0.169243	0.374182	8181	27
SAS	EDU	CIP2A	-0.0506791	0.175961	0.773343	8181	25
SAS	EDU	CD96	0.246589	0.253375	0.330473	8181	12
SAS	EDU	TMPRSS7	-0.193227	0.25329	0.445562	8181	12
SAS	EDU	SIDT1	0.0555681	0.191623	0.771834	8181	21
SAS	EDU	CCDC191	-0.561727	0.252923	0.0263825	8181	12
SAS	EDU	QTRT2	-0.295208	0.277504	0.287452	8181	10
SAS	EDU	GPR156	-0.50625	0.234502	0.0308924	8181	14
SAS	EDU	POLQ	0.0585512	0.243337	0.809857	8181	13
SAS	EDU	ARGFX	0.446148	0.264477	0.0916598	8181	11
SAS	EDU	ILDR1	0.0605475	0.277255	0.827137	8181	10
SAS	EDU	TXNRD3	0.199526	0.21928	0.362896	8181	16
SAS	EDU	KIAA1257	-0.104494	0.243754	0.668164	8181	13
SAS	EDU	EFCAB12	-0.102044	0.264616	0.69978	8181	11
SAS	EDU	COL6A5	-0.0500236	0.191561	0.793994	8181	21
SAS	EDU	COL6A6	-0.102686	0.135823	0.449653	8181	42
SAS	EDU	CEP63	0.431733	0.226562	0.0567398	8181	15
SAS	EDU	ESYT3	0.0620534	0.191747	0.746233	8181	21
SAS	EDU	GYG1	-0.489867	0.226679	0.0307194	8181	15
SAS	EDU	HPS3	0.0106129	0.191434	0.95579	8181	21
SAS	EDU	EIF2A	0.446202	0.253624	0.0785622	8181	12
SAS	EDU	IGSF10	0.0312347	0.150725	0.835835	8181	34
SAS	EDU	SI	0.077078	0.196009	0.694154	8181	21
SAS	EDU	BCHE	-0.157039	0.264681	0.552988	8181	11
SAS	EDU	ZBBX	-0.0204733	0.26471	0.938353	8181	11
SAS	EDU	WDR49	-0.233403	0.243285	0.337396	8181	13
SAS	EDU	HTR3D	-0.131357	0.277133	0.635522	8181	10
SAS	EDU	VPS8	-0.553552	0.243151	0.0228371	8181	13
SAS	EDU	EHHADH	-0.419018	0.264383	0.11303	8181	11
SAS	EDU	P3H2	-0.335274	0.264305	0.20465	8181	11
SAS	EDU	ATP13A5	0.198788	0.179136	0.26716	8181	24
SAS	EDU	MUC4	-0.162128	0.182917	0.375457	8181	23
SAS	EDU	ZDHHC19	0.178926	0.264654	0.499011	8181	11
SAS	EDU	PIGG	-0.152653	0.264492	0.563849	8181	11
SAS	EDU	POLN	0.076675	0.234627	0.743831	8181	14
SAS	EDU	NOP14	-0.215939	0.277677	0.43679	8181	10
SAS	EDU	GRK4	-0.23177	0.243416	0.341047	8181	13
SAS	EDU	EVC2	0.255598	0.277633	0.357269	8181	10
SAS	EDU	MAN2B2	-0.0793504	0.201547	0.693808	8181	19
SAS	EDU	SH3TC1	0.135284	0.243526	0.578552	8181	13
SAS	EDU	TRMT44	0.234538	0.23448	0.317221	8181	14
SAS	EDU	CPZ	-0.127328	0.219594	0.562043	8181	16
SAS	EDU	CLNK	-0.307988	0.234654	0.189382	8181	14
SAS	EDU	CC2D2A	0.286385	0.243346	0.239284	8181	13
SAS	EDU	PROM1	-0.402211	0.253247	0.112275	8181	12
SAS	EDU	FAM184B	-0.135266	0.219571	0.53788	8181	16
SAS	EDU	ADGRA3	-0.179511	0.277531	0.517771	8181	10
SAS	EDU	GBA3	0.157691	0.196356	0.421948	8181	20
SAS	EDU	TLR1	0.178311	0.277781	0.520949	8181	10
SAS	EDU	FAM114A1	-0.602861	0.277627	0.0299237	8181	10
SAS	EDU	YIPF7	0.327498	0.265191	0.216885	8181	11
SAS	EDU	GUF1	0.175352	0.264574	0.507495	8181	11
SAS	EDU	SPATA18	0.0114705	0.264881	0.96546	8181	11
SAS	EDU	SCFD2	0.334717	0.264544	0.205815	8181	11
SAS	EDU	TECRL	-0.411748	0.264604	0.119725	8181	11
SAS	EDU	TMPRSS11A	0.211705	0.26468	0.423819	8181	11
SAS	EDU	CCDC158	0.314837	0.253273	0.213876	8181	12
SAS	EDU	FRAS1	-0.0948888	0.172424	0.582113	8181	26
SAS	EDU	HELQ	-0.036708	0.264372	0.889572	8181	11
SAS	EDU	PTPN13	-0.213767	0.277495	0.441116	8181	10
SAS	EDU	MMRN1	0.13554	0.253971	0.593576	8181	12
SAS	EDU	C4orf54	-0.32668	0.201702	0.105353	8181	19
SAS	EDU	BANK1	-0.159171	0.235256	0.498687	8181	14
SAS	EDU	MANBA	-0.0854762	0.253659	0.736146	8181	12
SAS	EDU	ARHGEF38	0.390098	0.234419	0.0961296	8181	14
SAS	EDU	TBCK	-0.373148	0.264891	0.158967	8181	11
SAS	EDU	ENPEP	-0.0033976	0.226955	0.988056	8181	15
SAS	EDU	ZGRF1	-0.0274732	0.155243	0.859537	8181	32
SAS	EDU	LARP7	-0.618803	0.27775	0.0259133	8181	10
SAS	EDU	PRSS12	0.327572	0.277414	0.237714	8181	10
SAS	EDU	KIAA1109	-0.037485	0.220243	0.864858	8181	16
SAS	EDU	INTU	-0.0116399	0.26469	0.964925	8181	11
SAS	EDU	FREM3	0.238989	0.163061	0.142785	8181	29
SAS	EDU	FAM160A1	0.43276	0.277479	0.11889	8181	10
SAS	EDU	DCHS2	0.194675	0.201706	0.334502	8181	19
SAS	EDU	DDX60L	0.240678	0.165936	0.146976	8181	28
SAS	EDU	PALLD	-0.241848	0.226631	0.285938	8181	15
SAS	EDU	NEK1	-0.148936	0.277257	0.59116	8181	10
SAS	EDU	WDR17	0.246008	0.207016	0.234728	8181	18
SAS	EDU	ANKRD37	0.351795	0.277967	0.205693	8181	10
SAS	EDU	CCDC110	0.00795982	0.277445	0.977113	8181	10
SAS	EDU	TLR3	-0.0240336	0.277591	0.931008	8181	10
SAS	EDU	F11	-0.114441	0.234472	0.625508	8181	14
SAS	EDU	PLEKHG4B	-0.136566	0.243821	0.575422	8181	13
SAS	EDU	CEP72	0.0347034	0.207354	0.867089	8181	18
SAS	EDU	SLC6A18	0.102061	0.244171	0.675965	8181	13
SAS	EDU	FASTKD3	-0.0471781	0.27828	0.86538	8181	10
SAS	EDU	DNAH5	0.239434	0.192008	0.212432	8181	21
SAS	EDU	OTULINL	-0.238543	0.234783	0.309653	8181	15
SAS	EDU	RAD1	-0.0008344	0.253707	0.997376	8181	12
SAS	EDU	DNAJC21	-0.0702398	0.278431	0.800839	8181	10
SAS	EDU	AGXT2	0.619037	0.274636	0.0242205	8181	12
SAS	EDU	SPEF2	0.204492	0.243876	0.401769	8181	13
SAS	EDU	RANBP3L	-0.464043	0.234722	0.0480762	8181	14
SAS	EDU	CPLANE1	0.147747	0.155582	0.342321	8181	32
SAS	EDU	C9	-0.422288	0.277854	0.128596	8181	10
SAS	EDU	MROH2B	-0.308938	0.226962	0.173491	8181	15
SAS	EDU	FBXO4	-0.187303	0.278165	0.500741	8181	10
SAS	EDU	C5orf34	0.126438	0.219947	0.565403	8181	16
SAS	EDU	LRRC70	0.157608	0.265037	0.552084	8181	11
SAS	EDU	MARVELD2	-0.406217	0.235295	0.0843098	8181	14
SAS	EDU	ANKRA2	-0.201958	0.24429	0.408424	8181	13
SAS	EDU	ARHGEF28	0.113917	0.20721	0.582495	8181	18
SAS	EDU	GFM2	0.284256	0.277721	0.306087	8181	10
SAS	EDU	ANKRD31	-0.0780742	0.160577	0.62683	8181	30
SAS	EDU	POLK	-0.305972	0.227056	0.177836	8181	15
SAS	EDU	IQGAP2	0.152179	0.264958	0.565747	8181	11
SAS	EDU	BHMT2	-0.301141	0.22688	0.184441	8181	15
SAS	EDU	CMYA5	-0.0099171	0.128692	0.938577	8181	47
SAS	EDU	ZFYVE16	-0.374874	0.234785	0.110378	8181	14
SAS	EDU	MSH3	0.0715512	0.213115	0.737076	8181	17
SAS	EDU	ADGRV1	-0.0344351	0.187427	0.854233	8181	22
SAS	EDU	KIAA0825	0.0980902	0.196687	0.617995	8181	20
SAS	EDU	SLF1	-0.0179606	0.243759	0.941265	8181	13
SAS	EDU	FAM81B	-0.235718	0.243977	0.333999	8181	13
SAS	EDU	SLCO6A1	-0.541388	0.277822	0.0513668	8181	10
SAS	EDU	EPB41L4A	0.0236431	0.226959	0.917034	8181	15
SAS	EDU	MCC	0.155743	0.265066	0.556842	8181	11
SAS	EDU	SLC27A6	0.00074229	0.278061	0.99787	8181	10
SAS	EDU	RAD50_AC116366_3	0.628016	0.278442	0.0241306	8181	10
SAS	EDU	CCNI2	-0.0734304	0.277727	0.79148	8181	10
SAS	EDU	SLC4A9	0.0867809	0.278128	0.755035	8181	10
SAS	EDU	ANKHD1_ANKHD1_EIF4EBP3	0.22846	0.277641	0.410611	8181	10
SAS	EDU	TMCO6	-0.649109	0.23545	0.00584843	8181	14
SAS	EDU	HARS2	0.130723	0.24412	0.592328	8181	13
SAS	EDU	PCDHA3	0.064372	0.243836	0.791788	8181	13
SAS	EDU	PCDHA4	0.0110188	0.235071	0.962615	8181	14
SAS	EDU	PCDHA7	0.264436	0.277859	0.341282	8181	10
SAS	EDU	PCDHA8	0.185728	0.278038	0.504154	8181	10
SAS	EDU	PCDHA9	0.189862	0.254549	0.455764	8181	12
SAS	EDU	PCDHA11	0.00707746	0.226971	0.975125	8181	15
SAS	EDU	PCDHA12	-0.0606802	0.278849	0.827739	8181	10
SAS	EDU	PCDHA13	-0.455789	0.243724	0.0615057	8181	13
SAS	EDU	PCDHGA1	-0.0039797	0.253704	0.987485	8181	12
SAS	EDU	PCDHGA2	-0.203243	0.250822	0.417787	8181	13
SAS	EDU	PCDHGA4	-0.0530562	0.19658	0.787247	8181	20
SAS	EDU	PCDHGB2	-0.0046363	0.253868	0.98543	8181	12
SAS	EDU	PCDHGA5	0.443258	0.277853	0.110684	8181	10
SAS	EDU	PCDHGA6	0.476336	0.264966	0.0722574	8181	11
SAS	EDU	PCDHGA7	-0.203401	0.254101	0.42346	8181	12
SAS	EDU	PCDHGA9	0.14934	0.22704	0.510703	8181	15
SAS	EDU	PCDHGB6	0.101902	0.219907	0.643098	8181	16
SAS	EDU	PCDHGA12	-0.460921	0.27784	0.0971655	8181	10
SAS	EDU	FCHSD1	0.164207	0.172405	0.340897	8181	26
SAS	EDU	SPINK5	-0.203204	0.265977	0.444896	8181	11
SAS	EDU	AFAP1L1	0.101132	0.253738	0.69022	8181	12
SAS	EDU	PDE6A	0.151023	0.264875	0.568579	8181	11
SAS	EDU	ANXA6	0.296808	0.277983	0.285678	8181	10
SAS	EDU	GALNT10	0.251593	0.265049	0.342531	8181	11
SAS	EDU	FAXDC2	-0.0490554	0.264828	0.85305	8181	11
SAS	EDU	RARS	-0.427741	0.277654	0.123465	8181	10
SAS	EDU	RANBP17	-0.430013	0.22694	0.05815	8181	15
SAS	EDU	BNIP1	-0.266338	0.277819	0.33775	8181	10
SAS	EDU	HK3	-0.241011	0.235354	0.305848	8181	14
SAS	EDU	SLC34A1	-0.240626	0.277841	0.386485	8181	10
SAS	EDU	DDX41	-0.044102	0.235065	0.851182	8181	14
SAS	EDU	GRM6	0.0265983	0.243735	0.913104	8181	13
SAS	EDU	F13A1	0.403059	0.243866	0.098412	8181	13
SAS	EDU	CAGE1	0.0825992	0.226968	0.715924	8181	15
SAS	EDU	GCNT2	-0.299901	0.219862	0.172591	8181	16
SAS	EDU	MAK	-0.227625	0.278045	0.413003	8181	10
SAS	EDU	BTN3A3	-0.244685	0.234925	0.297654	8181	14
SAS	EDU	HIST1H2AM	-0.438658	0.277825	0.114397	8181	10
SAS	EDU	ZKSCAN4	0.155208	0.243475	0.523836	8181	13
SAS	EDU	DDR1	0.179983	0.265073	0.497161	8181	11
SAS	EDU	SLC44A4	0.132012	0.234835	0.57403	8181	14
SAS	EDU	TNXB	0.161693	0.27792	0.560721	8181	10
SAS	EDU	NOTCH4	0.266929	0.264988	0.313807	8181	11
SAS	EDU	IP6K3	-0.474245	0.278237	0.0883328	8181	10
SAS	EDU	RAB44	0.031885	0.213204	0.881122	8181	17
SAS	EDU	PI16	0.153606	0.277712	0.580201	8181	10
SAS	EDU	DNAH8	0.00538048	0.17949	0.976086	8181	24
SAS	EDU	C6orf132	-0.130817	0.277822	0.63775	8181	10
SAS	EDU	CUL7	0.161573	0.18356	0.378765	8181	23
SAS	EDU	AARS2	-0.0063158	0.227159	0.97782	8181	15
SAS	EDU	TDRD6	-0.0702399	0.157928	0.656505	8181	31
SAS	EDU	ADGRF1	0.260506	0.18332	0.155342	8181	23
SAS	EDU	ADGRF4	-0.529353	0.253517	0.0368252	8181	12
SAS	EDU	GLYATL3	0.0577212	0.278255	0.835671	8181	10
SAS	EDU	PKHD1	0.0591842	0.253719	0.81556	8181	12
SAS	EDU	COL21A1	0.140693	0.278632	0.613614	8181	10
SAS	EDU	EYS	-0.0750778	0.158189	0.635078	8181	31
SAS	EDU	COL19A1	0.491923	0.277904	0.0767446	8181	10
SAS	EDU	MTO1	0.103342	0.253859	0.683956	8181	12
SAS	EDU	CD109	0.160359	0.158127	0.310557	8181	31
SAS	EDU	IMPG1	-0.0725586	0.253878	0.775038	8181	12
SAS	EDU	CEP162	-0.0221901	0.264848	0.93323	8181	11
SAS	EDU	PM20D2	-0.132917	0.264973	0.615945	8181	11
SAS	EDU	MDN1	-0.122871	0.234738	0.600684	8181	14
SAS	EDU	MANEA	0.359486	0.264934	0.174855	8181	11
SAS	EDU	HACE1	-0.42255	0.243657	0.0829203	8181	13
SAS	EDU	CRYBG1	-0.161743	0.243725	0.506948	8181	13
SAS	EDU	CEP57L1	-0.143201	0.253655	0.572395	8181	12
SAS	EDU	MICAL1	-0.0562538	0.264887	0.831824	8181	11
SAS	EDU	AK9	0.196269	0.226816	0.386889	8181	15
SAS	EDU	LAMA4	-0.122511	0.243755	0.615262	8181	13
SAS	EDU	FRK	-0.174527	0.234719	0.457168	8181	14
SAS	EDU	ZUP1	-0.112915	0.265484	0.670615	8181	11
SAS	EDU	ROS1	-0.13091	0.153031	0.392327	8181	33
SAS	EDU	MCM9	-0.591904	0.278163	0.0333746	8181	10
SAS	EDU	SMPDL3A	0.0874816	0.264744	0.741077	8181	11
SAS	EDU	TRDN	0.306051	0.277726	0.270499	8181	10
SAS	EDU	KIAA0408	0.0482995	0.226985	0.831498	8181	15
SAS	EDU	LAMA2	-0.269892	0.23559	0.251994	8181	14
SAS	EDU	MED23	-0.0987728	0.277884	0.722264	8181	10
SAS	EDU	MOXD1	0.302253	0.264927	0.253947	8181	11
SAS	EDU	SLC18B1	-0.462931	0.243666	0.0574866	8181	13
SAS	EDU	ECT2L	-0.20846	0.234708	0.374476	8181	14
SAS	EDU	UTRN	0.364578	0.243655	0.134617	8181	13
SAS	EDU	ADGB	-0.190464	0.169462	0.261075	8181	27
SAS	EDU	CCDC170	0.380617	0.253512	0.133296	8181	13
SAS	EDU	SYNE1	0.187759	0.179447	0.295444	8181	24
SAS	EDU	SYNJ2	-0.0178278	0.243606	0.941662	8181	13
SAS	EDU	SYTL3	-0.0846146	0.196769	0.667192	8181	20
SAS	EDU	FNDC1	0.138997	0.277865	0.616926	8181	10
SAS	EDU	SLC22A2	-0.230619	0.253538	0.36306	8181	13
SAS	EDU	LPA	-0.19228	0.179381	0.283792	8181	24
SAS	EDU	TCP10L2	0.101038	0.264903	0.702905	8181	11
SAS	EDU	UNC93A	0.369428	0.235554	0.116842	8181	14
SAS	EDU	WDR27	0.148665	0.234707	0.526485	8181	14
SAS	EDU	TCTE3	-0.547207	0.23526	0.0200449	8181	14
SAS	EDU	ERMARD	0.0435046	0.253604	0.863799	8181	12
SAS	EDU	MICALL2	-0.0549143	0.253195	0.828303	8181	12
SAS	EDU	AP5Z1	0.224654	0.243286	0.35582	8181	13
SAS	EDU	RADIL	-0.395009	0.253083	0.118612	8181	12
SAS	EDU	COL28A1	0.321297	0.182956	0.0791013	8181	23
SAS	EDU	VWDE	-0.180953	0.18744	0.334377	8181	22
SAS	EDU	SCIN	0.429017	0.226798	0.0585763	8181	15
SAS	EDU	AGMO	-0.305393	0.264479	0.248248	8181	11
SAS	EDU	AGR3	-0.132139	0.253325	0.601952	8181	12
SAS	EDU	MACC1	-0.047605	0.201889	0.813596	8181	19
SAS	EDU	ABCB5	-0.192349	0.196311	0.327204	8181	20
SAS	EDU	DNAH11	-0.238082	0.175528	0.175017	8181	25
SAS	EDU	GPNMB	-0.285484	0.277364	0.30338	8181	10
SAS	EDU	C7orf31	0.208152	0.279701	0.456781	8181	10
SAS	EDU	HOXA4	-0.363385	0.277594	0.190553	8181	10
SAS	EDU	CPVL	-0.159821	0.277274	0.56436	8181	10
SAS	EDU	AC004593_3_CHN2	0.285719	0.264519	0.280108	8181	11
SAS	EDU	MINDY4	0.210411	0.21953	0.33786	8181	16
SAS	EDU	FKBP9	-0.0951363	0.264478	0.71907	8181	11
SAS	EDU	NME8	-0.195996	0.264413	0.458563	8181	11
SAS	EDU	VPS41	0.367683	0.27859	0.186939	8181	10
SAS	EDU	SUGCT	-0.25034	0.234353	0.285455	8181	14
SAS	EDU	SPDYE1	-0.366723	0.277589	0.186505	8181	10
SAS	EDU	PKD1L1	0.0367248	0.165986	0.824902	8181	28
SAS	EDU	ABCA13	-0.0019177	0.137729	0.988891	8181	41
SAS	EDU	ZNF117_ERV3_1_ZNF117	-0.521566	0.264345	0.0485235	8181	11
SAS	EDU	TYW1B	0.416155	0.25327	0.100394	8181	12
SAS	EDU	CCDC146	0.0368256	0.212832	0.862635	8181	18
SAS	EDU	GSAP	-0.109369	0.220016	0.619136	8181	16
SAS	EDU	CD36	-0.250257	0.191425	0.191136	8181	22
SAS	EDU	CROT	0.0553184	0.251074	0.825622	8181	13
SAS	EDU	ABCB4	-0.0248302	0.264371	0.925174	8181	11
SAS	EDU	AKAP9	-0.0392749	0.219294	0.857866	8181	16
SAS	EDU	HEPACAM2	-0.205505	0.264311	0.436878	8181	11
SAS	EDU	PON1	0.158133	0.264821	0.550436	8181	11
SAS	EDU	TMEM130	-0.348259	0.279387	0.212612	8181	10
SAS	EDU	FAM200A	0.116445	0.253138	0.645524	8181	12
SAS	EDU	CYP3A4	0.0420789	0.264414	0.873562	8181	11
SAS	EDU	MCM7	0.450226	0.277421	0.10465	8181	10
SAS	EDU	STAG3	0.530956	0.253119	0.0359662	8181	12
SAS	EDU	ZAN	0.319983	0.144369	0.0266893	8181	37
SAS	EDU	MUC3A	-0.420663	0.279344	0.132133	8181	10
SAS	EDU	MUC12	-0.369194	0.201353	0.0667539	8181	19
SAS	EDU	MUC17	0.0855528	0.116564	0.462996	8181	57
SAS	EDU	LRWD1	0.108251	0.243739	0.656963	8181	13
SAS	EDU	FBXL13	0.00900518	0.253432	0.971656	8181	12
SAS	EDU	LAMB1	0.507419	0.2533	0.0451852	8181	12
SAS	EDU	LAMB4	0.253431	0.253867	0.31817	8181	12
SAS	EDU	CFTR	-0.130802	0.196487	0.50562	8181	20
SAS	EDU	CTTNBP2	-0.0193379	0.253447	0.939183	8181	12
SAS	EDU	CPED1	0.0575749	0.206888	0.780797	8181	18
SAS	EDU	AASS	0.117321	0.234386	0.616703	8181	14
SAS	EDU	FSCN3	-0.274987	0.243953	0.259685	8181	13
SAS	EDU	KCP	0.0874855	0.165918	0.598013	8181	28
SAS	EDU	SMO	0.268542	0.264491	0.309985	8181	11
SAS	EDU	CPA2	-0.145913	0.264941	0.581829	8181	11
SAS	EDU	LRGUK	-0.0014666	0.219177	0.994661	8181	17
SAS	EDU	AKR1D1	0.390796	0.254142	0.124159	8181	13
SAS	EDU	ADCK2	0.163044	0.219467	0.457559	8181	16
SAS	EDU	MGAM	-0.196231	0.157813	0.213743	8181	31
SAS	EDU	TRPV6	0.371967	0.277384	0.179964	8181	10
SAS	EDU	TAS2R40	0.0667129	0.25307	0.792084	8181	12
SAS	EDU	CLCN1	0.0928052	0.207245	0.654307	8181	19
SAS	EDU	EPHA1	0.217638	0.277354	0.432655	8181	10
SAS	EDU	ARHGEF5	-0.174181	0.175596	0.321255	8181	25
SAS	EDU	KRBA1	0.225312	0.2265	0.319885	8181	15
SAS	EDU	ZNF467	0.066962	0.264479	0.800132	8181	11
SAS	EDU	SSPO	0.170469	0.0978501	0.081521	8181	81
SAS	EDU	ATG9B	-0.0023512	0.205676	0.990879	8181	20
SAS	EDU	PTPRN2	-0.127557	0.27748	0.645746	8181	10
SAS	EDU	MYOM2	-0.232176	0.175653	0.186276	8181	25
SAS	EDU	MCPH1	0.123264	0.253417	0.626691	8181	12
SAS	EDU	XKR5	0.164256	0.264364	0.534403	8181	11
SAS	EDU	FAM160B2	-0.196841	0.253321	0.437155	8181	12
SAS	EDU	ENTPD4	-0.391079	0.277231	0.158383	8181	10
SAS	EDU	ADAM28	0.447997	0.243533	0.0658671	8181	13
SAS	EDU	ADAMDEC1	0.388172	0.264647	0.142482	8181	11
SAS	EDU	ADAM7	0.242116	0.277272	0.382576	8181	10
SAS	EDU	PBK	-0.353647	0.243713	0.146796	8181	13
SAS	EDU	UBXN8	0.0351375	0.207032	0.865235	8181	18
SAS	EDU	TEX15	0.302368	0.160288	0.0592753	8181	30
SAS	EDU	DDHD2	-0.368299	0.220271	0.0945575	8181	16
SAS	EDU	ADAM32	0.113209	0.26448	0.668631	8181	11
SAS	EDU	ADAM2	-0.403596	0.21939	0.0658593	8181	16
SAS	EDU	POTEA	-0.0165403	0.226656	0.941827	8181	15
SAS	EDU	SPIDR	-0.593761	0.243187	0.0146442	8181	13
SAS	EDU	PXDNL	0.0221376	0.169349	0.895998	8181	27
SAS	EDU	LOC107984125	-0.101426	0.2539	0.689557	8181	12
SAS	EDU	TGS1	0.131125	0.27736	0.636397	8181	10
SAS	EDU	SDR16C5	-0.0620591	0.206993	0.764328	8181	18
SAS	EDU	ASPH	0.0184234	0.234454	0.937369	8181	14
SAS	EDU	PPP1R42	-0.0206993	0.234465	0.929654	8181	14
SAS	EDU	CSPP1	0.0493569	0.234716	0.833452	8181	14
SAS	EDU	C8orf34	0.221241	0.244087	0.364749	8181	13
SAS	EDU	CA13	-0.243583	0.253604	0.336841	8181	12
SAS	EDU	CA1	0.0853616	0.277358	0.758267	8181	10
SAS	EDU	CDH17	0.154556	0.226532	0.495088	8181	15
SAS	EDU	RAD54B_FSBP	0.213046	0.234498	0.36363	8181	14
SAS	EDU	VPS13B	0.0433493	0.187524	0.817191	8181	23
SAS	EDU	RGS22	0.0822507	0.196397	0.675375	8181	20
SAS	EDU	SPAG1	0.205925	0.212759	0.333133	8181	21
SAS	EDU	RIMS2	0.435436	0.253224	0.0855487	8181	12
SAS	EDU	NUDCD1	-0.143951	0.264719	0.586602	8181	11
SAS	EDU	PKHD1L1	-0.0386649	0.124573	0.756281	8181	50
SAS	EDU	MTBP	0.404102	0.278192	0.146373	8181	10
SAS	EDU	FER1L6	0.232315	0.191452	0.224998	8181	21
SAS	EDU	HHLA1	0.279152	0.23487	0.234656	8181	14
SAS	EDU	TG	-0.129743	0.201322	0.519298	8181	19
SAS	EDU	COL22A1	0.0481744	0.226432	0.831524	8181	15
SAS	EDU	MROH5	0.00145228	0.155364	0.992542	8181	32
SAS	EDU	TOP1MT	-0.0705733	0.2774	0.799186	8181	10
SAS	EDU	RHPN1	0.0543666	0.25347	0.830171	8181	12
SAS	EDU	GSDMD	0.0954629	0.271256	0.724901	8181	12
SAS	EDU	TONSL	0.219209	0.278039	0.430479	8181	10
SAS	EDU	CBWD1	0.533991	0.253332	0.0350729	8181	12
SAS	EDU	MPDZ	0.299785	0.201274	0.136411	8181	19
SAS	EDU	FREM1	0.213117	0.179604	0.235422	8181	24
SAS	EDU	CCDC171	0.184047	0.206854	0.37363	8181	18
SAS	EDU	CNTLN	-0.0621243	0.179272	0.728949	8181	24
SAS	EDU	DDX58	0.236534	0.243555	0.331491	8181	14
SAS	EDU	NFX1	-0.478365	0.253111	0.0588013	8181	12
SAS	EDU	ANKRD18B	-0.110246	0.264561	0.676898	8181	11
SAS	EDU	KIF24	-0.0016924	0.264478	0.994894	8181	11
SAS	EDU	UNC13B	-0.047781	0.234445	0.838511	8181	14
SAS	EDU	HINT2	0.206876	0.213481	0.332544	8181	17
SAS	EDU	CNTNAP3	0.0917156	0.219597	0.676211	8181	16
SAS	EDU	ANKRD20A4	-0.704668	0.253266	0.00540953	8181	12
SAS	EDU	ANKRD20A1	0.501029	0.243351	0.039538	8181	13
SAS	EDU	TRPM6	0.149331	0.253496	0.55582	8181	12
SAS	EDU	NMRK1	0.0132634	0.277371	0.961862	8181	10
SAS	EDU	VPS13A	0.0214709	0.169663	0.899299	8181	27
SAS	EDU	KIF27	0.185352	0.234904	0.430104	8181	14
SAS	EDU	SLC28A3	0.288409	0.243309	0.235909	8181	13
SAS	EDU	SECISBP2	0.27731	0.234479	0.236976	8181	14
SAS	EDU	NUTM2F	-0.220254	0.253841	0.385594	8181	12
SAS	EDU	CCDC180	0.0973574	0.226539	0.667381	8181	15
SAS	EDU	ANKS6	-0.0953036	0.243502	0.695521	8181	13
SAS	EDU	SHOC1_C9orf84	-0.397864	0.234404	0.08967	8181	14
SAS	EDU	COL27A1	0.366282	0.279218	0.189621	8181	10
SAS	EDU	CNTRL	-0.112738	0.148579	0.44801	8181	35
SAS	EDU	TTC16	0.218827	0.277334	0.430113	8181	10
SAS	EDU	GLE1	0.112118	0.179087	0.531299	8181	24
SAS	EDU	CRAT	-0.0300034	0.243339	0.901873	8181	13
SAS	EDU	HMCN2	-0.0410364	0.135628	0.762229	8181	42
SAS	EDU	FIBCD1	-0.526709	0.264423	0.046413	8181	11
SAS	EDU	LAMC3	-0.14679	0.253247	0.562179	8181	12
SAS	EDU	POMT1	0.474881	0.277482	0.0870463	8181	10
SAS	EDU	LOC101928193	-0.0453415	0.277364	0.87015	8181	10
SAS	EDU	SLC2A6	0.0243168	0.27794	0.930285	8181	10
SAS	EDU	SARDH	0.0378202	0.253174	0.881254	8181	12
SAS	EDU	SNAPC4	-0.164167	0.243371	0.499978	8181	13
SAS	EDU	MAMDC4	-0.0357365	0.183116	0.845275	8181	23
SAS	EDU	FBXW5	0.390177	0.278314	0.160974	8181	10
SAS	EDU	PNPLA7	0.211684	0.229097	0.355518	8181	15
SAS	EDU	CUBN	0.255918	0.234715	0.275599	8181	14
SAS	EDU	MALRD1	-0.444086	0.183221	0.0153818	8181	23
SAS	EDU	NEBL	0.220756	0.187309	0.238606	8181	22
SAS	EDU	MYO3A	-0.210613	0.196609	0.284097	8181	20
SAS	EDU	ANKRD26	0.349058	0.264541	0.187044	8181	11
SAS	EDU	ARMC4	0.206717	0.213006	0.331838	8181	17
SAS	EDU	ANKRD30A	-0.115557	0.148536	0.43661	8181	35
SAS	EDU	ZNF37A	-0.539267	0.278037	0.0524682	8181	10
SAS	EDU	WASHC2C	0.0309962	0.226596	0.891199	8181	15
SAS	EDU	ANTXRL	0.242532	0.264568	0.359322	8181	11
SAS	EDU	LOC107984026	-0.332271	0.213131	0.119035	8181	17
SAS	EDU	FRMPD2	-0.366062	0.253581	0.148898	8181	12
SAS	EDU	WASHC2A	0.152661	0.187182	0.414767	8181	22
SAS	EDU	PCDH15	0.120683	0.264691	0.648445	8181	11
SAS	EDU	ADAMTS14	-0.163345	0.264625	0.537074	8181	11
SAS	EDU	CDH23	0.183343	0.234508	0.434343	8181	14
SAS	EDU	SYNPO2L	-0.0189828	0.253396	0.940285	8181	12
SAS	EDU	COMTD1	-0.188647	0.277601	0.496801	8181	10
SAS	EDU	CDHR1	0.161355	0.234812	0.491998	8181	14
SAS	EDU	LRIT2	-0.113523	0.243498	0.641072	8181	13
SAS	EDU	LIPK	0.186401	0.253443	0.462072	8181	12
SAS	EDU	KIF20B	0.0650892	0.227141	0.774457	8181	15
SAS	EDU	MYOF	0.00612682	0.196376	0.975111	8181	20
SAS	EDU	CEP55	-0.0717759	0.278666	0.796745	8181	10
SAS	EDU	CYP2C19	0.0835878	0.277448	0.763213	8181	10
SAS	EDU	CC2D2B	-0.112038	0.201564	0.578333	8181	19
SAS	EDU	TLL2	-0.163028	0.254047	0.521071	8181	12
SAS	EDU	SFRP5	0.459527	0.277836	0.0981765	8181	10
SAS	EDU	R3HCC1L	0.0574364	0.243708	0.813689	8181	13
SAS	EDU	LOXL4	-0.248981	0.219492	0.256679	8181	16
SAS	EDU	ENTPD7	-0.0114694	0.277863	0.967076	8181	10
SAS	EDU	ABCC2	0.00303633	0.196404	0.987666	8181	20
SAS	EDU	CPN1	0.00723651	0.226562	0.97452	8181	15
SAS	EDU	PKD2L1	0.204423	0.219592	0.351922	8181	16
SAS	EDU	SEC31B	-0.0828032	0.277364	0.765301	8181	10
SAS	EDU	COL17A1	0.0734299	0.201393	0.715411	8181	19
SAS	EDU	CFAP43	-0.0501748	0.21994	0.819552	8181	16
SAS	EDU	GPAM	0.00254972	0.26449	0.992309	8181	11
SAS	EDU	HABP2	0.355109	0.253264	0.160914	8181	12
SAS	EDU	NRAP	0.0108158	0.196303	0.956062	8181	20
SAS	EDU	CASP7	-0.10835	0.277526	0.69624	8181	10
SAS	EDU	VWA2	0.297251	0.219487	0.175677	8181	16
SAS	EDU	ENO4	0.460181	0.243423	0.0587317	8181	13
SAS	EDU	TACC2	-0.420175	0.187158	0.0247927	8181	22
SAS	EDU	BTBD16	0.173892	0.264601	0.51108	8181	11
SAS	EDU	DMBT1	-0.0344133	0.201993	0.864724	8181	19
SAS	EDU	CPXM2	0.408325	0.278318	0.142383	8181	10
SAS	EDU	CTBP2	0.108479	0.277509	0.695879	8181	10
SAS	EDU	DOCK1	-0.0973807	0.243944	0.689762	8181	13
SAS	EDU	NKX6_2	0.0255473	0.285523	0.928706	8181	10
SAS	EDU	CFAP46	0.0442946	0.196446	0.821612	8181	20
SAS	EDU	ADAM8	-0.240181	0.17269	0.164318	8181	27
SAS	EDU	PGGHG	0.316686	0.277351	0.253561	8181	10
SAS	EDU	LMNTD2	-0.215741	0.201218	0.283671	8181	19
SAS	EDU	MUC6	0.14893	0.234425	0.525252	8181	14
SAS	EDU	SLC22A18	0.416022	0.253082	0.100252	8181	12
SAS	EDU	OR52K2	-0.193774	0.212679	0.362266	8181	17
SAS	EDU	HBB	0.0386771	0.264696	0.883831	8181	11
SAS	EDU	TRIM6_TRIM34_TRIM6	0.395341	0.2648	0.135482	8181	11
SAS	EDU	SMPD1	0.180393	0.253153	0.476123	8181	12
SAS	EDU	DNHD1	-0.132848	0.131054	0.310762	8181	45
SAS	EDU	NLRP14	0.367568	0.243199	0.130728	8181	13
SAS	EDU	PPFIBP2	-0.108958	0.234724	0.64252	8181	14
SAS	EDU	OVCH2	-0.110357	0.277371	0.690738	8181	10
SAS	EDU	TRIM66	-0.419565	0.207851	0.0435625	8181	18
SAS	EDU	SCUBE2	-0.050118	0.252982	0.842965	8181	12
SAS	EDU	OTOG	-0.130742	0.152952	0.392693	8181	33
SAS	EDU	IGSF22	-0.223216	0.201235	0.267363	8181	19
SAS	EDU	BBOX1	-0.146608	0.234461	0.531793	8181	14
SAS	EDU	CCDC73	-0.058449	0.207017	0.77769	8181	19
SAS	EDU	MYBPC3	-0.0451191	0.234275	0.847285	8181	14
SAS	EDU	MS4A14	-0.12465	0.264509	0.637474	8181	11
SAS	EDU	CSKMT	-0.185135	0.277459	0.504632	8181	10
SAS	EDU	TMEM223	-0.0058085	0.253256	0.981703	8181	12
SAS	EDU	SLC22A9	0.0396731	0.277069	0.886145	8181	10
SAS	EDU	ATL3	-0.0080951	0.279003	0.976854	8181	10
SAS	EDU	SLC22A12	0.200445	0.277866	0.4707	8181	10
SAS	EDU	CDC42BPG	0.139001	0.226461	0.539367	8181	15
SAS	EDU	EHBP1L1	0.0947682	0.212711	0.655952	8181	17
SAS	EDU	SNX32	0.405767	0.191516	0.0341449	8181	21
SAS	EDU	CARNS1	0.0857933	0.277844	0.757495	8181	10
SAS	EDU	GAL	-0.438165	0.277293	0.11411	8181	10
SAS	EDU	KLHL35	0.332744	0.264306	0.20809	8181	11
SAS	EDU	MYO7A	0.389811	0.264451	0.14051	8181	11
SAS	EDU	SYTL2	0.102834	0.264598	0.697552	8181	11
SAS	EDU	CCDC81	0.399068	0.288985	0.167338	8181	10
SAS	EDU	NAALAD2	-0.109605	0.212636	0.606246	8181	17
SAS	EDU	DEUP1	0.0246583	0.253551	0.922529	8181	12
SAS	EDU	CEP295	-0.0748045	0.213333	0.725863	8181	17
SAS	EDU	HEPHL1	0.162946	0.191403	0.394614	8181	21
SAS	EDU	MMP8	0.237638	0.253408	0.348391	8181	12
SAS	EDU	DYNC2H1	-0.259686	0.191565	0.175262	8181	21
SAS	EDU	CASP5	-0.622422	0.277166	0.0247519	8181	10
SAS	EDU	CWF19L2	-0.0479379	0.277484	0.862845	8181	10
SAS	EDU	ATM	-0.254884	0.206781	0.217751	8181	18
SAS	EDU	EXPH5	0.213636	0.243325	0.379978	8181	13
SAS	EDU	FDXACB1	-0.338452	0.234519	0.149009	8181	14
SAS	EDU	TMPRSS5	-0.21239	0.25418	0.40341	8181	12
SAS	EDU	TMPRSS4	0.140903	0.234429	0.547827	8181	14
SAS	EDU	TREH	-0.0599855	0.243388	0.805332	8181	13
SAS	EDU	NLRX1	-0.0605132	0.21287	0.776208	8181	17
SAS	EDU	OR8A1	0.356501	0.264384	0.17756	8181	11
SAS	EDU	ROBO4	-0.0440535	0.243142	0.856228	8181	13
SAS	EDU	CCDC15	-0.181197	0.264299	0.493	8181	11
SAS	EDU	VSIG10L2	0.00342746	0.264433	0.989659	8181	11
SAS	EDU	GLB1L3	-0.183093	0.243216	0.451593	8181	13
SAS	EDU	GLB1L2	0.249477	0.252942	0.324014	8181	12
SAS	EDU	SLC6A13	0.00638008	0.253476	0.97992	8181	12
SAS	EDU	CCDC77	-0.427347	0.229036	0.0620979	8181	17
SAS	EDU	B4GALNT3	0.20388	0.244479	0.404342	8181	13
SAS	EDU	WNK1	0.321552	0.220615	0.145009	8181	16
SAS	EDU	CACNA2D4	-0.0106744	0.183638	0.953649	8181	23
SAS	EDU	GALNT8	-0.165937	0.24337	0.495366	8181	13
SAS	EDU	ANO2	-0.18537	0.264779	0.48389	8181	11
SAS	EDU	VWF	-0.104413	0.234677	0.656389	8181	14
SAS	EDU	SCNN1A	0.130632	0.277718	0.638099	8181	10
SAS	EDU	ACRBP	0.308404	0.243452	0.205264	8181	13
SAS	EDU	CD163L1	0.51961	0.227123	0.0221755	8181	15
SAS	EDU	A2ML1	-0.104601	0.201517	0.603727	8181	19
SAS	EDU	PZP	-0.143743	0.196443	0.464356	8181	20
SAS	EDU	CLEC12B	-0.394233	0.253522	0.119979	8181	12
SAS	EDU	HEBP1	0.0414388	0.277933	0.881481	8181	10
SAS	EDU	GUCY2C	-0.565641	0.264559	0.0325424	8181	11
SAS	EDU	PIK3C2G	-0.104638	0.160691	0.514952	8181	30
SAS	EDU	PLCZ1	0.200202	0.277778	0.471099	8181	10
SAS	EDU	SLCO1B3_AC011604_2	-0.0472358	0.264621	0.858332	8181	11
SAS	EDU	SLCO1A2	-0.0624938	0.264694	0.813362	8181	11
SAS	EDU	ABCC9	0.0590997	0.244023	0.80864	8181	13
SAS	EDU	CASC1	-0.0360741	0.172421	0.834281	8181	26
SAS	EDU	LMNTD1	0.417928	0.213049	0.0498369	8181	17
SAS	EDU	ITPR2	-0.180558	0.277711	0.515604	8181	10
SAS	EDU	OVCH1	-0.247523	0.264903	0.35013	8181	11
SAS	EDU	DDX11	-0.216191	0.191771	0.259633	8181	21
SAS	EDU	RESF1_KIAA1551	-0.0399304	0.253818	0.874997	8181	12
SAS	EDU	LRRK2	0.369646	0.277705	0.183202	8181	10
SAS	EDU	MUC19	0.013919	0.0905999	0.877904	8181	95
SAS	EDU	ADAMTS20	0.123033	0.277715	0.657765	8181	10
SAS	EDU	ANO6	0.297521	0.265115	0.261797	8181	11
SAS	EDU	RPAP3	0.167742	0.269746	0.534057	8181	11
SAS	EDU	RAPGEF3	0.325446	0.264761	0.219031	8181	11
SAS	EDU	CCDC65	-0.0013569	0.235033	0.995394	8181	14
SAS	EDU	FKBP11	0.040759	0.253602	0.872318	8181	12
SAS	EDU	TROAP	-0.0216566	0.234525	0.926428	8181	14
SAS	EDU	LIMA1	-0.0151119	0.253354	0.952438	8181	12
SAS	EDU	FAM186A	0.0601695	0.160666	0.708041	8181	30
SAS	EDU	KRT83	0.275045	0.277554	0.321733	8181	10
SAS	EDU	KRT76	0.118755	0.277504	0.668707	8181	10
SAS	EDU	SOAT2	0.331047	0.277803	0.233428	8181	10
SAS	EDU	TESPA1	-0.257943	0.234721	0.271829	8181	14
SAS	EDU	ITGA7	0.164469	0.254422	0.518012	8181	12
SAS	EDU	MYO1A	-0.185132	0.187347	0.323096	8181	22
SAS	EDU	AVIL	0.178381	0.226832	0.431655	8181	15
SAS	EDU	ATP23	0.0688042	0.279314	0.805431	8181	10
SAS	EDU	C12orf56	-0.357828	0.277536	0.197329	8181	10
SAS	EDU	IRAK3	-0.406252	0.243567	0.0953694	8181	13
SAS	EDU	HELB	-0.0612437	0.243723	0.801601	8181	13
SAS	EDU	BEST3	0.279133	0.264721	0.291712	8181	11
SAS	EDU	OTOGL	0.133118	0.166069	0.422819	8181	28
SAS	EDU	PTPRQ	-0.0028398	0.201605	0.988762	8181	19
SAS	EDU	LRRIQ1	-0.144289	0.17935	0.421126	8181	24
SAS	EDU	C12orf29	-0.335285	0.24347	0.168517	8181	13
SAS	EDU	CEP290	0.0242112	0.219665	0.912238	8181	16
SAS	EDU	CEP83	-0.201507	0.27966	0.471211	8181	10
SAS	EDU	USP44	-0.150629	0.264655	0.569268	8181	11
SAS	EDU	CFAP54	-0.0140191	0.2019	0.944645	8181	19
SAS	EDU	APAF1	-0.193303	0.264792	0.465399	8181	11
SAS	EDU	GNPTAB	0.042099	0.213297	0.843541	8181	17
SAS	EDU	STAB2	0.0153671	0.172618	0.929065	8181	26
SAS	EDU	GLT8D2	0.0236946	0.244018	0.922648	8181	13
SAS	EDU	APPL2	-0.074859	0.243735	0.75875	8181	13
SAS	EDU	CRY1	-0.494133	0.253594	0.0513871	8181	12
SAS	EDU	ACACB	0.0542423	0.172379	0.753021	8181	26
SAS	EDU	MYO1H	0.00605066	0.22665	0.978703	8181	15
SAS	EDU	TCTN1	-0.112048	0.278166	0.687099	8181	10
SAS	EDU	ACAD10	-0.356062	0.243546	0.143782	8181	13
SAS	EDU	OAS2	-0.146033	0.253404	0.564439	8181	12
SAS	EDU	CCDC60	-0.216136	0.234653	0.357032	8181	14
SAS	EDU	P2RX7	0.178226	0.27755	0.520802	8181	10
SAS	EDU	HPD	-0.0321805	0.264708	0.903243	8181	11
SAS	EDU	LRRC43	-0.0842051	0.264807	0.750503	8181	11
SAS	EDU	KNTC1	-0.0228893	0.187276	0.902726	8181	22
SAS	EDU	HIP1R	0.251505	0.244571	0.303815	8181	14
SAS	EDU	OGFOD2	-0.0963773	0.285573	0.735758	8181	10
SAS	EDU	DNAH10	-0.0664331	0.169095	0.694422	8181	27
SAS	EDU	POLE	0.19942	0.277679	0.472675	8181	10
SAS	EDU	ANKLE2	0.0187734	0.244207	0.938725	8181	13
SAS	EDU	ZNF268	0.116729	0.264839	0.659403	8181	11
SAS	EDU	MICU2	0.490927	0.265142	0.0641249	8181	11
SAS	EDU	SACS	-0.105714	0.187033	0.571943	8181	22
SAS	EDU	PARP4	0.218265	0.206772	0.29119	8181	18
SAS	EDU	ATP12A	-0.101859	0.168987	0.546684	8181	27
SAS	EDU	CENPJ	-0.392945	0.196178	0.0452103	8181	20
SAS	EDU	PABPC3	-0.155363	0.277361	0.575395	8181	10
SAS	EDU	SLC46A3	0.130234	0.234882	0.579276	8181	14
SAS	EDU	BRCA2	-0.0275046	0.219574	0.900318	8181	16
SAS	EDU	N4BP2L2	-0.355984	0.226638	0.116286	8181	15
SAS	EDU	SPART	-0.131709	0.253386	0.603219	8181	12
SAS	EDU	CSNK1A1L	0.0307816	0.206867	0.881716	8181	18
SAS	EDU	FREM2	0.589112	0.277314	0.0336705	8181	10
SAS	EDU	MRPS31	0.154802	0.277178	0.576521	8181	10
SAS	EDU	VWA8	-0.0054043	0.165913	0.974016	8181	28
SAS	EDU	ZC3H13	0.0731551	0.252991	0.772466	8181	12
SAS	EDU	RUBCNL	-0.0298661	0.26452	0.910107	8181	11
SAS	EDU	LPAR6	0.0371216	0.277272	0.8935	8181	10
SAS	EDU	SERPINE3	0.0448267	0.24326	0.853803	8181	13
SAS	EDU	ATP7B	-0.148836	0.201325	0.459757	8181	19
SAS	EDU	NEK5	0.149149	0.234307	0.524433	8181	14
SAS	EDU	DIAPH3	0.104817	0.277275	0.705421	8181	10
SAS	EDU	LMO7	0.372704	0.234513	0.112038	8181	14
SAS	EDU	SCEL	0.289411	0.219346	0.187062	8181	16
SAS	EDU	GPC5	0.223405	0.277407	0.420651	8181	10
SAS	EDU	UGGT2	0.217997	0.201235	0.278709	8181	19
SAS	EDU	BIVM_ERCC5_ERCC5	-0.0757669	0.234479	0.746605	8181	14
SAS	EDU	COL4A2	-0.201848	0.220113	0.359157	8181	16
SAS	EDU	GRTP1	-0.484075	0.20663	0.0191677	8181	18
SAS	EDU	POTEG	-0.0327119	0.234919	0.889258	8181	14
SAS	EDU	OR4Q3	-0.229476	0.191806	0.231577	8181	21
SAS	EDU	PARP2	0.102565	0.253396	0.685664	8181	12
SAS	EDU	TEP1	-0.0197266	0.201792	0.922128	8181	19
SAS	EDU	KLHL33	0.037102	0.227476	0.870442	8181	15
SAS	EDU	METTL3	-0.2875	0.23459	0.220406	8181	14
SAS	EDU	RBM23	-0.535601	0.277525	0.0536518	8181	10
SAS	EDU	MYH6	0.0103527	0.226585	0.963558	8181	15
SAS	EDU	NGDN	-0.216281	0.277387	0.435584	8181	10
SAS	EDU	AP1G2	-0.086677	0.253241	0.732156	8181	12
SAS	EDU	ADCY4	0.247448	0.23455	0.291461	8181	14
SAS	EDU	HEATR5A	0.188532	0.226728	0.405696	8181	15
SAS	EDU	SLC25A21	0.084846	0.253885	0.738245	8181	12
SAS	EDU	MIPOL1	-0.13164	0.277645	0.635419	8181	10
SAS	EDU	TTC6	-0.196261	0.187372	0.294927	8181	22
SAS	EDU	MIA2	-0.284936	0.253516	0.261073	8181	12
SAS	EDU	FANCM	0.0425751	0.277379	0.878015	8181	10
SAS	EDU	ABHD12B	-0.367243	0.234359	0.117151	8181	14
SAS	EDU	KIAA0586	0.0197865	0.191964	0.917907	8181	21
SAS	EDU	L3HYPDH	0.149023	0.277215	0.590887	8181	10
SAS	EDU	CCDC175	0.125884	0.148646	0.39709	8181	35
SAS	EDU	PCNX4	0.160235	0.231005	0.487927	8181	16
SAS	EDU	SLC38A6	-0.236614	0.243392	0.331004	8181	13
SAS	EDU	SYNE2	0.340611	0.219995	0.121597	8181	16
SAS	EDU	ZFYVE26	-0.0550866	0.245295	0.822317	8181	13
SAS	EDU	SLC10A1	0.220022	0.196537	0.262961	8181	20
SAS	EDU	PAPLN	0.0431526	0.226993	0.849231	8181	15
SAS	EDU	MLH3	-0.215485	0.277462	0.4374	8181	10
SAS	EDU	CEP128	0.0404615	0.206909	0.844966	8181	18
SAS	EDU	AL162171_1_PTPN21	0.270623	0.219458	0.217557	8181	16
SAS	EDU	NRDE2	-0.386685	0.277304	0.16322	8181	10
SAS	EDU	CATSPERB	-0.136895	0.219535	0.532929	8181	16
SAS	EDU	TRIP11	-0.292563	0.243378	0.229363	8181	13
SAS	EDU	ASB2	0.116765	0.253354	0.644899	8181	12
SAS	EDU	PPP4R4	-0.152769	0.217364	0.482185	8181	17
SAS	EDU	SERPINA9	0.0963385	0.264524	0.715721	8181	11
SAS	EDU	SYNE3	0.122824	0.277636	0.658217	8181	10
SAS	EDU	AK7	-0.134527	0.277347	0.627654	8181	10
SAS	EDU	PLD4	-0.113588	0.243337	0.640662	8181	13
SAS	EDU	GOLGA6L6	0.322517	0.234788	0.169586	8181	14
SAS	EDU	ATP10A	0.302071	0.264853	0.254102	8181	11
SAS	EDU	GOLGA8M	0.0147583	0.226674	0.948089	8181	15
SAS	EDU	GOLGA8H	0.192594	0.226605	0.395401	8181	15
SAS	EDU	FAN1	-0.206785	0.196472	0.292605	8181	20
SAS	EDU	TRPM1	0.046337	0.234695	0.843492	8181	14
SAS	EDU	EXD1	-0.0259546	0.264881	0.921946	8181	11
SAS	EDU	NDUFAF1	-0.0157603	0.26457	0.9525	8181	11
SAS	EDU	LTK	-0.0577581	0.226963	0.799129	8181	15
SAS	EDU	SPTBN5	0.00726186	0.113715	0.949083	8181	60
SAS	EDU	PLA2G4D	0.050247	0.234462	0.830313	8181	14
SAS	EDU	PLA2G4F	-0.16765	0.234607	0.474877	8181	14
SAS	EDU	GANC	0.15548	0.253546	0.539748	8181	12
SAS	EDU	STARD9	-0.183925	0.137633	0.181473	8181	41
SAS	EDU	STRC	0.0122344	0.253161	0.961457	8181	12
SAS	EDU	WDR76	-0.114095	0.243467	0.63935	8181	13
SAS	EDU	SPG11	-0.149418	0.172486	0.38637	8181	26
SAS	EDU	DUOX2	0.150315	0.243425	0.536923	8181	13
SAS	EDU	DUOX1	-0.063185	0.196608	0.747934	8181	20
SAS	EDU	SPATA5L1	-0.613079	0.235442	0.00923226	8181	14
SAS	EDU	CEP152	-0.425131	0.202034	0.0353864	8181	19
SAS	EDU	FAM227B	-0.188879	0.277491	0.4961	8181	10
SAS	EDU	ATP8B4	-0.0927504	0.226791	0.682574	8181	15
SAS	EDU	USP50	-0.173558	0.264641	0.511957	8181	11
SAS	EDU	MYO5C	0.142729	0.172399	0.407754	8181	26
SAS	EDU	TEX9	-0.0067468	0.196435	0.972602	8181	20
SAS	EDU	CGNL1	-0.108912	0.201643	0.589128	8181	19
SAS	EDU	VPS13C	-0.391047	0.21933	0.0746366	8181	16
SAS	EDU	CILP	0.335246	0.206917	0.105229	8181	18
SAS	EDU	UACA	-0.0541858	0.253753	0.830913	8181	12
SAS	EDU	THAP10	-0.167834	0.277134	0.544793	8181	11
SAS	EDU	GOLGA6A	-0.0568006	0.212877	0.789612	8181	17
SAS	EDU	CLK3	-0.20435	0.26464	0.44003	8181	11
SAS	EDU	GOLGA6C	-0.2097	0.278015	0.450706	8181	10
SAS	EDU	NEIL1	0.0965666	0.277416	0.727779	8181	10
SAS	EDU	MAN2C1	-0.315705	0.175689	0.0723804	8181	25
SAS	EDU	SH2D7	-0.121393	0.277481	0.661773	8181	10
SAS	EDU	ADAMTS7	-0.176571	0.278016	0.525374	8181	10
SAS	EDU	GOLGA6L10	-0.278576	0.243196	0.252044	8181	14
SAS	EDU	FSD2	-0.188017	0.201549	0.350919	8181	19
SAS	EDU	WHAMM	-0.23409	0.212987	0.271764	8181	17
SAS	EDU	ADAMTSL3	0.341058	0.226904	0.132853	8181	15
SAS	EDU	AGBL1	0.2059	0.277318	0.457824	8181	10
SAS	EDU	FANCI	0.0499676	0.213246	0.814743	8181	17
SAS	EDU	WDR93	0.278679	0.201778	0.16728	8181	19
SAS	EDU	TTLL13P	-0.450788	0.2645	0.0883627	8181	11
SAS	EDU	MCTP2	-0.202094	0.234846	0.389518	8181	14
SAS	EDU	TTC23	-0.0116742	0.26478	0.964834	8181	11
SAS	EDU	TM2D3	0.219212	0.27746	0.429512	8181	10
SAS	EDU	TMEM8A	-0.154757	0.264664	0.558746	8181	11
SAS	EDU	WDR90	0.163477	0.17928	0.361872	8181	24
SAS	EDU	CCDC78	-0.0275048	0.219491	0.90028	8181	16
SAS	EDU	RPUSD1	0.318037	0.264984	0.230091	8181	11
SAS	EDU	BAIAP3	0.0382423	0.227219	0.866347	8181	15
SAS	EDU	IFT140	-0.246189	0.22648	0.277059	8181	15
SAS	EDU	EME2	0.0474181	0.264634	0.857798	8181	11
SAS	EDU	PRSS33	0.361482	0.264581	0.171901	8181	11
SAS	EDU	ZNF263	0.050131	0.272599	0.854097	8181	11
SAS	EDU	NLRC3	-0.31947	0.219647	0.145854	8181	16
SAS	EDU	SLX4	0.222123	0.213087	0.297256	8181	17
SAS	EDU	CORO7_PAM16_CORO7	-0.415748	0.264859	0.116524	8181	11
SAS	EDU	C16orf96	0.144797	0.20724	0.484764	8181	18
SAS	EDU	PPL	-0.333771	0.226563	0.140738	8181	15
SAS	EDU	SEC14L5	0.213584	0.264584	0.419549	8181	11
SAS	EDU	METTL22	0.100828	0.264442	0.703001	8181	11
SAS	EDU	AC099489_1	-0.225578	0.219556	0.304249	8181	16
SAS	EDU	ERCC4	-0.483101	0.277592	0.0818392	8181	10
SAS	EDU	NOMO1	0.294639	0.254015	0.246112	8181	12
SAS	EDU	ABCC6	0.0162784	0.201434	0.935593	8181	19
SAS	EDU	COQ7	0.13076	0.253319	0.605736	8181	12
SAS	EDU	ERI2	0.114554	0.265331	0.665942	8181	11
SAS	EDU	DNAH3	-0.0379583	0.14852	0.798284	8181	35
SAS	EDU	OTOA	0.0748898	0.243602	0.758526	8181	13
SAS	EDU	VWA3A	-0.205333	0.219518	0.34962	8181	16
SAS	EDU	PALB2	-0.171729	0.265197	0.517294	8181	11
SAS	EDU	APOBR	0.194728	0.264698	0.461958	8181	11
SAS	EDU	SULT1A2	-0.0836585	0.253344	0.741245	8181	12
SAS	EDU	MVP	-0.19979	0.219496	0.362733	8181	16
SAS	EDU	CTF1	0.401916	0.279831	0.15096	8181	10
SAS	EDU	PRSS53	0.530079	0.279133	0.0575969	8181	10
SAS	EDU	PRSS8	-0.027609	0.265702	0.917244	8181	11
SAS	EDU	ITGAX	-0.448912	0.278708	0.107286	8181	10
SAS	EDU	ITGAD	-0.153546	0.277266	0.57974	8181	10
SAS	EDU	ABCC12	-0.0875897	0.264643	0.740673	8181	11
SAS	EDU	NOD2	0.321819	0.235029	0.170952	8181	14
SAS	EDU	RPGRIP1L	-0.0358178	0.201388	0.858842	8181	19
SAS	EDU	FTO	-0.121677	0.264626	0.645667	8181	11
SAS	EDU	OGFOD1	-0.159014	0.277426	0.566542	8181	10
SAS	EDU	SLC12A3	0.425568	0.253447	0.0931662	8181	12
SAS	EDU	ADGRG1	-0.272459	0.265837	0.305436	8181	11
SAS	EDU	CNGB1	0.606355	0.244097	0.0130089	8181	13
SAS	EDU	CCDC113	-0.217569	0.243673	0.371953	8181	13
SAS	EDU	CES3	-0.16186	0.253649	0.52341	8181	12
SAS	EDU	CES4A	0.357019	0.226981	0.115781	8181	15
SAS	EDU	ELMO3	0.0898836	0.232714	0.699328	8181	16
SAS	EDU	PLEKHG4	0.0651255	0.243399	0.78904	8181	13
SAS	EDU	TSNAXIP1	0.250438	0.264452	0.343661	8181	11
SAS	EDU	DPEP3	0.278097	0.243523	0.253497	8181	13
SAS	EDU	DDX28	-0.0862853	0.25357	0.733653	8181	12
SAS	EDU	HYDIN	-0.131357	0.234631	0.575602	8181	14
SAS	EDU	PKD1L3	0.206743	0.179185	0.248617	8181	24
SAS	EDU	HPR	0.076735	0.244247	0.7534	8181	13
SAS	EDU	PMFBP1	-0.438937	0.253424	0.0833058	8181	12
SAS	EDU	ADAMTS18	-0.339319	0.254723	0.182861	8181	12
SAS	EDU	PKD1L2	-0.117892	0.146633	0.421424	8181	36
SAS	EDU	SLC38A8	-0.0857527	0.212871	0.687077	8181	17
SAS	EDU	ATP2C2	0.23882	0.245064	0.329827	8181	13
SAS	EDU	KLHDC4	0.132556	0.243305	0.585896	8181	13
SAS	EDU	MVD	-0.0301118	0.219592	0.890934	8181	16
SAS	EDU	PIEZO1	-0.149941	0.212826	0.481126	8181	17
SAS	EDU	ACSF3	-0.282452	0.213424	0.185728	8181	17
SAS	EDU	FANCA	-0.0453876	0.226834	0.841414	8181	15
SAS	EDU	RPH3AL	0.466986	0.277686	0.0926642	8181	10
SAS	EDU	SMYD4	0.151474	0.253644	0.550396	8181	12
SAS	EDU	SHPK	0.0512302	0.201765	0.799571	8181	19
SAS	EDU	ITGAE	0.283071	0.23542	0.229241	8181	14
SAS	EDU	SPNS3	-0.122006	0.201606	0.545083	8181	19
SAS	EDU	ALOX15	0.013774	0.243857	0.954958	8181	13
SAS	EDU	USP6	0.200682	0.179738	0.264231	8181	24
SAS	EDU	KIAA0753	-0.250857	0.253488	0.32239	8181	12
SAS	EDU	ALOX12	0.195478	0.26546	0.461525	8181	11
SAS	EDU	LOC100996842	-0.0029904	0.21971	0.989141	8181	16
SAS	EDU	DNAH2	0.0947634	0.172502	0.582782	8181	26
SAS	EDU	ALOX15B	0.139027	0.227222	0.54065	8181	15
SAS	EDU	MYH13	0.0267314	0.166094	0.872143	8181	28
SAS	EDU	MYH8	-0.0360963	0.19168	0.850634	8181	21
SAS	EDU	MYH4	0.186663	0.277415	0.501052	8181	10
SAS	EDU	MYH1	0.111043	0.169276	0.511851	8181	27
SAS	EDU	DNAH9	0.0808413	0.160649	0.614824	8181	30
SAS	EDU	ZNF624	0.133846	0.243611	0.582728	8181	13
SAS	EDU	CCDC144A	-0.0206268	0.243643	0.932534	8181	13
SAS	EDU	MPRIP	0.0856282	0.264611	0.746249	8181	11
SAS	EDU	MYO15A	0.166215	0.16349	0.309342	8181	29
SAS	EDU	TOP3A	-0.236245	0.196673	0.229705	8181	20
SAS	EDU	CDRT15L2	0.200599	0.264679	0.448535	8181	11
SAS	EDU	CCDC144NL	0.22851	0.219898	0.298758	8181	16
SAS	EDU	MAP2K3	0.221629	0.273912	0.418468	8181	11
SAS	EDU	SARM1	0.201579	0.277622	0.467803	8181	10
SAS	EDU	SLC13A2	0.0931547	0.265029	0.72523	8181	11
SAS	EDU	TBC1D29	-0.757379	0.243646	0.00188673	8181	13
SAS	EDU	RNF135	0.166911	0.277732	0.547869	8181	10
SAS	EDU	RAD51D	0.396263	0.277601	0.153488	8181	10
SAS	EDU	SLFN13	-0.184966	0.253509	0.465642	8181	12
SAS	EDU	HEATR9	-0.155316	0.277734	0.576024	8181	10
SAS	EDU	CCL18	-0.110025	0.265123	0.678157	8181	11
SAS	EDU	MYO19	-0.0783216	0.179527	0.662654	8181	24
SAS	EDU	KRT24	0.644452	0.277889	0.0204141	8181	10
SAS	EDU	KRT26	0.0584019	0.22679	0.796787	8181	15
SAS	EDU	KRT40	0.0326048	0.265212	0.902158	8181	11
SAS	EDU	KRT35	0.0212262	0.277586	0.939049	8181	10
SAS	EDU	NAGLU	-0.761363	0.243303	0.00175851	8181	13
SAS	EDU	WNK4	-0.433375	0.277501	0.118395	8181	10
SAS	EDU	ITGA2B	0.0702912	0.207182	0.734414	8181	18
SAS	EDU	MAPT	0.180478	0.26483	0.495583	8181	11
SAS	EDU	CDK5RAP3	0.267253	0.253356	0.291524	8181	12
SAS	EDU	RSAD1	0.0290504	0.234611	0.901458	8181	14
SAS	EDU	TOM1L1	0.139534	0.251449	0.578966	8181	13
SAS	EDU	TEX14	-0.0193563	0.22674	0.931971	8181	15
SAS	EDU	HEATR6	-0.0900248	0.277964	0.746043	8181	10
SAS	EDU	ACE	0.44272	0.277862	0.11113	8181	10
SAS	EDU	KCNH6	-0.379485	0.22687	0.0944251	8181	15
SAS	EDU	CEP95	0.182655	0.253453	0.471136	8181	12
SAS	EDU	CEP112	-0.515124	0.277598	0.0635398	8181	10
SAS	EDU	ABCA8	0.230463	0.201541	0.252863	8181	19
SAS	EDU	ABCA9	0.0881575	0.163473	0.589709	8181	29
SAS	EDU	ABCA10	0.0797545	0.169191	0.637376	8181	27
SAS	EDU	ABCA5	-0.228498	0.234661	0.330216	8181	14
SAS	EDU	KIF19	-0.351144	0.26477	0.184803	8181	11
SAS	EDU	SLC9A3R1	-0.20791	0.279197	0.456491	8181	10
SAS	EDU	RECQL5	-0.121018	0.24352	0.619236	8181	13
SAS	EDU	QRICH2	-0.0303541	0.234584	0.897048	8181	14
SAS	EDU	DNAH17	-0.215233	0.169118	0.203168	8181	28
SAS	EDU	LGALS3BP	0.38667	0.264629	0.144005	8181	11
SAS	EDU	CARD14	-0.220599	0.277674	0.426956	8181	10
SAS	EDU	AC124319_1_RNF213	-0.238392	0.179342	0.183799	8181	24
SAS	EDU	FN3K	0.266384	0.264851	0.314548	8181	11
SAS	EDU	MYOM1	-0.373805	0.212845	0.0790855	8181	17
SAS	EDU	LAMA1	-0.178017	0.24372	0.465155	8181	13
SAS	EDU	POTEC	-0.453497	0.183135	0.0132955	8181	23
SAS	EDU	ANKRD30B	-0.201904	0.163248	0.216199	8181	29
SAS	EDU	MIB1	-0.551559	0.226641	0.0149697	8181	15
SAS	EDU	LAMA3	0.17711	0.179205	0.323031	8181	24
SAS	EDU	OSBPL1A	-0.0767866	0.21942	0.726384	8181	16
SAS	EDU	DSC3	-0.0683658	0.23478	0.770913	8181	14
SAS	EDU	DSG4	-0.189217	0.234568	0.419886	8181	14
SAS	EDU	SLC25A52	0.0891306	0.23485	0.704311	8181	14
SAS	EDU	CCDC178	-0.222892	0.277928	0.42259	8181	10
SAS	EDU	ZNF396	0.539496	0.265299	0.0420301	8181	11
SAS	EDU	MOCOS	0.366623	0.277712	0.18682	8181	10
SAS	EDU	EPG5	-0.231421	0.277454	0.404255	8181	10
SAS	EDU	LOXHD1	0.251216	0.234664	0.28441	8181	14
SAS	EDU	KATNAL2	0.259192	0.253736	0.307047	8181	12
SAS	EDU	CFAP53	0.357724	0.277358	0.197171	8181	10
SAS	EDU	ALPK2	-0.324193	0.234621	0.167079	8181	14
SAS	EDU	PIGN	-0.0845561	0.253453	0.738678	8181	12
SAS	EDU	SERPINB12	-0.0753795	0.264714	0.775837	8181	11
SAS	EDU	SERPINB11	-0.582777	0.277904	0.0360205	8181	10
SAS	EDU	SERPINB8	-0.223882	0.206864	0.279167	8181	18
SAS	EDU	CDH19	0.0634838	0.277626	0.819134	8181	10
SAS	EDU	RTTN	-0.103638	0.2436	0.670525	8181	13
SAS	EDU	ABCA7	0.0414999	0.142488	0.770865	8181	38
SAS	EDU	PLK5	-0.201927	0.277381	0.466648	8181	10
SAS	EDU	ATP8B3	-0.0333954	0.201185	0.868166	8181	19
SAS	EDU	TMPRSS9	0.113235	0.157704	0.472765	8181	31
SAS	EDU	TLE6	-0.324714	0.264205	0.219099	8181	11
SAS	EDU	ZFR2	0.318475	0.264265	0.228186	8181	11
SAS	EDU	PLIN4	0.527331	0.277	0.0569812	8181	10
SAS	EDU	FBN3	0.502342	0.212605	0.0181611	8181	17
SAS	EDU	CERS4	-0.0283138	0.264172	0.914649	8181	11
SAS	EDU	MUC16	-0.134289	0.125526	0.284739	8181	49
SAS	EDU	COL5A3	0.255508	0.243094	0.29326	8181	13
SAS	EDU	ICAM3	-0.160198	0.219276	0.465058	8181	16
SAS	EDU	KRI1	-0.424805	0.227429	0.0618172	8181	15
SAS	EDU	DOCK6	0.152727	0.206574	0.459728	8181	18
SAS	EDU	RGL3	-0.398498	0.196106	0.0421799	8181	20
SAS	EDU	ZNF439	0.239516	0.20112	0.233724	8181	19
SAS	EDU	ZNF69	0.283616	0.277291	0.306428	8181	10
SAS	EDU	ZNF700	0.210706	0.277429	0.447578	8181	10
SAS	EDU	FBXW9	0.2535	0.264209	0.337352	8181	11
SAS	EDU	C19orf57	-0.107493	0.22626	0.634739	8181	15
SAS	EDU	CC2D1A	0.0703013	0.253145	0.781241	8181	12
SAS	EDU	PODNL1	0.0522661	0.226367	0.817406	8181	15
SAS	EDU	ADGRE3	-0.0366043	0.277128	0.894921	8181	10
SAS	EDU	CYP4F2	-0.108711	0.277061	0.694795	8181	10
SAS	EDU	NWD1	0.388886	0.242921	0.109443	8181	13
SAS	EDU	USHBP1	0.0815986	0.235459	0.728938	8181	14
SAS	EDU	YJEFN3	0.263302	0.277252	0.3423	8181	10
SAS	EDU	CILP2	-0.0579749	0.292234	0.842749	8181	10
SAS	EDU	ZNF682	-0.121176	0.253039	0.632035	8181	12
SAS	EDU	ZNF714	-0.259835	0.212951	0.222439	8181	17
SAS	EDU	ZNF431	-0.076766	0.219628	0.726703	8181	16
SAS	EDU	ANKRD27	0.00745994	0.234223	0.974593	8181	14
SAS	EDU	TDRD12	0.0148493	0.226429	0.947714	8181	15
SAS	EDU	WDR88	0.0498257	0.25349	0.844178	8181	12
SAS	EDU	NPHS1	0.445149	0.264777	0.0927588	8181	11
SAS	EDU	ZNF829	0.452008	0.196396	0.0213876	8181	20
SAS	EDU	CATSPERG	0.387684	0.206583	0.0606021	8181	18
SAS	EDU	RYR1	0.110455	0.206769	0.593222	8181	18
SAS	EDU	CAPN12	-0.0434777	0.243241	0.858143	8181	13
SAS	EDU	ECH1	-0.532174	0.253271	0.0356534	8181	12
SAS	EDU	FCGBP	-0.0104182	0.175496	0.952663	8181	25
SAS	EDU	ZNF780B	-0.230284	0.219296	0.293699	8181	16
SAS	EDU	CEACAM21	-0.406609	0.236281	0.0853127	8181	14
SAS	EDU	CEACAM8	0.0639715	0.277089	0.817422	8181	10
SAS	EDU	CD177	-0.0135137	0.277071	0.961101	8181	10
SAS	EDU	ZNF235	-0.159288	0.277546	0.566039	8181	10
SAS	EDU	PVR	0.0217333	0.219058	0.920972	8181	16
SAS	EDU	KLC3	0.108174	0.23429	0.644301	8181	14
SAS	EDU	GIPR	-0.271158	0.253083	0.284011	8181	12
SAS	EDU	SULT2A1	-0.286607	0.253625	0.258492	8181	12
SAS	EDU	KCNJ14	-0.370021	0.277012	0.181665	8181	10
SAS	EDU	PPP1R15A	-0.0080911	0.234285	0.972451	8181	14
SAS	EDU	TRPM4	0.0708289	0.243056	0.770745	8181	13
SAS	EDU	MED25	-0.159459	0.264215	0.546178	8181	11
SAS	EDU	SIGLEC11	0.470079	0.264527	0.0755969	8181	11
SAS	EDU	MYBPC2	0.1075	0.212833	0.613508	8181	17
SAS	EDU	ZNF765	-0.188937	0.277288	0.495653	8181	10
SAS	EDU	NLRP12	0.394819	0.226504	0.0813546	8181	15
SAS	EDU	LENG1	-0.0171674	0.276923	0.95057	8181	10
SAS	EDU	TMC4	-0.342546	0.2642	0.194825	8181	11
SAS	EDU	LILRB5	0.0106423	0.226346	0.9625	8181	15
SAS	EDU	KIR2DL1	-0.0652509	0.253321	0.796736	8181	12
SAS	EDU	KIR3DL1	0.363727	0.277166	0.189454	8181	10
SAS	EDU	FCAR	0.0326204	0.277329	0.906369	8181	10
SAS	EDU	NLRP2	0.0716593	0.277241	0.796048	8181	10
SAS	EDU	PTPRH	-0.104446	0.277117	0.706256	8181	10
SAS	EDU	SSC5D	-0.33063	0.212844	0.120368	8181	17
SAS	EDU	NLRP9	0.178249	0.21266	0.401949	8181	17
SAS	EDU	NLRP13	0.140707	0.201129	0.484205	8181	19
SAS	EDU	C20orf96	-0.381315	0.277139	0.16889	8181	10
SAS	EDU	ANGPT4	0.00140818	0.264338	0.99575	8181	11
SAS	EDU	CPXM1	-0.433045	0.234781	0.0651515	8181	14
SAS	EDU	SIGLEC1	-0.212092	0.191486	0.268063	8181	21
SAS	EDU	KIF16B	-0.233927	0.219306	0.286154	8181	16
SAS	EDU	KAT14	-0.0903118	0.278461	0.7457	8181	10
SAS	EDU	DZANK1	0.240855	0.213717	0.259783	8181	17
SAS	EDU	SEC23B	-0.0116129	0.253281	0.963431	8181	12
SAS	EDU	CFAP61	-0.296714	0.243363	0.222795	8181	13
SAS	EDU	KIZ	-0.0714739	0.234682	0.760712	8181	14
SAS	EDU	ABHD12	-0.0874232	0.253389	0.730091	8181	12
SAS	EDU	NINL	-0.129659	0.226451	0.566952	8181	16
SAS	EDU	CDK5RAP1	0.443213	0.277412	0.110154	8181	10
SAS	EDU	MYH7B	0.0690113	0.157748	0.661776	8181	31
SAS	EDU	PROCR	-0.0991011	0.277181	0.720703	8181	10
SAS	EDU	CEP250	-0.211692	0.264362	0.42329	8181	11
SAS	EDU	CPNE1	0.526316	0.277263	0.0576977	8181	10
SAS	EDU	TGM2	0.22811	0.277613	0.411282	8181	10
SAS	EDU	KIAA1755	-0.329694	0.27728	0.234462	8181	10
SAS	EDU	ARHGAP40	-0.0533808	0.253055	0.832935	8181	12
SAS	EDU	PIGT	0.017881	0.277604	0.948644	8181	10
SAS	EDU	RIPOR3	-0.328804	0.226596	0.146803	8181	15
SAS	EDU	LAMA5	0.125452	0.212845	0.555607	8181	17
SAS	EDU	BIRC7	0.0227396	0.243144	0.92549	8181	13
SAS	EDU	NKAIN4	0.237242	0.253847	0.350027	8181	12
SAS	EDU	COL20A1	0.121382	0.20117	0.546271	8181	20
SAS	EDU	LKAAEAR1	0.0886428	0.277149	0.749099	8181	10
SAS	EDU	TMPRSS15	0.34762	0.212769	0.102342	8181	17
SAS	EDU	RWDD2B	0.133488	0.264734	0.61411	8181	11
SAS	EDU	URB1	0.196372	0.201303	0.329337	8181	19
SAS	EDU	PIGP	0.0246163	0.264491	0.92585	8181	11
SAS	EDU	TTC3	0.0299903	0.179187	0.867084	8181	24
SAS	EDU	BRWD1	0.299723	0.264303	0.256823	8181	11
SAS	EDU	IGSF5	-0.526648	0.253285	0.0376232	8181	12
SAS	EDU	PRDM15	0.40203	0.226355	0.0757527	8181	15
SAS	EDU	UMODL1	0.0006338	0.264334	0.998087	8181	11
SAS	EDU	UBASH3A	0.15434	0.264529	0.559604	8181	11
SAS	EDU	TRPM2	0.269668	0.154604	0.0811522	8181	33
SAS	EDU	TSPEAR	0.43731	0.19619	0.02584	8181	20
SAS	EDU	LSS	0.374211	0.264533	0.157221	8181	11
SAS	EDU	PCNT	0.16832	0.16038	0.293976	8181	30
SAS	EDU	SLC25A18	0.173926	0.280142	0.534716	8181	10
SAS	EDU	RIMBP3	-0.129874	0.179288	0.468847	8181	24
SAS	EDU	CLTCL1	0.126481	0.192084	0.510257	8181	21
SAS	EDU	CCDC188	0.371935	0.212817	0.0805575	8181	17
SAS	EDU	USP41	0.106228	0.254251	0.676099	8181	13
SAS	EDU	LZTR1	-0.0776556	0.206961	0.707508	8181	18
SAS	EDU	MYO18B	-0.159201	0.183194	0.384858	8181	23
SAS	EDU	SEC14L4	0.207042	0.253529	0.41416	8181	12
SAS	EDU	INPP5J	0.332298	0.264739	0.209445	8181	11
SAS	EDU	SFI1	-0.210618	0.187534	0.261433	8181	22
SAS	EDU	TRIOBP	0.0278972	0.22004	0.899116	8181	16
SAS	EDU	FAM227A	-0.595359	0.264496	0.024417	8181	11
SAS	EDU	APOBEC3B	0.421243	0.264646	0.111486	8181	11
SAS	EDU	EFCAB6	-0.317139	0.253454	0.210873	8181	12
SAS	EDU	PNPLA3	-0.192973	0.265154	0.466769	8181	11
SAS	EDU	TTLL8	-0.0798911	0.277523	0.773452	8181	10
SAS	EDU	SELENOO	-0.206874	0.226834	0.361792	8181	15
SAS	EDU	TUBGCP6	0.0728396	0.277605	0.79303	8181	10
SAS	EDU	LMF2	-0.452317	0.277396	0.103017	8181	10
SAS	EDU	ARSH	0.0995115	0.243294	0.682538	8181	13
SAS	EDU	MAP3K15	-0.114815	0.253506	0.650628	8181	12
SAS	EDU	SSX1	-0.195476	0.253244	0.440204	8181	12
SAS	EDU	NOX1	0.321131	0.196461	0.102175	8181	20
SAS	EDU	ADGRG4	-0.370304	0.234433	0.114242	8181	14
SAS	RT	PERM1	-0.215308	0.281437	0.444275	8018	14
SAS	RT	TTLL10	-0.402609	0.30389	0.185258	8018	12
SAS	RT	TNFRSF18	0.419173	0.27202	0.123365	8018	15
SAS	RT	CDK11A	-0.263176	0.304452	0.38738	8018	12
SAS	RT	CFAP74	0.0418573	0.230122	0.855672	8018	21
SAS	RT	PLCH2	0.30982	0.317616	0.329364	8018	11
SAS	RT	MMEL1	0.0199132	0.317372	0.949972	8018	11
SAS	RT	MEGF6	0.260248	0.264445	0.325083	8018	16
SAS	RT	NPHP4	0.0300171	0.215311	0.889127	8018	24
SAS	RT	RNF207	0.0946807	0.305101	0.756321	8018	12
SAS	RT	ESPN	0.271502	0.291958	0.352434	8018	13
SAS	RT	PER3	0.449518	0.281516	0.110356	8018	14
SAS	RT	EXOSC10	-0.426665	0.317484	0.179021	8018	11
SAS	RT	DISP3	-0.597213	0.271862	0.0280668	8018	15
SAS	RT	C1orf167	-0.355116	0.189372	0.0607977	8018	31
SAS	RT	PRAMEF14	-0.0652118	0.333664	0.845052	8018	10
SAS	RT	FHAD1	0.808474	0.303971	0.00783637	8018	12
SAS	RT	DNAJC16	-0.727055	0.332815	0.0289497	8018	10
SAS	RT	NBPF1	-1.00208	0.30389	0.00097967	8018	13
SAS	RT	MST1L	0.442634	0.292251	0.129921	8018	13
SAS	RT	CROCC	0.282677	0.332991	0.39596	8018	10
SAS	RT	TAS1R2	-0.194754	0.304148	0.521978	8018	12
SAS	RT	EMC1	0.0401	0.318037	0.899667	8018	11
SAS	RT	AKR7A3	-0.040343	0.203012	0.842485	8018	27
SAS	RT	VWA5B1	-0.143705	0.224823	0.522716	8018	23
SAS	RT	HSPG2	0.0799583	0.317829	0.801375	8018	11
SAS	RT	CNKSR1	0.263846	0.293196	0.368201	8018	13
SAS	RT	CRYBG2	-0.288094	0.224645	0.199726	8018	22
SAS	RT	GPATCH3	0.103227	0.332887	0.756495	8018	10
SAS	RT	SYTL1	-0.124884	0.273663	0.648157	8018	15
SAS	RT	MAP3K6	0.0117818	0.332697	0.971751	8018	10
SAS	RT	COL16A1	-0.422349	0.317466	0.183433	8018	11
SAS	RT	TEKT2	0.408396	0.303961	0.179122	8018	12
SAS	RT	EPHA10	-0.417529	0.304337	0.170124	8018	12
SAS	RT	CCDC30	0.14192	0.263344	0.589962	8018	16
SAS	RT	CFAP57	-0.170644	0.332666	0.607994	8018	10
SAS	RT	SZT2	-0.194947	0.255375	0.445261	8018	17
SAS	RT	HYI	-0.22622	0.30406	0.4569	8018	12
SAS	RT	MUTYH	-0.190627	0.292195	0.514164	8018	13
SAS	RT	TOE1	0.188926	0.317494	0.551825	8018	11
SAS	RT	CCDC17	-0.286937	0.219763	0.191705	8018	23
SAS	RT	RAD54L	0.0301291	0.224706	0.893341	8018	22
SAS	RT	AGBL4	0.420735	0.291949	0.149588	8018	13
SAS	RT	CC2D1B	-0.49053	0.333094	0.140886	8018	10
SAS	RT	ZYG11A	-0.174268	0.332993	0.600753	8018	10
SAS	RT	ECHDC2	0.0716723	0.292668	0.806546	8018	13
SAS	RT	SLC1A7	-0.120941	0.292192	0.678953	8018	13
SAS	RT	MROH7	-0.247944	0.224934	0.270366	8018	22
SAS	RT	LEXM	-0.660863	0.303941	0.0297108	8018	12
SAS	RT	PCSK9	-0.0658834	0.317652	0.835697	8018	11
SAS	RT	PRKAA2	-0.00347	0.323128	0.991432	8018	11
SAS	RT	FYB2	0.14301	0.304237	0.638324	8018	12
SAS	RT	PATJ	0.0882781	0.255676	0.729898	8018	17
SAS	RT	L1TD1	-0.151723	0.305019	0.618906	8018	12
SAS	RT	IL12RB2	-0.0052259	0.31739	0.986864	8018	11
SAS	RT	LRRC40	0.197337	0.281481	0.483282	8018	14
SAS	RT	FPGT_FPGT_TNNI3K	-0.571425	0.33377	0.0869295	8018	10
SAS	RT	ERICH3	-0.216911	0.332888	0.514676	8018	10
SAS	RT	GIPC2	-0.279232	0.318678	0.380937	8018	11
SAS	RT	COL24A1	-0.0949998	0.202883	0.639619	8018	27
SAS	RT	ODF2L	0.321332	0.272209	0.237852	8018	15
SAS	RT	CLCA2	-0.0852297	0.255934	0.739132	8018	17
SAS	RT	GBP4	-0.362941	0.2722	0.18245	8018	15
SAS	RT	HFM1	0.505918	0.303983	0.0960915	8018	12
SAS	RT	CCDC18	0.165946	0.192474	0.388619	8018	30
SAS	RT	ABCA4	-0.157253	0.24179	0.515471	8018	19
SAS	RT	FNDC7	-0.212512	0.241699	0.379295	8018	19
SAS	RT	AKNAD1	0.0855237	0.2636	0.745609	8018	16
SAS	RT	C1orf194	-0.562532	0.29195	0.054039	8018	13
SAS	RT	CHIA	-0.111728	0.24175	0.643978	8018	19
SAS	RT	PHTF1	0.454955	0.318471	0.153169	8018	11
SAS	RT	PTPN22	-0.0601454	0.304133	0.843238	8018	12
SAS	RT	AP4B1	-0.0854622	0.292051	0.769814	8018	13
SAS	RT	DENND2C	-0.0657947	0.243693	0.787175	8018	19
SAS	RT	CD101	-0.188909	0.29254	0.518457	8018	13
SAS	RT	TRIM45	-0.312185	0.255479	0.221759	8018	17
SAS	RT	SPAG17	0.221406	0.317621	0.485776	8018	11
SAS	RT	NBPF7	-0.263952	0.333497	0.428694	8018	10
SAS	RT	CHD1L	0.557134	0.30376	0.0666725	8018	12
SAS	RT	GPR89B	-0.193976	0.317682	0.541483	8018	11
SAS	RT	PDE4DIP	-0.0817259	0.219594	0.709778	8018	23
SAS	RT	MTMR11	0.0351687	0.292118	0.904175	8018	13
SAS	RT	CA14	0.143454	0.292484	0.623816	8018	13
SAS	RT	ATP8B2	-0.0228347	0.340051	0.946463	8018	10
SAS	RT	RHBG	-0.362095	0.318028	0.254921	8018	11
SAS	RT	TTC24	-0.0905648	0.318448	0.776116	8018	11
SAS	RT	INSRR	0.150357	0.255354	0.555999	8018	17
SAS	RT	PEAR1	-0.0004134	0.292196	0.998871	8018	13
SAS	RT	FCRL3	-0.0610963	0.248734	0.805976	8018	18
SAS	RT	CD5L	0.202198	0.292425	0.489301	8018	13
SAS	RT	ATP1A4	-0.023054	0.304239	0.939599	8018	12
SAS	RT	NIT1	0.253237	0.333042	0.447052	8018	10
SAS	RT	DUSP27	0.364082	0.333237	0.274619	8018	10
SAS	RT	ADCY10	-0.344132	0.281456	0.221486	8018	14
SAS	RT	BLZF1	0.104774	0.307729	0.733509	8018	12
SAS	RT	SCYL3	-0.116322	0.333076	0.726922	8018	10
SAS	RT	FMO3	-0.448435	0.303901	0.140091	8018	12
SAS	RT	FMO2	0.158568	0.308401	0.607154	8018	12
SAS	RT	SLC9C2	0.124236	0.333397	0.70943	8018	10
SAS	RT	SEC16B	-0.164525	0.272335	0.545776	8018	15
SAS	RT	TOR3A	0.0289616	0.281428	0.918037	8018	14
SAS	RT	AXDND1	0.676951	0.303688	0.0258347	8018	12
SAS	RT	KIAA1614	0.0276292	0.317265	0.930606	8018	11
SAS	RT	RGSL1	-0.209704	0.220967	0.342634	8018	23
SAS	RT	SHCBP1L	0.062781	0.30408	0.836435	8018	12
SAS	RT	CFHR5	0.032404	0.241809	0.893401	8018	19
SAS	RT	ASPM	0.0530895	0.224953	0.813437	8018	22
SAS	RT	CRB1	-0.286438	0.332997	0.389716	8018	10
SAS	RT	CACNA1S	0.0720368	0.271871	0.791042	8018	15
SAS	RT	IGFN1	0.0498918	0.137532	0.716791	8018	59
SAS	RT	MYBPH	0.0669526	0.332918	0.840619	8018	10
SAS	RT	PM20D1	-0.434008	0.292173	0.137465	8018	13
SAS	RT	AVPR1B	0.308512	0.332758	0.353883	8018	10
SAS	RT	CR1	-0.376467	0.281743	0.18152	8018	14
SAS	RT	LAMB3	-0.490123	0.291867	0.093139	8018	13
SAS	RT	TRAF5	0.24214	0.31745	0.445625	8018	11
SAS	RT	TATDN3	0.25298	0.31783	0.426079	8018	11
SAS	RT	CENPF	-0.131289	0.241601	0.58686	8018	19
SAS	RT	USH2A	0.365187	0.183477	0.0465843	8018	33
SAS	RT	MIA3	-0.284005	0.317546	0.37115	8018	11
SAS	RT	DNAH14	-0.139123	0.135306	0.303882	8018	61
SAS	RT	OBSCN	-0.0608896	0.14706	0.67885	8018	52
SAS	RT	FAM89A	-0.122436	0.304078	0.687218	8018	12
SAS	RT	NTPCR	0.318101	0.317834	0.316933	8018	11
SAS	RT	PCNX2	-0.123269	0.210794	0.55871	8018	25
SAS	RT	TARBP1	-0.570765	0.333104	0.0866638	8018	10
SAS	RT	LGALS8	-0.248184	0.332998	0.456112	8018	10
SAS	RT	MTR	-0.407096	0.333607	0.222392	8018	10
SAS	RT	WDR64	0.159204	0.256038	0.534093	8018	17
SAS	RT	SDCCAG8	-0.0022772	0.304594	0.994035	8018	12
SAS	RT	SH3YL1	0.351996	0.332791	0.29022	8018	10
SAS	RT	NT5C1B_RDH14_NT5C1B	0.462142	0.292076	0.113629	8018	13
SAS	RT	MFSD2B	0.174706	0.332849	0.599682	8018	10
SAS	RT	POMC	-0.046002	0.333183	0.89019	8018	10
SAS	RT	DNMT3A	0.17807	0.332751	0.592564	8018	10
SAS	RT	ADGRF3	0.212875	0.20305	0.294492	8018	27
SAS	RT	OTOF	0.00741565	0.27197	0.978248	8018	15
SAS	RT	ABHD1	-0.359828	0.303836	0.236336	8018	12
SAS	RT	IFT172	-0.1635	0.281241	0.561019	8018	14
SAS	RT	GCKR	-0.0136915	0.248212	0.956012	8018	18
SAS	RT	PLB1	-0.0034342	0.248552	0.988976	8018	18
SAS	RT	NLRC4	-0.0160828	0.304063	0.957818	8018	12
SAS	RT	VIT	-0.470561	0.303831	0.121479	8018	12
SAS	RT	HEATR5B	-0.091013	0.291886	0.755193	8018	13
SAS	RT	RMDN2	-0.0409175	0.224807	0.855578	8018	22
SAS	RT	THADA	-0.416534	0.255385	0.102929	8018	17
SAS	RT	PLEKHH2	-0.113757	0.304167	0.708417	8018	12
SAS	RT	ABCG8	0.223762	0.317311	0.480718	8018	11
SAS	RT	MTIF2	-0.312423	0.318162	0.326148	8018	11
SAS	RT	FAM161A	-0.105802	0.303818	0.727668	8018	12
SAS	RT	WDPCP	0.167302	0.33329	0.6157	8018	10
SAS	RT	CLEC4F	0.31258	0.332811	0.34765	8018	10
SAS	RT	CD207	-0.226086	0.291876	0.4386	8018	13
SAS	RT	NAGK	-0.0385755	0.282138	0.891251	8018	14
SAS	RT	DYSF	0.0446014	0.241524	0.853495	8018	19
SAS	RT	ALMS1	0.0751466	0.24148	0.755663	8018	19
SAS	RT	RTKN	-0.426007	0.333009	0.20084	8018	10
SAS	RT	GCFC2	0.199721	0.229946	0.385116	8018	21
SAS	RT	DNAH6	0.141672	0.215251	0.510447	8018	24
SAS	RT	TRABD2A	0.263776	0.332746	0.427962	8018	10
SAS	RT	RETSAT	0.0633598	0.333395	0.849279	8018	10
SAS	RT	CAPG	0.0255292	0.235462	0.913664	8018	20
SAS	RT	GNLY	-0.0219889	0.333476	0.947428	8018	10
SAS	RT	PROM2	0.178501	0.317624	0.574139	8018	11
SAS	RT	ANKRD36C	0.438374	0.332644	0.187593	8018	10
SAS	RT	FER1L5	-0.0601291	0.317491	0.849793	8018	11
SAS	RT	ANKRD23	-0.236176	0.303869	0.437046	8018	12
SAS	RT	ANKRD36	-0.110884	0.16578	0.503601	8018	41
SAS	RT	VWA3B	-0.329285	0.215339	0.126268	8018	24
SAS	RT	LYG2	0.594969	0.282401	0.0351637	8018	14
SAS	RT	IL1RL2	-0.0832629	0.332782	0.802437	8018	10
SAS	RT	RGPD3	-0.0504679	0.281441	0.857691	8018	14
SAS	RT	RGPD4	0.299863	0.219809	0.172544	8018	23
SAS	RT	SULT1C2	-0.183099	0.317436	0.564086	8018	11
SAS	RT	CFAP221	-0.141228	0.317195	0.656159	8018	11
SAS	RT	MYO7B	-0.67762	0.317395	0.0327957	8018	11
SAS	RT	POTEF	-0.239972	0.304145	0.430133	8018	12
SAS	RT	CCDC74B	0.18798	0.303743	0.536014	8018	12
SAS	RT	POTEJ	0.403094	0.263271	0.125784	8018	16
SAS	RT	CCDC74A	0.0458135	0.242163	0.849953	8018	19
SAS	RT	LYPD1	0.414621	0.335821	0.216998	8018	10
SAS	RT	ACMSD	0.419461	0.303978	0.167655	8018	12
SAS	RT	ZRANB3	0.382152	0.291946	0.190577	8018	13
SAS	RT	NEB	0.185046	0.192377	0.336134	8018	30
SAS	RT	CCDC148	0.394696	0.317477	0.213821	8018	11
SAS	RT	PKP4	0.0198818	0.291938	0.945705	8018	13
SAS	RT	LY75_CD302_LY75	-0.250407	0.180944	0.166429	8018	34
SAS	RT	PLA2R1	0.0400674	0.225133	0.858749	8018	22
SAS	RT	ITGB6	0.426989	0.303937	0.160101	8018	12
SAS	RT	COBLL1	0.25285	0.347038	0.46627	8018	10
SAS	RT	SCN9A	-0.243765	0.332657	0.463713	8018	10
SAS	RT	SCN7A	-0.270102	0.215058	0.209172	8018	24
SAS	RT	XIRP2	0.0424978	0.150868	0.77819	8018	49
SAS	RT	MYO3B	0.0426029	0.281511	0.879714	8018	14
SAS	RT	TTC30A	0.315673	0.317881	0.320713	8018	11
SAS	RT	FKBP7	-0.158113	0.291896	0.588056	8018	13
SAS	RT	TTN	-0.112339	0.112846	0.319517	8018	88
SAS	RT	CCDC141	-0.247835	0.215101	0.249281	8018	24
SAS	RT	DNAJC10	-0.198505	0.317287	0.531573	8018	11
SAS	RT	FSIP2	-0.0636094	0.186332	0.732829	8018	32
SAS	RT	ANKAR	0.323272	0.281249	0.25042	8018	14
SAS	RT	PMS1	-0.425857	0.332696	0.200576	8018	10
SAS	RT	DNAH7	0.219031	0.154082	0.155203	8018	47
SAS	RT	CCDC150	0.492171	0.263707	0.0620283	8018	16
SAS	RT	SGO2	0.307828	0.332962	0.355247	8018	10
SAS	RT	AOX1	-0.187565	0.304573	0.538025	8018	12
SAS	RT	FAM126B	-0.155095	0.271921	0.568443	8018	15
SAS	RT	ALS2CR12	0.0423431	0.304019	0.889234	8018	12
SAS	RT	C2CD6	-0.0728111	0.317456	0.818596	8018	11
SAS	RT	MPP4	0.141129	0.281565	0.616223	8018	14
SAS	RT	NBEAL1	-0.0284043	0.235498	0.904	8018	20
SAS	RT	CYP20A1	0.266874	0.281477	0.343096	8018	14
SAS	RT	DYTN	0.0629811	0.305462	0.836653	8018	12
SAS	RT	PTH2R	-0.227453	0.303938	0.45427	8018	12
SAS	RT	SPAG16	0.137095	0.248556	0.581262	8018	18
SAS	RT	ABCA12	-0.0674829	0.303855	0.82425	8018	12
SAS	RT	ATIC	-0.0302079	0.332769	0.927672	8018	10
SAS	RT	FN1	0.398012	0.333042	0.23209	8018	10
SAS	RT	RUFY4	-0.0445897	0.24154	0.853543	8018	19
SAS	RT	VIL1	0.434424	0.332858	0.191884	8018	10
SAS	RT	PLCD4	0.100941	0.303762	0.739669	8018	12
SAS	RT	STK36	0.013678	0.291938	0.962632	8018	13
SAS	RT	CFAP65	0.0855163	0.272201	0.753403	8018	15
SAS	RT	ABCB6	0.267177	0.2721	0.326175	8018	15
SAS	RT	ANKZF1	0.136997	0.304506	0.652796	8018	12
SAS	RT	OBSL1	0.165924	0.230144	0.470957	8018	21
SAS	RT	STK11IP	-0.0854694	0.292236	0.769937	8018	13
SAS	RT	MRPL44	-0.26523	0.332823	0.425528	8018	10
SAS	RT	COL4A4	-0.10783	0.292708	0.712593	8018	13
SAS	RT	COL4A3	-0.0612342	0.281594	0.827859	8018	14
SAS	RT	SP140L	0.0623067	0.332992	0.851578	8018	10
SAS	RT	MROH2A	0.217282	0.235725	0.356682	8018	20
SAS	RT	RBM44	0.383042	0.292078	0.189748	8018	13
SAS	RT	ANKMY1	0.14131	0.2634	0.591638	8018	16
SAS	RT	PASK	0.316917	0.291918	0.277673	8018	13
SAS	RT	ANO7	-0.400246	0.292059	0.170592	8018	13
SAS	RT	FARP2	0.30553	0.292294	0.295924	8018	13
SAS	RT	SUMF1	0.233027	0.333509	0.484751	8018	10
SAS	RT	OGG1	0.483682	0.284983	0.0896921	8018	14
SAS	RT	FANCD2	-0.0627475	0.272332	0.817781	8018	15
SAS	RT	NUP210	0.0170807	0.219842	0.938072	8018	23
SAS	RT	TBC1D5	0.25504	0.305653	0.404074	8018	12
SAS	RT	GLB1	-0.277483	0.272253	0.308134	8018	15
SAS	RT	TRANK1	-0.222476	0.333025	0.504123	8018	10
SAS	RT	LRRFIP2	-0.15041	0.333132	0.65164	8018	10
SAS	RT	PLCD1	0.254645	0.292531	0.384061	8018	13
SAS	RT	DLEC1	0.180609	0.22003	0.411763	8018	23
SAS	RT	SCN10A	-0.282314	0.255824	0.269821	8018	17
SAS	RT	TTC21A	-0.693102	0.317462	0.0290454	8018	11
SAS	RT	ULK4	-0.210016	0.248503	0.398065	8018	18
SAS	RT	ANO10	0.101628	0.333073	0.760281	8018	10
SAS	RT	SLC6A20	-0.0720188	0.335827	0.8302	8018	10
SAS	RT	ALS2CL	-0.334753	0.292491	0.252454	8018	13
SAS	RT	NBEAL2	0.994937	0.33753	0.0032107	8018	10
SAS	RT	COL7A1	0.215725	0.224689	0.33703	8018	22
SAS	RT	MST1	0.0372627	0.317661	0.906623	8018	11
SAS	RT	MST1R	0.331732	0.272499	0.223499	8018	15
SAS	RT	LSMEM2	0.59599	0.317938	0.0608917	8018	11
SAS	RT	PCBP4	0.293585	0.333579	0.378829	8018	10
SAS	RT	DNAH1	-0.0790321	0.175783	0.653011	8018	36
SAS	RT	STAB1	0.140017	0.31805	0.659777	8018	11
SAS	RT	ITIH1	0.0236841	0.263687	0.928433	8018	16
SAS	RT	ITIH3	-0.303977	0.28156	0.280345	8018	14
SAS	RT	CHDH	0.354336	0.320876	0.269506	8018	11
SAS	RT	ACTR8	-0.446749	0.29235	0.12652	8018	13
SAS	RT	CCDC66	0.0918522	0.220043	0.676376	8018	24
SAS	RT	ASB14	0.311912	0.273216	0.253642	8018	15
SAS	RT	DNAH12	-0.362615	0.21095	0.0856595	8018	25
SAS	RT	ADGRG7	0.0165151	0.29209	0.954912	8018	13
SAS	RT	ABI3BP	0.0107393	0.333614	0.974321	8018	10
SAS	RT	MYH15	0.0657187	0.199735	0.742142	8018	28
SAS	RT	CIP2A	0.0815873	0.215791	0.705378	8018	24
SAS	RT	CD96	0.0230862	0.304505	0.939568	8018	12
SAS	RT	TMPRSS7	-0.323929	0.317854	0.30818	8018	11
SAS	RT	SIDT1	0.103277	0.230247	0.653769	8018	21
SAS	RT	CCDC191	-0.210328	0.317536	0.50775	8018	11
SAS	RT	QTRT2	-0.072179	0.33346	0.828639	8018	10
SAS	RT	GPR156	-0.201691	0.28184	0.474245	8018	14
SAS	RT	POLQ	0.188801	0.272169	0.487898	8018	15
SAS	RT	ARGFX	0.0998472	0.317804	0.753394	8018	11
SAS	RT	TXNRD3	-0.226017	0.281612	0.422239	8018	14
SAS	RT	KIAA1257	-0.164674	0.292872	0.573946	8018	13
SAS	RT	EFCAB12	0.144322	0.333438	0.66515	8018	10
SAS	RT	COL6A5	-0.598905	0.230035	0.00924363	8018	21
SAS	RT	COL6A6	-0.0010559	0.165786	0.994919	8018	41
SAS	RT	CEP63	0.12271	0.281717	0.663152	8018	14
SAS	RT	ESYT3	0.440534	0.236156	0.0621565	8018	20
SAS	RT	GYG1	-0.20221	0.272433	0.457965	8018	15
SAS	RT	HPS3	0.261139	0.219804	0.234848	8018	23
SAS	RT	EIF2A	0.143425	0.293096	0.624612	8018	13
SAS	RT	IGSF10	-0.179379	0.189679	0.34433	8018	31
SAS	RT	SI	0.113766	0.235571	0.629152	8018	21
SAS	RT	BCHE	-0.0923857	0.304389	0.761508	8018	12
SAS	RT	ZBBX	0.114507	0.333233	0.731139	8018	10
SAS	RT	WDR49	-0.0450625	0.281721	0.872921	8018	14
SAS	RT	PLD1	-0.233139	0.333022	0.483904	8018	10
SAS	RT	VPS8	0.519661	0.30413	0.0875486	8018	12
SAS	RT	EHHADH	-0.630874	0.304097	0.0380575	8018	12
SAS	RT	P3H2	-0.0447298	0.333083	0.893177	8018	10
SAS	RT	ATP13A5	0.294321	0.235662	0.211735	8018	20
SAS	RT	MUC4	-0.276344	0.229965	0.229523	8018	21
SAS	RT	ZDHHC19	-0.261752	0.318007	0.410475	8018	11
SAS	RT	PIGG	0.0977114	0.317669	0.758403	8018	11
SAS	RT	FAM53A	0.00791514	0.333334	0.981056	8018	10
SAS	RT	POLN	0.488379	0.292312	0.0948103	8018	13
SAS	RT	NOP14	0.858227	0.304316	0.00481142	8018	12
SAS	RT	GRK4	-0.101571	0.292364	0.728291	8018	13
SAS	RT	MAN2B2	-0.121872	0.242031	0.614599	8018	19
SAS	RT	SH3TC1	-0.019512	0.281877	0.944815	8018	14
SAS	RT	TRMT44	-0.308809	0.304133	0.309958	8018	12
SAS	RT	CPZ	-0.01796	0.255879	0.944045	8018	17
SAS	RT	CLNK	0.151552	0.292415	0.604278	8018	13
SAS	RT	CC2D2A	-0.20461	0.304224	0.501245	8018	12
SAS	RT	PROM1	0.260183	0.317728	0.412875	8018	11
SAS	RT	FAM184B	0.085721	0.272365	0.752976	8018	15
SAS	RT	ADGRA3	0.171376	0.333377	0.607223	8018	10
SAS	RT	GBA3	-0.0371116	0.235845	0.874969	8018	20
SAS	RT	GUF1	-0.0997457	0.31796	0.753753	8018	11
SAS	RT	CORIN	0.636118	0.33324	0.0563123	8018	10
SAS	RT	SPATA18	-0.0220504	0.333395	0.947269	8018	10
SAS	RT	SCFD2	-0.167833	0.317772	0.597406	8018	11
SAS	RT	TECRL	-0.216193	0.333398	0.516712	8018	10
SAS	RT	TMPRSS11A	-0.261819	0.333464	0.43239	8018	10
SAS	RT	CCDC158	-0.272576	0.317972	0.391341	8018	11
SAS	RT	FRAS1	-0.263662	0.20699	0.202773	8018	26
SAS	RT	HELQ	0.414663	0.317489	0.191566	8018	11
SAS	RT	PTPN13	-0.323032	0.333277	0.332445	8018	10
SAS	RT	MMRN1	0.112856	0.318283	0.722916	8018	11
SAS	RT	C4orf54	0.151395	0.264059	0.566432	8018	16
SAS	RT	BANK1	0.17152	0.272903	0.529693	8018	15
SAS	RT	MANBA	-0.503874	0.333872	0.131292	8018	10
SAS	RT	SLC9B1	0.308068	0.318203	0.333	8018	11
SAS	RT	ARHGEF38	0.0810649	0.30417	0.789852	8018	12
SAS	RT	TBCK	0.156206	0.333809	0.639833	8018	10
SAS	RT	ENPEP	0.0159709	0.282098	0.954854	8018	14
SAS	RT	ZGRF1	0.0187796	0.189458	0.921043	8018	31
SAS	RT	PRSS12	-0.310362	0.333236	0.351697	8018	10
SAS	RT	KIAA1109	-0.172237	0.264533	0.515001	8018	16
SAS	RT	INTU	0.0697405	0.304326	0.818747	8018	12
SAS	RT	FREM3	-0.396178	0.20678	0.0554079	8018	26
SAS	RT	GATB	0.235628	0.339745	0.487987	8018	10
SAS	RT	DCHS2	-0.094544	0.24228	0.69638	8018	19
SAS	RT	DDX60L	0.121723	0.206821	0.556185	8018	26
SAS	RT	PALLD	-0.257048	0.255967	0.315302	8018	17
SAS	RT	NEK1	-0.314078	0.317506	0.322593	8018	11
SAS	RT	WDR17	-0.340717	0.255861	0.183013	8018	17
SAS	RT	CCDC110	0.2272	0.31781	0.474696	8018	11
SAS	RT	F11	-0.123619	0.292245	0.672309	8018	13
SAS	RT	PLEKHG4B	-0.164597	0.281676	0.559003	8018	14
SAS	RT	CEP72	-0.0566294	0.2421	0.815062	8018	19
SAS	RT	SLC6A18	0.264586	0.282661	0.349274	8018	14
SAS	RT	FASTKD3	0.50599	0.333599	0.129367	8018	10
SAS	RT	DNAH5	0.237833	0.248768	0.339078	8018	18
SAS	RT	OTULINL	0.118811	0.292077	0.68418	8018	14
SAS	RT	RAD1	-0.247168	0.317744	0.43666	8018	11
SAS	RT	AGXT2	-0.0185373	0.329358	0.955118	8018	12
SAS	RT	SPEF2	-0.571966	0.292364	0.050459	8018	13
SAS	RT	RANBP3L	-0.290068	0.292036	0.320612	8018	13
SAS	RT	CPLANE1	0.101046	0.186609	0.588189	8018	32
SAS	RT	C9	0.326836	0.333147	0.326595	8018	10
SAS	RT	MROH2B	-0.514004	0.272087	0.0589121	8018	15
SAS	RT	FBXO4	0.0746177	0.31795	0.81446	8018	11
SAS	RT	C5orf34	0.0810942	0.27243	0.765963	8018	15
SAS	RT	LRRC70	-0.315632	0.333156	0.343463	8018	10
SAS	RT	MARVELD2	0.0721443	0.304822	0.812914	8018	12
SAS	RT	ANKRA2	-0.118155	0.31814	0.710356	8018	11
SAS	RT	ARHGEF28	0.138992	0.241853	0.565512	8018	19
SAS	RT	GFM2	0.0277135	0.332926	0.933661	8018	10
SAS	RT	ANKRD31	-0.553792	0.186326	0.00296578	8018	32
SAS	RT	POLK	-0.397848	0.281746	0.157965	8018	14
SAS	RT	IQGAP2	0.122544	0.333274	0.713109	8018	10
SAS	RT	BHMT2	-0.0058361	0.292034	0.984056	8018	13
SAS	RT	CMYA5	0.27992	0.152692	0.0668055	8018	48
SAS	RT	THBS4	-0.565586	0.334258	0.0906729	8018	10
SAS	RT	ZFYVE16	0.29381	0.281468	0.296587	8018	14
SAS	RT	MSH3	-0.189449	0.255517	0.458453	8018	17
SAS	RT	ADGRV1	-0.150313	0.21515	0.484795	8018	24
SAS	RT	KIAA0825	0.301233	0.235688	0.201251	8018	20
SAS	RT	SLF1	-0.256006	0.28163	0.363369	8018	14
SAS	RT	FAM81B	0.132394	0.304407	0.663628	8018	12
SAS	RT	EPB41L4A	-0.170126	0.281641	0.545825	8018	14
SAS	RT	MCC	-0.292554	0.304234	0.336276	8018	12
SAS	RT	SLC27A6	-0.154477	0.333399	0.643133	8018	10
SAS	RT	RAD50_AC116366_3	0.0427714	0.304821	0.888414	8018	12
SAS	RT	CCNI2	0.327039	0.332954	0.326014	8018	10
SAS	RT	SLC4A9	-0.0105643	0.333293	0.974715	8018	10
SAS	RT	TMCO6	0.314217	0.293188	0.283874	8018	13
SAS	RT	HARS2	0.772241	0.292561	0.00831663	8018	13
SAS	RT	PCDHA3	-0.43791	0.304204	0.150039	8018	12
SAS	RT	PCDHA4	-0.218481	0.272285	0.422346	8018	15
SAS	RT	PCDHA8	0.0230249	0.317825	0.942249	8018	11
SAS	RT	PCDHA9	0.131531	0.308833	0.670195	8018	12
SAS	RT	PCDHA11	-0.212743	0.281619	0.450014	8018	14
SAS	RT	PCDHA12	0.472416	0.334369	0.157736	8018	10
SAS	RT	PCDHA13	-0.225887	0.317783	0.477215	8018	11
SAS	RT	PCDHGA1	-0.0625919	0.304172	0.83697	8018	12
SAS	RT	PCDHGA2	-0.290044	0.31378	0.355329	8018	12
SAS	RT	PCDHGA4	0.0531443	0.230028	0.817294	8018	21
SAS	RT	PCDHGB2	-0.465234	0.317986	0.143489	8018	11
SAS	RT	PCDHGA5	-0.0253386	0.333282	0.939399	8018	10
SAS	RT	PCDHGA6	-0.943979	0.333199	0.0046217	8018	10
SAS	RT	PCDHGA7	-0.150963	0.304925	0.620556	8018	12
SAS	RT	PCDHGA9	-0.478868	0.292417	0.101541	8018	13
SAS	RT	PCDHGB6	0.0900396	0.281727	0.749281	8018	14
SAS	RT	PCDHGA12	-0.12143	0.33301	0.715387	8018	10
SAS	RT	FCHSD1	-0.0756677	0.210869	0.719726	8018	25
SAS	RT	AFAP1L1	0.388753	0.292204	0.183419	8018	13
SAS	RT	PDE6A	0.221377	0.317556	0.485742	8018	11
SAS	RT	GALNT10	-0.0510024	0.304207	0.866858	8018	12
SAS	RT	FAXDC2	0.422884	0.31746	0.18287	8018	11
SAS	RT	RARS	-0.505027	0.31742	0.111641	8018	11
SAS	RT	GABRP	0.388969	0.333122	0.242983	8018	10
SAS	RT	RANBP17	0.270256	0.263603	0.305281	8018	16
SAS	RT	HK3	-0.0054067	0.282194	0.984714	8018	14
SAS	RT	SLC34A1	0.170924	0.317696	0.590585	8018	11
SAS	RT	DDX41	-0.236838	0.281869	0.400799	8018	14
SAS	RT	GRM6	0.553589	0.292218	0.0582027	8018	13
SAS	RT	F13A1	-0.0211493	0.28218	0.940257	8018	14
SAS	RT	CAGE1	-0.0591925	0.281937	0.833712	8018	14
SAS	RT	GCNT2	-0.0181503	0.248878	0.941865	8018	18
SAS	RT	BTN3A3	-0.137237	0.31799	0.66606	8018	11
SAS	RT	HIST1H2AM	-0.327894	0.333465	0.325493	8018	10
SAS	RT	ZKSCAN4	0.0073537	0.317686	0.981533	8018	11
SAS	RT	DDR1	-0.0054257	0.318205	0.986396	8018	11
SAS	RT	SLC44A4	0.177878	0.29243	0.543022	8018	13
SAS	RT	NOTCH4	-0.36156	0.317985	0.255557	8018	11
SAS	RT	RAB44	-0.240416	0.255857	0.347425	8018	17
SAS	RT	PI16	0.150669	0.333269	0.651214	8018	10
SAS	RT	DNAH8	0.0290197	0.199571	0.88439	8018	28
SAS	RT	C6orf132	-0.11893	0.317921	0.70835	8018	11
SAS	RT	CUL7	0.29353	0.215569	0.173346	8018	24
SAS	RT	AARS2	-0.0072691	0.281906	0.979429	8018	14
SAS	RT	TDRD6	-0.232479	0.189498	0.21993	8018	31
SAS	RT	ADGRF1	-0.229771	0.211046	0.276308	8018	25
SAS	RT	ADGRF4	0.0904678	0.281812	0.748202	8018	14
SAS	RT	GLYATL3	-0.332626	0.333888	0.319173	8018	10
SAS	RT	PKHD1	0.106835	0.317832	0.736777	8018	11
SAS	RT	FAM83B	-0.205037	0.334325	0.539704	8018	10
SAS	RT	COL21A1	-0.0133349	0.334391	0.968191	8018	10
SAS	RT	EYS	-0.0070691	0.184095	0.96937	8018	33
SAS	RT	COL19A1	0.0380478	0.33359	0.909196	8018	10
SAS	RT	MTO1	-0.208859	0.304603	0.492936	8018	12
SAS	RT	CD109	-0.0509921	0.18973	0.78812	8018	31
SAS	RT	IMPG1	-0.439186	0.304638	0.149436	8018	12
SAS	RT	UBE3D	0.0467227	0.333342	0.888533	8018	10
SAS	RT	CEP162	-0.0807379	0.317836	0.799484	8018	11
SAS	RT	PM20D2	-0.112591	0.317959	0.72327	8018	11
SAS	RT	MDN1	0.160887	0.292333	0.582091	8018	13
SAS	RT	MANEA	-0.0156716	0.31796	0.960691	8018	11
SAS	RT	UFL1	0.0700133	0.333546	0.833747	8018	10
SAS	RT	HACE1	-0.255248	0.304392	0.401747	8018	12
SAS	RT	CRYBG1	-0.0329679	0.281875	0.906895	8018	14
SAS	RT	CEP57L1	-0.080593	0.304386	0.791192	8018	12
SAS	RT	MICAL1	0.209207	0.333389	0.530338	8018	10
SAS	RT	AK9	-0.230432	0.272164	0.397206	8018	15
SAS	RT	DDO	-0.0089341	0.318682	0.977635	8018	11
SAS	RT	LAMA4	-0.202896	0.29257	0.488018	8018	13
SAS	RT	FRK	-0.267748	0.281655	0.341824	8018	14
SAS	RT	ZUP1	0.285062	0.318808	0.371268	8018	11
SAS	RT	ROS1	0.088471	0.189461	0.640541	8018	31
SAS	RT	MCM9	-0.0311764	0.333863	0.925603	8018	10
SAS	RT	SMPDL3A	-0.474837	0.333185	0.154154	8018	10
SAS	RT	KIAA0408	-0.156423	0.281923	0.579016	8018	14
SAS	RT	LAMA2	-0.064799	0.28273	0.818726	8018	14
SAS	RT	MOXD1	0.217652	0.292473	0.456789	8018	13
SAS	RT	SLC18B1	-0.0182059	0.30442	0.952312	8018	12
SAS	RT	MAP3K5	-0.0294029	0.333289	0.929704	8018	10
SAS	RT	ECT2L	-0.450245	0.292271	0.123477	8018	13
SAS	RT	UTRN	0.383782	0.292384	0.189357	8018	13
SAS	RT	ADGB	0.383981	0.220348	0.0814396	8018	23
SAS	RT	KATNA1	0.367619	0.333614	0.270525	8018	10
SAS	RT	CCDC170	0.356727	0.281668	0.205378	8018	15
SAS	RT	SYNE1	-0.0370852	0.25578	0.884723	8018	17
SAS	RT	SYNJ2	0.208688	0.28171	0.458844	8018	14
SAS	RT	SYTL3	-0.103422	0.256001	0.686232	8018	17
SAS	RT	FNDC1	0.0608296	0.333446	0.855252	8018	10
SAS	RT	SLC22A2	0.512557	0.304235	0.092078	8018	13
SAS	RT	LPA	0.386888	0.219851	0.0784848	8018	23
SAS	RT	UNC93A	-0.501288	0.273088	0.0664492	8018	15
SAS	RT	WDR27	-0.478361	0.304187	0.115853	8018	12
SAS	RT	TCTE3	-0.0245591	0.282526	0.930732	8018	14
SAS	RT	ERMARD	0.0724077	0.304329	0.811945	8018	12
SAS	RT	MICALL2	0.301244	0.304345	0.322296	8018	12
SAS	RT	AP5Z1	-0.353064	0.304171	0.245781	8018	12
SAS	RT	RADIL	0.45551	0.332989	0.171368	8018	10
SAS	RT	COL28A1	-0.124026	0.215183	0.564378	8018	24
SAS	RT	VWDE	0.231304	0.225181	0.30436	8018	22
SAS	RT	SCIN	0.308122	0.263841	0.242909	8018	16
SAS	RT	AGMO	-0.0690006	0.333244	0.83597	8018	10
SAS	RT	AGR3	-0.119593	0.333488	0.719895	8018	10
SAS	RT	MACC1	-0.150774	0.236567	0.523922	8018	20
SAS	RT	ABCB5	0.325962	0.235799	0.166896	8018	20
SAS	RT	DNAH11	-0.0722179	0.210823	0.731944	8018	25
SAS	RT	GPNMB	-0.268414	0.333179	0.420489	8018	10
SAS	RT	HOXA4	-0.246811	0.31794	0.437605	8018	11
SAS	RT	CPVL	0.117135	0.317574	0.712255	8018	11
SAS	RT	AC004593_3_CHN2	0.0559587	0.333305	0.866674	8018	10
SAS	RT	MINDY4	-0.0995473	0.263708	0.705819	8018	16
SAS	RT	FKBP9	-0.188838	0.317693	0.552259	8018	11
SAS	RT	VPS41	-0.216033	0.334674	0.518619	8018	10
SAS	RT	SUGCT	-0.361009	0.292058	0.216463	8018	13
SAS	RT	SPDYE1	0.215361	0.333475	0.518422	8018	10
SAS	RT	PKD1L1	-0.102	0.206905	0.62204	8018	26
SAS	RT	ABCA13	0.484952	0.165417	0.00338062	8018	41
SAS	RT	PHKG1	-0.109434	0.333233	0.742617	8018	10
SAS	RT	ZNF117_ERV3_1_ZNF117	-0.243726	0.333081	0.464354	8018	10
SAS	RT	TYW1B	-0.181857	0.304356	0.550181	8018	12
SAS	RT	CCDC146	-0.0403016	0.26341	0.878402	8018	16
SAS	RT	GSAP	-0.0728024	0.256363	0.776431	8018	17
SAS	RT	CD36	-0.157147	0.229919	0.494317	8018	22
SAS	RT	CROT	0.225386	0.279538	0.420105	8018	15
SAS	RT	ABCB4	-0.302121	0.333063	0.364381	8018	10
SAS	RT	AKAP9	-0.357142	0.263401	0.175174	8018	16
SAS	RT	HEPACAM2	-0.209291	0.332888	0.529554	8018	10
SAS	RT	PON1	0.372166	0.305096	0.222564	8018	12
SAS	RT	FAM200A	-0.412786	0.281711	0.142883	8018	14
SAS	RT	MCM7	-0.107004	0.333255	0.748152	8018	10
SAS	RT	STAG3	0.187952	0.272038	0.489647	8018	15
SAS	RT	ZAN	0.220459	0.173417	0.203671	8018	37
SAS	RT	MUC3A	0.0231544	0.335608	0.944997	8018	10
SAS	RT	MUC12	-0.24024	0.248553	0.333795	8018	18
SAS	RT	MUC17	0.0109048	0.142511	0.939008	8018	55
SAS	RT	LRWD1	-0.0665094	0.304453	0.82708	8018	12
SAS	RT	FBXL13	-0.288866	0.304405	0.342673	8018	12
SAS	RT	LAMB1	0.0617394	0.333441	0.85311	8018	10
SAS	RT	LAMB4	-0.491782	0.304919	0.106821	8018	12
SAS	RT	CFTR	-0.0877658	0.230493	0.703381	8018	21
SAS	RT	CTTNBP2	-0.162621	0.318288	0.60942	8018	11
SAS	RT	CPED1	-0.0615473	0.241931	0.799193	8018	19
SAS	RT	AASS	0.168599	0.281569	0.549333	8018	14
SAS	RT	FSCN3	0.149141	0.305093	0.624971	8018	12
SAS	RT	CCDC136	0.295145	0.332974	0.375433	8018	10
SAS	RT	KCP	0.0782469	0.206772	0.705128	8018	26
SAS	RT	SMO	-0.0840003	0.317746	0.791507	8018	11
SAS	RT	CPA2	0.261855	0.318289	0.410706	8018	11
SAS	RT	LRGUK	-0.348279	0.2721	0.200595	8018	16
SAS	RT	AKR1D1	-0.303652	0.333939	0.363218	8018	11
SAS	RT	ADCK2	-0.139289	0.263821	0.597538	8018	16
SAS	RT	AGK	-0.172245	0.333574	0.605615	8018	10
SAS	RT	MGAM	-0.12527	0.1928	0.515878	8018	30
SAS	RT	TRPV6	0.311401	0.304113	0.305884	8018	12
SAS	RT	TAS2R40	-0.530126	0.31743	0.0949476	8018	11
SAS	RT	CLCN1	-0.255875	0.27396	0.35034	8018	15
SAS	RT	ARHGEF5	-0.0400258	0.220969	0.856264	8018	23
SAS	RT	KRBA1	0.347324	0.292265	0.234717	8018	13
SAS	RT	ZNF467	-0.108969	0.317702	0.731613	8018	11
SAS	RT	SSPO	0.0563389	0.117582	0.631849	8018	81
SAS	RT	ATG9B	-0.183638	0.254143	0.46996	8018	19
SAS	RT	MYOM2	0.131734	0.211027	0.532479	8018	25
SAS	RT	MCPH1	0.160473	0.317824	0.613635	8018	11
SAS	RT	XKR5	0.246416	0.304001	0.417633	8018	12
SAS	RT	FAM160B2	-0.290945	0.317855	0.360042	8018	11
SAS	RT	ENTPD4	-0.350912	0.317465	0.269038	8018	11
SAS	RT	ADAM28	-0.649725	0.292437	0.0263274	8018	13
SAS	RT	ADAMDEC1	0.345592	0.317846	0.276939	8018	11
SAS	RT	ADAM7	0.0722109	0.317593	0.820143	8018	11
SAS	RT	PBK	-0.0546893	0.292704	0.85179	8018	13
SAS	RT	UBXN8	-0.0061505	0.263505	0.981379	8018	16
SAS	RT	TEX15	-0.0070297	0.195805	0.971362	8018	29
SAS	RT	DDHD2	-0.299864	0.264568	0.257076	8018	16
SAS	RT	ADAM32	0.209938	0.333303	0.528797	8018	10
SAS	RT	ADAM2	0.0317895	0.263472	0.903966	8018	16
SAS	RT	POTEA	-0.471148	0.281687	0.0944457	8018	14
SAS	RT	SPIDR	-0.0215847	0.304096	0.943415	8018	12
SAS	RT	PXDNL	-0.221875	0.20704	0.283909	8018	26
SAS	RT	LOC107984125	-0.0275011	0.318191	0.931127	8018	11
SAS	RT	TGS1	0.121172	0.317587	0.702814	8018	11
SAS	RT	SDR16C5	0.210186	0.248621	0.397908	8018	18
SAS	RT	ASPH	0.122118	0.272334	0.653868	8018	15
SAS	RT	PPP1R42	0.111218	0.292231	0.703522	8018	13
SAS	RT	CSPP1	-0.276226	0.272254	0.310331	8018	15
SAS	RT	C8orf34	0.481497	0.29323	0.10062	8018	13
SAS	RT	CA13	0.31718	0.292577	0.278356	8018	13
SAS	RT	CA1	-0.926751	0.332929	0.00538802	8018	10
SAS	RT	CDH17	-0.378138	0.292323	0.195854	8018	13
SAS	RT	RAD54B_FSBP	0.457527	0.272094	0.0927044	8018	15
SAS	RT	VPS13B	-0.24241	0.235982	0.30434	8018	21
SAS	RT	RGS22	-0.0322531	0.23587	0.891239	8018	20
SAS	RT	SPAG1	-0.234645	0.255458	0.358372	8018	21
SAS	RT	RIMS2	-0.309791	0.304143	0.308438	8018	12
SAS	RT	NUDCD1	-0.0343991	0.33343	0.917833	8018	10
SAS	RT	PKHD1L1	-0.0895665	0.15259	0.557237	8018	48
SAS	RT	MTBP	-0.0218191	0.318847	0.945444	8018	11
SAS	RT	FER1L6	-0.013584	0.229931	0.952891	8018	21
SAS	RT	HHLA1	-0.0856786	0.272689	0.753378	8018	15
SAS	RT	TG	0.233123	0.235688	0.322637	8018	20
SAS	RT	COL22A1	-0.171942	0.271912	0.527179	8018	15
SAS	RT	MROH5	0.152865	0.183809	0.405632	8018	33
SAS	RT	RHPN1	0.18628	0.317915	0.55793	8018	11
SAS	RT	GSDMD	-0.485993	0.32825	0.138764	8018	12
SAS	RT	TONSL	-0.351774	0.318438	0.269327	8018	11
SAS	RT	CBWD1	0.262815	0.293007	0.369768	8018	13
SAS	RT	MPDZ	-0.126701	0.242284	0.601028	8018	19
SAS	RT	FREM1	-0.085627	0.2366	0.717432	8018	20
SAS	RT	CCDC171	0.330522	0.242334	0.172634	8018	19
SAS	RT	CNTLN	-0.136836	0.220416	0.534745	8018	23
SAS	RT	DDX58	0.169657	0.305136	0.578224	8018	13
SAS	RT	NFX1	-0.274832	0.304814	0.367277	8018	12
SAS	RT	ANKRD18B	-0.154968	0.292877	0.596735	8018	13
SAS	RT	KIF24	-0.405894	0.333894	0.224158	8018	10
SAS	RT	PIGO	0.380722	0.318407	0.231845	8018	11
SAS	RT	UNC13B	0.029403	0.272716	0.914145	8018	15
SAS	RT	HINT2	-0.483871	0.256911	0.0596801	8018	17
SAS	RT	CNTNAP3	0.0863036	0.256422	0.736451	8018	17
SAS	RT	ANKRD20A4	-0.363653	0.293044	0.21466	8018	13
SAS	RT	ANKRD20A1	0.166081	0.304954	0.586038	8018	12
SAS	RT	TRPM6	0.0208138	0.282676	0.941305	8018	14
SAS	RT	NMRK1	-0.526553	0.292861	0.0722205	8018	13
SAS	RT	VPS13A	0.0778943	0.200555	0.697735	8018	28
SAS	RT	KIF27	-0.134793	0.282837	0.633677	8018	14
SAS	RT	SLC28A3	-0.171417	0.282462	0.543955	8018	14
SAS	RT	SECISBP2	-0.43059	0.292784	0.141418	8018	13
SAS	RT	NUTM2F	-0.0697232	0.319426	0.827219	8018	11
SAS	RT	CCDC180	-0.392272	0.272643	0.150253	8018	15
SAS	RT	ANKS6	-0.386737	0.305037	0.204892	8018	12
SAS	RT	COL15A1	0.172298	0.333798	0.605747	8018	10
SAS	RT	SHOC1_C9orf84	0.0139879	0.282276	0.960479	8018	14
SAS	RT	CNTRL	-0.040597	0.184231	0.825597	8018	33
SAS	RT	PTGS1	-0.275222	0.333589	0.409378	8018	10
SAS	RT	GLE1	0.0660975	0.23038	0.774192	8018	21
SAS	RT	CRAT	0.0504771	0.318353	0.874022	8018	11
SAS	RT	HMCN2	0.149184	0.169443	0.378646	8018	39
SAS	RT	LAMC3	-0.122705	0.304924	0.687392	8018	12
SAS	RT	POMT1	-0.238763	0.334057	0.474792	8018	10
SAS	RT	SARDH	-0.216855	0.333936	0.516106	8018	10
SAS	RT	SNAPC4	0.0383019	0.292953	0.895981	8018	13
SAS	RT	MAMDC4	0.297318	0.225397	0.187179	8018	22
SAS	RT	PNPLA7	0.0027596	0.275815	0.992017	8018	15
SAS	RT	CACNA1B	0.0248164	0.318222	0.937842	8018	11
SAS	RT	CUBN	-0.152849	0.282151	0.58802	8018	14
SAS	RT	MALRD1	-0.323681	0.225242	0.150746	8018	22
SAS	RT	NEBL	0.336278	0.207221	0.104673	8018	26
SAS	RT	MYO3A	0.271108	0.230739	0.240047	8018	21
SAS	RT	ANKRD26	0.276537	0.292435	0.344362	8018	13
SAS	RT	ARMC4	0.417783	0.248683	0.093	8018	18
SAS	RT	ANKRD30A	0.0382845	0.183889	0.835083	8018	33
SAS	RT	ZNF37A	0.0599666	0.334331	0.857657	8018	10
SAS	RT	WASHC2C	-0.178258	0.292505	0.542265	8018	13
SAS	RT	ANTXRL	0.087864	0.318057	0.782361	8018	11
SAS	RT	LOC107984026	-0.292958	0.292808	0.317093	8018	13
SAS	RT	FRMPD2	0.278381	0.304813	0.361122	8018	12
SAS	RT	WASHC2A	0.223	0.220043	0.310881	8018	23
SAS	RT	PCDH15	-0.0066611	0.318179	0.983298	8018	11
SAS	RT	ADAMTS14	-0.283935	0.318072	0.372058	8018	11
SAS	RT	CDH23	-0.494109	0.292416	0.0911153	8018	13
SAS	RT	SYNPO2L	-0.500441	0.304537	0.100364	8018	12
SAS	RT	COMTD1	-0.192645	0.333683	0.563732	8018	10
SAS	RT	CDHR1	0.139197	0.304875	0.647992	8018	12
SAS	RT	LRIT2	0.0811787	0.31818	0.798626	8018	11
SAS	RT	LIPK	-0.0113399	0.318203	0.971572	8018	11
SAS	RT	KIF20B	0.383669	0.272998	0.159944	8018	15
SAS	RT	MYOF	0.144287	0.236038	0.541027	8018	20
SAS	RT	CC2D2B	-0.0117815	0.225309	0.958299	8018	22
SAS	RT	TLL2	-0.0905741	0.273072	0.740135	8018	15
SAS	RT	R3HCC1L	0.00562319	0.317993	0.985892	8018	11
SAS	RT	LOXL4	0.0261734	0.255981	0.918563	8018	17
SAS	RT	ENTPD7	-0.389162	0.318707	0.222097	8018	11
SAS	RT	ABCC2	0.102021	0.225066	0.650351	8018	22
SAS	RT	CPN1	0.238303	0.272259	0.381447	8018	15
SAS	RT	PKD2L1	-0.128615	0.264018	0.626168	8018	16
SAS	RT	SEC31B	0.195165	0.333383	0.55829	8018	10
SAS	RT	COL17A1	0.381312	0.248635	0.125162	8018	18
SAS	RT	CFAP43	0.435863	0.256397	0.0891786	8018	17
SAS	RT	GPAM	-0.564948	0.317891	0.0755775	8018	11
SAS	RT	HABP2	-0.206017	0.304445	0.498617	8018	12
SAS	RT	NRAP	0.00942515	0.23595	0.968138	8018	20
SAS	RT	CASP7	-0.592936	0.304468	0.0515156	8018	12
SAS	RT	VWA2	0.0230446	0.263847	0.930403	8018	16
SAS	RT	ENO4	0.0419044	0.292686	0.886158	8018	13
SAS	RT	TACC2	0.469586	0.242065	0.0524248	8018	19
SAS	RT	BTBD16	0.0432907	0.304574	0.886977	8018	12
SAS	RT	DMBT1	0.00403469	0.242814	0.986743	8018	19
SAS	RT	CTBP2	0.442111	0.33352	0.185013	8018	10
SAS	RT	DOCK1	-0.181188	0.318887	0.569923	8018	11
SAS	RT	NKX6_2	-0.0011554	0.343246	0.997314	8018	10
SAS	RT	CFAP46	-0.418075	0.2361	0.0766399	8018	20
SAS	RT	ADAM8	-0.120029	0.225624	0.594749	8018	23
SAS	RT	LMNTD2	0.2449	0.235747	0.298917	8018	20
SAS	RT	MUC6	-0.391333	0.272232	0.150616	8018	15
SAS	RT	SLC22A18	-0.104649	0.304282	0.730914	8018	12
SAS	RT	OR52K2	-0.100798	0.24846	0.684981	8018	18
SAS	RT	HBB	0.251243	0.31792	0.429393	8018	11
SAS	RT	TRIM6_TRIM34_TRIM6	-0.462569	0.304846	0.129208	8018	12
SAS	RT	SMPD1	0.306894	0.317866	0.334333	8018	11
SAS	RT	DNHD1	0.0947575	0.159285	0.551933	8018	44
SAS	RT	NLRP14	-0.34762	0.304374	0.253454	8018	12
SAS	RT	PPFIBP2	-0.133791	0.282034	0.635243	8018	14
SAS	RT	OVCH2	-0.232736	0.292597	0.426395	8018	13
SAS	RT	TRIM66	-0.0268316	0.257053	0.916869	8018	17
SAS	RT	SCUBE2	-0.365165	0.304081	0.229833	8018	12
SAS	RT	OTOG	-0.20728	0.186622	0.266734	8018	32
SAS	RT	IGSF22	0.0954227	0.2358	0.685726	8018	20
SAS	RT	BBOX1	-0.152485	0.272357	0.575582	8018	15
SAS	RT	CCDC73	-0.123107	0.24885	0.620825	8018	19
SAS	RT	KIAA1549L	0.00293502	0.333525	0.992979	8018	10
SAS	RT	MYBPC3	-0.447488	0.2922	0.125699	8018	13
SAS	RT	MS4A14	-0.538358	0.333493	0.106501	8018	10
SAS	RT	CSKMT	0.0487699	0.333529	0.883748	8018	10
SAS	RT	TMEM223	-0.0236032	0.304306	0.938177	8018	12
SAS	RT	ATL3	0.2714	0.335778	0.418959	8018	10
SAS	RT	SLC22A12	0.179748	0.334072	0.590556	8018	10
SAS	RT	CDC42BPG	-0.235264	0.248574	0.343946	8018	18
SAS	RT	EHBP1L1	0.142607	0.248482	0.566042	8018	18
SAS	RT	SNX32	-0.325061	0.236046	0.168517	8018	20
SAS	RT	MUS81	0.0279435	0.333363	0.933199	8018	10
SAS	RT	CARNS1	-0.188522	0.318698	0.554177	8018	11
SAS	RT	IGHMBP2	-0.0785113	0.317939	0.804962	8018	11
SAS	RT	KLHL35	-0.585426	0.317676	0.0653894	8018	11
SAS	RT	MYO7A	0.313197	0.333529	0.347739	8018	10
SAS	RT	SYTL2	-0.102991	0.317929	0.745988	8018	11
SAS	RT	CCDC81	-0.163115	0.330083	0.621203	8018	11
SAS	RT	NAALAD2	-0.360793	0.255525	0.157998	8018	17
SAS	RT	DEUP1	-0.307944	0.333776	0.35624	8018	10
SAS	RT	CEP295	0.301808	0.293432	0.303724	8018	13
SAS	RT	HEPHL1	0.217115	0.230191	0.345609	8018	21
SAS	RT	MMP8	-0.185559	0.31813	0.55972	8018	11
SAS	RT	DYNC2H1	-0.554231	0.235852	0.0188019	8018	20
SAS	RT	CWF19L2	0.197898	0.317992	0.533737	8018	11
SAS	RT	ATM	0.249051	0.255772	0.330224	8018	17
SAS	RT	EXPH5	0.10911	0.304469	0.720082	8018	12
SAS	RT	FDXACB1	0.001937	0.292554	0.994717	8018	13
SAS	RT	TMPRSS5	-0.441156	0.318394	0.165917	8018	11
SAS	RT	TMPRSS4	-0.278465	0.292399	0.340951	8018	13
SAS	RT	TREH	-0.177117	0.304523	0.560839	8018	12
SAS	RT	NLRX1	0.0271193	0.263734	0.918102	8018	16
SAS	RT	OR8A1	-0.0067301	0.333234	0.983887	8018	10
SAS	RT	ROBO4	-0.252707	0.292265	0.387257	8018	13
SAS	RT	CCDC15	-0.393882	0.304213	0.195442	8018	12
SAS	RT	VSIG10L2	-0.0675718	0.30443	0.824349	8018	12
SAS	RT	GLB1L3	0.23873	0.29236	0.414204	8018	13
SAS	RT	GLB1L2	-0.16725	0.304063	0.582299	8018	12
SAS	RT	SLC6A13	-0.210206	0.317178	0.507517	8018	11
SAS	RT	CCDC77	0.060459	0.284296	0.831596	8018	16
SAS	RT	B4GALNT3	-0.246751	0.292891	0.399551	8018	13
SAS	RT	WNK1	-0.126813	0.256439	0.620956	8018	17
SAS	RT	CACNA2D4	-0.332348	0.21995	0.130823	8018	23
SAS	RT	GALNT8	0.0949382	0.303443	0.754387	8018	12
SAS	RT	ANO2	0.2674	0.332715	0.4216	8018	10
SAS	RT	VWF	0.0281961	0.303624	0.926013	8018	12
SAS	RT	ACRBP	-0.0038251	0.303673	0.98995	8018	12
SAS	RT	CD163L1	-0.0088594	0.263663	0.973196	8018	16
SAS	RT	A2ML1	0.325353	0.235297	0.166786	8018	20
SAS	RT	PZP	-0.123348	0.23534	0.600204	8018	20
SAS	RT	CLEC12B	-0.060505	0.291857	0.835773	8018	13
SAS	RT	HEBP1	0.0450658	0.332967	0.892342	8018	10
SAS	RT	PIK3C2G	-0.260321	0.189392	0.169322	8018	31
SAS	RT	PLCZ1	-0.591866	0.332712	0.0752917	8018	10
SAS	RT	SLCO1B3_AC011604_2	0.306699	0.303472	0.312223	8018	12
SAS	RT	SLCO1A2	-0.092296	0.332589	0.781398	8018	10
SAS	RT	ABCC9	0.666669	0.282078	0.0181308	8018	14
SAS	RT	CASC1	0.0663673	0.215015	0.757586	8018	24
SAS	RT	LMNTD1	-0.0169858	0.263191	0.948544	8018	16
[truncated: 47,363 more rows]

## Sheet: Table S5
		N PTV carrier for each phenotype
		EUR			SAS			AFR
Gene	Associated phenotypes in EUR	EDU	RT	VNR	EDU	RT	VNR	EDU	RT	VNR
ADGRB2	EDU	71	70	25	0	0	0	2	2	1
KDM5B	EDU/RT/VNR	204	201	79	1	1	1	2	2	0
GIGYF1	EDU	91	93	41	1	1	1	3	3	1
ANKRD12	VNR/EDU	142	146	53	2	2	1	5	5	2
SLC8A1	EDU	18	18	4	0	0	0	0	0	0
RC3H2	VNR	34	34	16	2	2	1	1	1	0
CACNA1A	VNR	78	74	29	5	5	2	1	1	0
BCAS3	EDU	86	83	34	3	2	1	4	4	2
NDUFA6	EDU	24	25	12	0	0	0	4	4	2
ARHGEF7	VNR	25	26	17	1	1	1	0	0	0
C11orf94	VNR	17	17	11	2	2	2	1	1	1
KIF26A	VNR	113	114	36	3	3	3	4	4	1
MAP1A	EDU	85	85	39	0	0	0	0	1	0

## Sheet: Table S6
Phenotype	pLI category	Variant category	BETA	SE	P	N_SAMPLE	N_GENE	Significant after multiple testing correction (N=33)
Educational attainment	Exome-wide	PTV	-0.00521381	0.00448613	0.245194	6604	18441	NO
Educational attainment	Exome-wide	Missense (all)	0.00442693	0.000957948	3.88706e-06	6604	19634	YES
Educational attainment	Exome-wide	Synonymous	0.00513516	0.00141323	0.000281604	6604	20037	YES
Educational attainment	LoF intolerant (pLI>=0.9)	PTV	-0.0074034	0.0222188	0.738991	6604	2686	NO
Educational attainment	LoF intolerant (pLI>=0.9)	Missense (MPC>3)	0.0872037	0.0650845	0.180339	6604	580	NO
Educational attainment	LoF intolerant (pLI>=0.9)	Missense (3>=MPC>2)	-0.0427599	0.0165723	0.00989599	6604	1460	NO
Educational attainment	LoF intolerant (pLI>=0.9)	Missense (other)	0.00586463	0.0028343	0.0385697	6604	2707	NO
Educational attainment	LoF intolerant (pLI>=0.9)	Synonymous	0.00660444	0.00341374	0.0530744	6604	2707	NO
Educational attainment	LoF tolerant (pLI<0.9)	PTV	-0.00418339	0.00479196	0.382693	6604	13971	NO
Educational attainment	LoF tolerant (pLI<0.9)	Missense (other)	0.00521057	0.00115506	6.56208e-06	6604	14144	YES
Educational attainment	LoF tolerant (pLI<0.9)	Synonymous	0.00557127	0.00174662	0.00143068	6604	14139	YES
Reaction time	Exome-wide	PTV	-0.00350075	0.00448629	0.435231	6483	18441	NO
Reaction time	Exome-wide	Missense (all)	0.00160508	0.000950856	0.0914526	6483	19634	NO
Reaction time	Exome-wide	Synonymous	0.00353632	0.00141218	0.0122986	6483	20037	NO
Reaction time	LoF intolerant (pLI>=0.9)	PTV	0.00166177	0.022153	0.940207	6483	2686	NO
Reaction time	LoF intolerant (pLI>=0.9)	Missense (MPC>3)	-0.0867539	0.0664582	0.191807	6483	580	NO
Reaction time	LoF intolerant (pLI>=0.9)	Missense (3>=MPC>2)	0.0205787	0.0165624	0.2141	6483	1460	NO
Reaction time	LoF intolerant (pLI>=0.9)	Missense (other)	0.00329524	0.00283369	0.244923	6483	2707	NO
Reaction time	LoF intolerant (pLI>=0.9)	Synonymous	0.0031301	0.00340288	0.357691	6483	2707	NO
Reaction time	LoF tolerant (pLI<0.9)	PTV	-0.00332443	0.00478267	0.487018	6483	13971	NO
Reaction time	LoF tolerant (pLI<0.9)	Missense (other)	0.00178722	0.00114792	0.119538	6483	14144	NO
Reaction time	LoF tolerant (pLI<0.9)	Synonymous	0.00400657	0.00174305	0.02156	6483	14139	NO
Verbal-numerical reasoning (baseline)	Exome-wide	PTV	-0.0230733	0.00620449	0.00020327	3589	18441	YES
Verbal-numerical reasoning (baseline)	Exome-wide	Missense (all)	-0.00107038	0.0013252	0.419311	3589	19634	NO
Verbal-numerical reasoning (baseline)	Exome-wide	Synonymous	-0.00048133	0.00196184	0.806203	3589	20037	NO
Verbal-numerical reasoning (baseline)	LoF intolerant (pLI>=0.9)	PTV	-0.00580118	0.0306609	0.849943	3589	2686	NO
Verbal-numerical reasoning (baseline)	LoF intolerant (pLI>=0.9)	Missense (MPC>3)	0.170274	0.0900015	0.0585849	3589	580	NO
Verbal-numerical reasoning (baseline)	LoF intolerant (pLI>=0.9)	Missense (3>=MPC>2)	-0.000802695	0.0230226	0.972189	3589	1460	NO
Verbal-numerical reasoning (baseline)	LoF intolerant (pLI>=0.9)	Missense (other)	-0.000538171	0.00387897	0.889663	3589	2707	NO
Verbal-numerical reasoning (baseline)	LoF intolerant (pLI>=0.9)	Synonymous	0.000787951	0.00468095	0.866332	3589	2707	NO
Verbal-numerical reasoning (baseline)	LoF tolerant (pLI<0.9)	PTV	-0.0234293	0.00663334	0.000417607	3589	13971	YES
Verbal-numerical reasoning (baseline)	LoF tolerant (pLI<0.9)	Missense (other)	-0.000975858	0.0015954	0.540797	3589	14144	NO
Verbal-numerical reasoning (baseline)	LoF tolerant (pLI<0.9)	Synonymous	-0.000716332	0.00240601	0.765929	3589	14139	NO
Inclucded samples of South Asian ancestry. Adjused for sex, age, age^2, sex*age, sex*age^2, 20 PCs and recruitment center; Included only coding variants with MAF < 0.00001; PTVs are identified using LOFTEE with high confidence.

## Sheet: Table S7
Phenotype	pLI category	Variant category	BETA	SE	P	N_SAMPLE	N_GENE	Significant after multiple testing correction (N=33)
Educational attainment	Exome-wide	PTV	-0.00299444	0.00494789	0.545072	6065	18441	NO
Educational attainment	Exome-wide	Missense (all)	0.00162662	0.000652421	0.0126863	6065	19634	NO
Educational attainment	Exome-wide	Synonymous	0.00168662	0.000949519	0.0757357	6065	20037	NO
Educational attainment	LoF intolerant (pLI>=0.9)	PTV	-0.0359159	0.0234846	0.126233	6065	2686	NO
Educational attainment	LoF intolerant (pLI>=0.9)	Missense (MPC>3)	0.11596	0.0747241	0.120753	6065	580	NO
Educational attainment	LoF intolerant (pLI>=0.9)	Missense (3>=MPC>2)	-0.0455996	0.0185327	0.0139027	6065	1460	NO
Educational attainment	LoF intolerant (pLI>=0.9)	Missense (other)	0.00226582	0.00253935	0.372278	6065	2707	NO
Educational attainment	LoF intolerant (pLI>=0.9)	Synonymous	0.0037637	0.00299273	0.208579	6065	2707	NO
Educational attainment	LoF tolerant (pLI<0.9)	PTV	-0.00118788	0.00527711	0.821909	6065	13971	NO
Educational attainment	LoF tolerant (pLI<0.9)	Missense (other)	0.00198223	0.000784406	0.0115283	6065	14144	NO
Educational attainment	LoF tolerant (pLI<0.9)	Synonymous	0.00220235	0.00126143	0.0808761	6065	14139	NO
Reaction time	Exome-wide	PTV	-0.00640544	0.00483764	0.185527	5931	18441	NO
Reaction time	Exome-wide	Missense (all)	0.000252581	0.000654428	0.699542	5931	19634	NO
Reaction time	Exome-wide	Synonymous	0.000665156	0.000961137	0.488932	5931	20037	NO
Reaction time	LoF intolerant (pLI>=0.9)	PTV	0.00478105	0.0227589	0.833617	5931	2686	NO
Reaction time	LoF intolerant (pLI>=0.9)	Missense (MPC>3)	-0.00234778	0.0730482	0.974361	5931	580	NO
Reaction time	LoF intolerant (pLI>=0.9)	Missense (3>=MPC>2)	-0.0173776	0.0179269	0.332405	5931	1460	NO
Reaction time	LoF intolerant (pLI>=0.9)	Missense (other)	-0.00145946	0.00249706	0.558925	5931	2707	NO
Reaction time	LoF intolerant (pLI>=0.9)	Synonymous	0.00159706	0.00295509	0.58891	5931	2707	NO
Reaction time	LoF tolerant (pLI<0.9)	PTV	-0.00707204	0.00515522	0.170171	5931	13971	NO
Reaction time	LoF tolerant (pLI<0.9)	Missense (other)	0.000659207	0.000785546	0.401407	5931	14144	NO
Reaction time	LoF tolerant (pLI<0.9)	Synonymous	0.000608634	0.00127798	0.633915	5931	14139	NO
Verbal-numerical reasoning (baseline)	Exome-wide	PTV	-0.00197473	0.0070465	0.77931	3149	18441	NO
Verbal-numerical reasoning (baseline)	Exome-wide	Missense (all)	0.000223891	0.000971495	0.817749	3149	19634	NO
Verbal-numerical reasoning (baseline)	Exome-wide	Synonymous	-0.000202162	0.00147722	0.891155	3149	20037	NO
Verbal-numerical reasoning (baseline)	LoF intolerant (pLI>=0.9)	PTV	-0.049953	0.0332436	0.133035	3149	2686	NO
Verbal-numerical reasoning (baseline)	LoF intolerant (pLI>=0.9)	Missense (MPC>3)	-0.0953851	0.109975	0.385824	3149	580	NO
Verbal-numerical reasoning (baseline)	LoF intolerant (pLI>=0.9)	Missense (3>=MPC>2)	-0.0318602	0.0261482	0.223147	3149	1460	NO
Verbal-numerical reasoning (baseline)	LoF intolerant (pLI>=0.9)	Missense (other)	-0.000549268	0.0036755	0.881216	3149	2707	NO
Verbal-numerical reasoning (baseline)	LoF intolerant (pLI>=0.9)	Synonymous	-0.00423117	0.0043886	0.335057	3149	2707	NO
Verbal-numerical reasoning (baseline)	LoF tolerant (pLI<0.9)	PTV	0.00249952	0.00748913	0.738588	3149	13971	NO
Verbal-numerical reasoning (baseline)	LoF tolerant (pLI<0.9)	Missense (other)	0.000785358	0.00115515	0.496636	3149	14144	NO
Verbal-numerical reasoning (baseline)	LoF tolerant (pLI<0.9)	Synonymous	0.000289438	0.00192313	0.880377	3149	14139	NO
Inclucded samples of African ancestry. Adjused for sex, age, age^2, sex*age, sex*age^2, 20 PCs and recruitment center; Included only coding variants with MAF < 0.00001; PTVs are identified using LOFTEE with high confidence.

## Sheet: Table S8
	N PTV carriers
	MGB Biobank	SUPER-Finland study	Northern Finland Intellectual Disability (NFID) study		Across replication cohorts
GENE	European population samples (N=8,389)	Psychosis cases (N=9,883)	Finnish ID cases (N=1,097)	Finnish Healthy Controls (N=11,774)	All samples (N=31,143)
ADGRB2	0	3	1	8	12
KDM5B	1	15	4	9	29
GIGYF1	2	1	4	7	14
ANKRD12	3	5	2	9	19
SLC8A1	0	1	0	0	1
RC3H2	0	1	2	0	3
CACNA1A	1	2	0	0	3
BCAS3	1	0	0	1	2
NDUFA6	0	0	0	3	3
ARHGEF7	0	1	0	0	1
C11orf94	0	0	0	0	0
KIF26A	2	3	0	7	12
MAP1A	1	2	0	0	3
Total	11	34	13	44	102
Frequency	0.00131124	0.00344025	0.0119	0.0037	0.0033
Cognitive gene set association (N gene=8; Bonferroni significant genes)				N PTV carriers			Total N
	P-value (two-sided t-test)	BETA/Odds ratio (95% CI)*	Sample type	Cases	Controls	Total	Cases	Controls	Total
SUPER study (Finnish samples)
Developmental disorders/intellectual disability (binary)	0.00083	4.812 (1.915, 12.090)	Psychosis cases	6	20	26	520	8342	8862
Academic performance compare with school mates (continuous)	0.0125	-0.338 (-0.603, -0.073)	Psychosis cases	NA	NA	27	NA	NA	9035
Educational attainment (continuous)	0.0021	-0.424 (-0.695, -0.154)	Psychosis cases	NA	NA	27	NA	NA	9035
NFID study (FInnish samples)
Developmental disorders/intellectual disability (binary)	3.63e-05	4.973 (2.434, 9.662)	ID cases vs Finnish controls	13	34	47	1097	11774	12871
MGB biobank (European samples)
Educational attainment (continuous)	0.5013	-0.731 (-2.863, 1.401)	General population samples	NA	NA	8	NA	NA	8389
*BETAs for continuous phenotype and odds ratios (ORs) for binary phenotypes
Cognitive gene set association (N gene=13; including FDR significant genes)				N PTV carriers			Total N
	P-value (two-sided t-test)	BETA/OR (95% CI)*	Sample type	Cases	Controls	Total	Cases	Controls	Total
SUPER study (Finnish samples)
Developmental disorders/intellectual disability (binary)	0.0051	3.583 (1.465, 8.762)	Psychosis cases	6	27	33	520	8342	8342
Academic performance compare with school mates (continuous)	0.0046	-0.341 (-0.578, -0.105)	Psychosis cases	NA	NA	34	NA	NA	8927
Educational attainment (continuous)	0.0024	-0.372 (-0.613,-0.131)	Psychosis cases	NA	NA	34	NA	NA	9028
NFID study (FInnish samples)
Developmental disorders/intellectual disability (binary)	0.000293	3.889 (1.935, 7.378)	ID cases vs Finnish controls	13	44	57	1097	11774	12871
MGB biobank (European samples)
Educational attainment (continuous)	0.074259	-1.656 (-3.474, 0.162)	General population samples	NA	NA	11	NA	NA	8389
*BETAs for continuous phenotype and odds ratios (ORs) for binary phenotypes
Individual cognitive gene association (Bonferroni significant genes with more than 5 PTV carriers)				N PTV carriers			N non-PTV carriers
	P-value (Fisher's exact test)	OR (95% CI)	Sample type	Cases	Controls	Total	Cases	Controls	Total
NFID study (FInnish samples)
Developmental disorders/intellectual disability (binary)
ADGRB2	0.5516	1.342 (0.030, 10.025)	ID cases vs Finnish controls	1	8	9	1096	11766	12862
KDM5B	0.02	4.783 (1.075, 17.170)	ID cases vs Finnish controls	4	9	13	1093	11765	12858
GIGYF1	0.011	6.145 (1.318, 24.236)	ID cases vs Finnish controls	4	7	11	1093	11767	12860
ANKRD12	0.24	2.387 (0.251, 11.552)	ID cases vs Finnish controls	2	9	11	1095	11765	12860
KIF26A	1	0 (0, 7.452)	ID cases vs Finnish controls	0	7	7	1097	11767	12864
Cognitive gene set association meta-analysis (N gene=8; Bonferroni significant genes)
	P-value (Inverse variance weighted meta-analysis)	BETA/Odds ratio (95% CI)*
Developmental disorders/intellectual disability (binary)
Meta-analysis (SUPER study + NFID study)	1.57e-08	4.915 (2.830, 8.534)
*BETAs for continuous phenotype and odds ratios (ORs) for binary phenotypes
Cognitive gene set association meta-analysis (N gene=13; Bonferroni significant genes)
	P-value (Inverse variance weighted meta-analysis)	BETA/Odds ratio (95% CI)*
Developmental disorders/intellectual disability (binary)
Meta-analysis (SUPER study + NFID study)	1.17e-06	3.776 (2.210, 6.453)
*BETAs for continuous phenotype and odds ratios (ORs) for binary phenotypes

## Sheet: Table S9
Gene	Phenotype index	Phenotype short name	Phenotype category	Phenotype	BETA	P-value	Test type	Phenome-wide significant
ADGRB2	1	f_30620_0_0	Biomarker	Alanine aminotransferase	-0.061866	0.63618	linear_regression	NO
ADGRB2	2	f_30600_0_0	Biomarker	Albumin	-0.182209	0.194369	linear_regression	NO
ADGRB2	3	f_30610_0_0	Biomarker	Alkaline phosphatase	0.345074	0.0104552	linear_regression	NO
ADGRB2	4	f_30630_0_0	Biomarker	Apolipoprotein A	-0.110226	0.408194	linear_regression	NO
ADGRB2	5	f_30640_0_0	Biomarker	Apolipoprotein B	-0.220118	0.109096	linear_regression	NO
ADGRB2	6	f_30650_0_0	Biomarker	Aspartate aminotransferase	0.0399684	0.765045	linear_regression	NO
ADGRB2	7	f_30160_0_0	Biomarker	Basophill count	-0.023357	0.84111	linear_regression	NO
ADGRB2	8	f_30220_0_0	Biomarker	Basophill percentage	-0.00286326	0.983258	linear_regression	NO
ADGRB2	9	f_30710_0_0	Biomarker	C-reactive protein	0.170008	0.223702	linear_regression	NO
ADGRB2	10	f_30680_0_0	Biomarker	Calcium	-0.17906	0.204914	linear_regression	NO
ADGRB2	11	f_30690_0_0	Biomarker	Cholesterol	-0.256258	0.0565246	linear_regression	NO
ADGRB2	12	f_30700_0_0	Biomarker	Creatinine	0.0122466	0.913193	linear_regression	NO
ADGRB2	13	f_30510_0_0	Biomarker	Creatinine (enzymatic) in urine	0.185296	0.1492	linear_regression	NO
ADGRB2	14	f_30720_0_0	Biomarker	Cystatin C	0.22003	0.0812343	linear_regression	NO
ADGRB2	15	f_30660_0_0	Biomarker	Direct bilirubin	-0.0560283	0.700847	linear_regression	NO
ADGRB2	16	f_30150_0_0	Biomarker	Eosinophill count	0.159591	0.236078	linear_regression	NO
ADGRB2	17	f_30210_0_0	Biomarker	Eosinophill percentage	0.112348	0.410147	linear_regression	NO
ADGRB2	18	f_30730_0_0	Biomarker	Gamma glutamyltransferase	-0.177538	0.17223	linear_regression	NO
ADGRB2	19	f_30740_0_0	Biomarker	Glucose	0.0378979	0.788366	linear_regression	NO
ADGRB2	20	f_30750_0_0	Biomarker	Glycated haemoglobin (HbA1c)	-0.0135322	0.919137	linear_regression	NO
ADGRB2	21	f_30030_0_0	Biomarker	Haematocrit percentage	0.146893	0.185054	linear_regression	NO
ADGRB2	22	f_30020_0_0	Biomarker	Haemoglobin concentration	0.0750917	0.488103	linear_regression	NO
ADGRB2	23	f_30760_0_0	Biomarker	HDL cholesterol	-0.123346	0.342674	linear_regression	NO
ADGRB2	24	f_30300_0_0	Biomarker	High light scatter reticulocyte count	0.234482	0.0863911	linear_regression	NO
ADGRB2	25	f_30290_0_0	Biomarker	High light scatter reticulocyte percentage	0.225829	0.101925	linear_regression	NO
ADGRB2	26	f_30770_0_0	Biomarker	IGF-1	-0.00957343	0.943204	linear_regression	NO
ADGRB2	27	f_30280_0_0	Biomarker	Immature reticulocyte fraction	0.192649	0.157694	linear_regression	NO
ADGRB2	28	f_30780_0_0	Biomarker	LDL direct	-0.212466	0.119401	linear_regression	NO
ADGRB2	29	f_30790_0_0	Biomarker	Lipoprotein A	0.245324	0.106987	linear_regression	NO
ADGRB2	30	f_30120_0_0	Biomarker	Lymphocyte count	0.0634665	0.643888	linear_regression	NO
ADGRB2	31	f_30180_0_0	Biomarker	Lymphocyte percentage	-0.067114	0.622018	linear_regression	NO
ADGRB2	32	f_30050_0_0	Biomarker	Mean corpuscular haemoglobin	-0.060861	0.653011	linear_regression	NO
ADGRB2	33	f_30060_0_0	Biomarker	Mean corpuscular haemoglobin concentration	-0.182747	0.171906	linear_regression	NO
ADGRB2	34	f_30040_0_0	Biomarker	Mean corpuscular volume	0.0638231	0.63581	linear_regression	NO
ADGRB2	35	f_30100_0_0	Biomarker	Mean platelet (thrombocyte) volume	0.166326	0.224822	linear_regression	NO
ADGRB2	36	f_30260_0_0	Biomarker	Mean reticulocyte volume	0.0623448	0.646798	linear_regression	NO
ADGRB2	37	f_30270_0_0	Biomarker	Mean sphered cell volume	0.0630014	0.637807	linear_regression	NO
ADGRB2	38	f_30500_0_0	Biomarker	Microalbumin in urine	-0.210154	0.395529	linear_regression	NO
ADGRB2	39	f_30130_0_0	Biomarker	Monocyte count	0.162735	0.218203	linear_regression	NO
ADGRB2	40	f_30190_0_0	Biomarker	Monocyte percentage	0.0503224	0.704153	linear_regression	NO
ADGRB2	41	f_30140_0_0	Biomarker	Neutrophill count	0.100714	0.459714	linear_regression	NO
ADGRB2	42	f_30200_0_0	Biomarker	Neutrophill percentage	-0.0509024	0.708908	linear_regression	NO
ADGRB2	43	f_30170_0_0	Biomarker	Nucleated red blood cell count	-0.0134452	0.621069	linear_regression	NO
ADGRB2	44	f_30800_0_0	Biomarker	Oestradiol	0.139243	0.656492	linear_regression	NO
ADGRB2	45	f_30810_0_0	Biomarker	Phosphate	0.00659591	0.961747	linear_regression	NO
ADGRB2	46	f_30080_0_0	Biomarker	Platelet count	-0.046432	0.72434	linear_regression	NO
ADGRB2	47	f_30090_0_0	Biomarker	Platelet crit	0.03505	0.785518	linear_regression	NO
ADGRB2	48	f_30110_0_0	Biomarker	Platelet distribution width	0.0370236	0.784536	linear_regression	NO
ADGRB2	49	f_30520_0_0	Biomarker	Potassium in urine	0.117754	0.380382	linear_regression	NO
ADGRB2	50	f_30010_0_0	Biomarker	Red blood cell (erythrocyte) count	0.0933763	0.423587	linear_regression	NO
ADGRB2	51	f_30070_0_0	Biomarker	Red blood cell (erythrocyte) distribution width	0.199574	0.142647	linear_regression	NO
ADGRB2	52	f_30250_0_0	Biomarker	Reticulocyte count	0.191506	0.159845	linear_regression	NO
ADGRB2	53	f_30240_0_0	Biomarker	Reticulocyte percentage	0.182119	0.187313	linear_regression	NO
ADGRB2	54	f_30820_0_0	Biomarker	Rheumatoid factor	-0.512119	0.372966	linear_regression	NO
ADGRB2	55	f_30830_0_0	Biomarker	SHBG	0.127456	0.323847	linear_regression	NO
ADGRB2	56	f_30530_0_0	Biomarker	Sodium in urine	0.265543	0.0413207	linear_regression	NO
ADGRB2	57	f_30850_0_0	Biomarker	Testosterone	0.0344896	0.694597	linear_regression	NO
ADGRB2	58	f_30840_0_0	Biomarker	Total bilirubin	-0.152982	0.255706	linear_regression	NO
ADGRB2	59	f_30860_0_0	Biomarker	Total protein	0.158923	0.266656	linear_regression	NO
ADGRB2	60	f_30870_0_0	Biomarker	Triglycerides	-0.120473	0.370591	linear_regression	NO
ADGRB2	61	f_30880_0_0	Biomarker	Urate	-0.000386208	0.997385	linear_regression	NO
ADGRB2	62	f_30670_0_0	Biomarker	Urea	0.140507	0.291147	linear_regression	NO
ADGRB2	63	f_30890_0_0	Biomarker	Vitamin D	-0.267051	0.0539207	linear_regression	NO
ADGRB2	64	f_30000_0_0	Biomarker	White blood cell (leukocyte) count	0.183698	0.178125	linear_regression	NO
ADGRB2	65	f_3061_0_0	Composite phenotypes	Acceptability of each blow result	0.00885818	0.928952	linear_regression	NO
ADGRB2	66	f_3143_0_0	Composite phenotypes	Ankle spacing width	0.227334	0.128403	linear_regression	NO
ADGRB2	67	f_4100_0_0	Composite phenotypes	Ankle spacing width (left)	-0.122347	0.558827	linear_regression	NO
ADGRB2	68	f_4119_0_0	Composite phenotypes	Ankle spacing width (right)	-0.0305038	0.885791	linear_regression	NO
ADGRB2	69	f_23124_0_0	Composite phenotypes	Arm fat mass (left)	0.177629	0.184981	linear_regression	NO
ADGRB2	70	f_23120_0_0	Composite phenotypes	Arm fat mass (right)	0.190434	0.154881	linear_regression	NO
ADGRB2	71	f_23123_0_0	Composite phenotypes	Arm fat percentage (left)	0.203595	0.0464682	linear_regression	NO
ADGRB2	72	f_23119_0_0	Composite phenotypes	Arm fat percentage (right)	0.198193	0.0533491	linear_regression	NO
ADGRB2	73	f_23125_0_0	Composite phenotypes	Arm fat-free mass (left)	0.0276601	0.745799	linear_regression	NO
ADGRB2	74	f_23121_0_0	Composite phenotypes	Arm fat-free mass (right)	0.00931536	0.911301	linear_regression	NO
ADGRB2	75	f_23126_0_0	Composite phenotypes	Arm predicted mass (left)	0.0242108	0.775587	linear_regression	NO
ADGRB2	76	f_23122_0_0	Composite phenotypes	Arm predicted mass (right)	0.0250636	0.763457	linear_regression	NO
ADGRB2	77	f_5089_0_0	Composite phenotypes	Astigmatism angle (left)	-0.125524	0.675037	linear_regression	NO
ADGRB2	78	f_5088_0_0	Composite phenotypes	Astigmatism angle (right)	-0.406993	0.155622	linear_regression	NO
ADGRB2	79	f_20261_0_0	Composite phenotypes	avMSE	0.347313	0.216047	linear_regression	NO
ADGRB2	80	f_23105_0_0	Composite phenotypes	Basal metabolic rate	0.0379526	0.669518	linear_regression	NO
ADGRB2	81	f_23099_0_0	Composite phenotypes	Body fat percentage	0.200439	0.0499778	linear_regression	NO
ADGRB2	82	f_21001_0_0	Composite phenotypes	Body mass index (BMI)	0.169139	0.211056	linear_regression	NO
ADGRB2	83	f_5264_0_0	Composite phenotypes	Corneal hysteresis (left)	-0.0221926	0.940314	linear_regression	NO
ADGRB2	84	f_5256_0_0	Composite phenotypes	Corneal hysteresis (right)	0.225342	0.427785	linear_regression	NO
ADGRB2	85	f_5265_0_0	Composite phenotypes	Corneal resistance factor (left)	-0.0881252	0.768765	linear_regression	NO
ADGRB2	86	f_5257_0_0	Composite phenotypes	Corneal resistance factor (right)	0.222568	0.438036	linear_regression	NO
ADGRB2	87	f_5086_0_0	Composite phenotypes	Cylindrical power (left)	0.453584	0.127252	linear_regression	NO
ADGRB2	88	f_5087_0_0	Composite phenotypes	Cylindrical power (right)	0.318931	0.262033	linear_regression	NO
ADGRB2	89	f_4079_0_0	Composite phenotypes	Diastolic blood pressure, automated reading	-0.0465946	0.733529	linear_regression	NO
ADGRB2	90	f_94_0_0	Composite phenotypes	Diastolic blood pressure, manual reading	0.145551	0.7973	linear_regression	NO
ADGRB2	91	f_5983_0_0	Composite phenotypes	ECG, heart rate	-0.457072	0.167195	linear_regression	NO
ADGRB2	92	f_5992_0_0	Composite phenotypes	ECG, phase duration	-0.00524566	0.978408	linear_regression	NO
ADGRB2	93	f_20258_0_0	Composite phenotypes	FEV1/ FVC ratio Z-score	0.0980135	0.516633	linear_regression	NO
ADGRB2	94	f_3063_0_0	Composite phenotypes	Forced expiratory volume in 1-second (FEV1)	-0.00341952	0.97423	linear_regression	NO
ADGRB2	95	f_20256_0_0	Composite phenotypes	Forced expiratory volume in 1-second (FEV1) Z-score	-0.109414	0.470787	linear_regression	NO
ADGRB2	96	f_20150_0_0	Composite phenotypes	Forced expiratory volume in 1-second (FEV1), Best measure	-0.052105	0.651941	linear_regression	NO
ADGRB2	97	f_20153_0_0	Composite phenotypes	Forced expiratory volume in 1-second (FEV1), predicted	-0.113527	0.285311	linear_regression	NO
ADGRB2	98	f_20154_0_0	Composite phenotypes	Forced expiratory volume in 1-second (FEV1), predicted percentage	-0.261472	0.3068	linear_regression	NO
ADGRB2	99	f_3062_0_0	Composite phenotypes	Forced vital capacity (FVC)	0.0449333	0.662968	linear_regression	NO
ADGRB2	100	f_20257_0_0	Composite phenotypes	Forced vital capacity (FVC) Z-score	-0.24266	0.107729	linear_regression	NO
ADGRB2	101	f_20151_0_0	Composite phenotypes	Forced vital capacity (FVC), Best measure	-0.00347175	0.975191	linear_regression	NO
ADGRB2	102	f_46_0_0	Composite phenotypes	Hand grip strength (left)	0.03519	0.703414	linear_regression	NO
ADGRB2	103	f_47_0_0	Composite phenotypes	Hand grip strength (right)	-0.0515013	0.582193	linear_regression	NO
ADGRB2	104	f_3148_0_0	Composite phenotypes	Heel bone mineral density (BMD)	-0.0480283	0.774811	linear_regression	NO
ADGRB2	105	f_4105_0_0	Composite phenotypes	Heel bone mineral density (BMD) (left)	-0.607866	0.00899528	linear_regression	NO
ADGRB2	106	f_4124_0_0	Composite phenotypes	Heel bone mineral density (BMD) (right)	-0.368934	0.111585	linear_regression	NO
ADGRB2	107	f_78_0_0	Composite phenotypes	Heel bone mineral density (BMD) T-score, automated	-0.0448225	0.789559	linear_regression	NO
ADGRB2	108	f_4106_0_0	Composite phenotypes	Heel bone mineral density (BMD) T-score, automated (left)	-0.605075	0.00934705	linear_regression	NO
ADGRB2	109	f_4125_0_0	Composite phenotypes	Heel bone mineral density (BMD) T-score, automated (right)	-0.369567	0.111168	linear_regression	NO
ADGRB2	110	f_3084_0_0	Composite phenotypes	Heel bone mineral density (BMD), manual entry	-0.532952	0.270833	linear_regression	NO
ADGRB2	111	f_77_0_0	Composite phenotypes	Heel bone ultrasound T-score, manual entry	-0.57276	0.235575	linear_regression	NO
ADGRB2	112	f_3085_0_0	Composite phenotypes	Heel Broadband ultrasound attenuation (BUA), manual entry	0.235317	0.619589	linear_regression	NO
ADGRB2	113	f_4101_0_0	Composite phenotypes	Heel broadband ultrasound attenuation (left)	-0.508456	0.0257312	linear_regression	NO
ADGRB2	114	f_4120_0_0	Composite phenotypes	Heel broadband ultrasound attenuation (right)	-0.215821	0.342054	linear_regression	NO
ADGRB2	115	f_3144_0_0	Composite phenotypes	Heel Broadband ultrasound attenuation, direct entry	0.0307421	0.852127	linear_regression	NO
ADGRB2	116	f_3147_0_0	Composite phenotypes	Heel quantitative ultrasound index (QUI), direct entry	-0.0447827	0.789741	linear_regression	NO
ADGRB2	117	f_4104_0_0	Composite phenotypes	Heel quantitative ultrasound index (QUI), direct entry (left)	-0.605037	0.00935156	linear_regression	NO
ADGRB2	118	f_4123_0_0	Composite phenotypes	Heel quantitative ultrasound index (QUI), direct entry (right)	-0.369433	0.111297	linear_regression	NO
ADGRB2	119	f_3083_0_0	Composite phenotypes	Heel quantitative ultrasound index (QUI), manual entry	-0.435584	0.368388	linear_regression	NO
ADGRB2	120	f_49_0_0	Composite phenotypes	Hip circumference	0.161065	0.233588	linear_regression	NO
ADGRB2	121	f_23110_0_0	Composite phenotypes	Impedance of arm (left)	0.011226	0.906735	linear_regression	NO
ADGRB2	122	f_23109_0_0	Composite phenotypes	Impedance of arm (right)	-0.00464551	0.961197	linear_regression	NO
ADGRB2	123	f_23108_0_0	Composite phenotypes	Impedance of leg (left)	0.038394	0.757543	linear_regression	NO
ADGRB2	124	f_23107_0_0	Composite phenotypes	Impedance of leg (right)	0.0712823	0.563424	linear_regression	NO
ADGRB2	125	f_23106_0_0	Composite phenotypes	Impedance of whole body	0.00113618	0.991264	linear_regression	NO
ADGRB2	126	f_5262_0_0	Composite phenotypes	Intra-ocular pressure, corneal-compensated (left)	-0.0433727	0.883741	linear_regression	NO
ADGRB2	127	f_5254_0_0	Composite phenotypes	Intra-ocular pressure, corneal-compensated (right)	-0.0554924	0.845617	linear_regression	NO
ADGRB2	128	f_5263_0_0	Composite phenotypes	Intra-ocular pressure, Goldmann-correlated (left)	-0.0888408	0.767144	linear_regression	NO
ADGRB2	129	f_5255_0_0	Composite phenotypes	Intra-ocular pressure, Goldmann-correlated (right)	0.085943	0.765104	linear_regression	NO
ADGRB2	130	f_23116_0_0	Composite phenotypes	Leg fat mass (left)	0.14425	0.182662	linear_regression	NO
ADGRB2	131	f_23112_0_0	Composite phenotypes	Leg fat mass (right)	0.151024	0.167892	linear_regression	NO
ADGRB2	132	f_23115_0_0	Composite phenotypes	Leg fat percentage (left)	0.146758	0.0776612	linear_regression	NO
ADGRB2	133	f_23111_0_0	Composite phenotypes	Leg fat percentage (right)	0.166492	0.0482505	linear_regression	NO
ADGRB2	134	f_23117_0_0	Composite phenotypes	Leg fat-free mass (left)	0.0212659	0.808036	linear_regression	NO
ADGRB2	135	f_23113_0_0	Composite phenotypes	Leg fat-free mass (right)	-0.00768686	0.929634	linear_regression	NO
ADGRB2	136	f_23118_0_0	Composite phenotypes	Leg predicted mass (left)	0.0255842	0.768584	linear_regression	NO
ADGRB2	137	f_23114_0_0	Composite phenotypes	Leg predicted mass (right)	-0.00976323	0.910116	linear_regression	NO
ADGRB2	138	f_5078_0_0	Composite phenotypes	logMAR in round (left)	-0.151062	0.57471	linear_regression	NO
ADGRB2	139	f_5079_0_0	Composite phenotypes	logMAR in round (right)	-0.397443	0.122919	linear_regression	NO
ADGRB2	140	f_5208_0_0	Composite phenotypes	logMAR, final (left)	0.236354	0.439047	linear_regression	NO
ADGRB2	141	f_5201_0_0	Composite phenotypes	logMAR, final (right)	-0.187985	0.499644	linear_regression	NO
ADGRB2	142	f_5206_0_0	Composite phenotypes	logMAR, initial (left)	-0.151062	0.57471	linear_regression	NO
ADGRB2	143	f_5199_0_0	Composite phenotypes	logMAR, initial (right)	-0.397442	0.12292	linear_regression	NO
ADGRB2	144	f_6033_0_0	Composite phenotypes	Maximum heart rate during fitness test	0.0611291	0.849875	linear_regression	NO
ADGRB2	145	f_6032_0_0	Composite phenotypes	Maximum workload during fitness test	0.25625	0.2833	linear_regression	NO
ADGRB2	146	f_90091_0_0	Composite phenotypes	No-wear time bias adjusted acceleration maximum	0.28491	0.346506	linear_regression	NO
ADGRB2	147	f_90089_0_0	Composite phenotypes	No-wear time bias adjusted acceleration median	-0.14926	0.630659	linear_regression	NO
ADGRB2	148	f_90090_0_0	Composite phenotypes	No-wear time bias adjusted acceleration minimum	-0.0289777	0.735631	linear_regression	NO
ADGRB2	149	f_90088_0_0	Composite phenotypes	No-wear time bias adjusted acceleration standard deviation	0.363395	0.228139	linear_regression	NO
ADGRB2	150	f_90087_0_0	Composite phenotypes	No-wear time bias adjusted average acceleration	0.16567	0.589069	linear_regression	NO
ADGRB2	151	f_90012_0_0	Composite phenotypes	Overall acceleration average	0.199582	0.51528	linear_regression	NO
ADGRB2	152	f_3064_0_0	Composite phenotypes	Peak expiratory flow (PEF)	0.0391421	0.738913	linear_regression	NO
ADGRB2	153	f_4199_0_0	Composite phenotypes	Position of pulse wave notch	0.00563433	0.981122	linear_regression	NO
ADGRB2	154	f_4198_0_0	Composite phenotypes	Position of the pulse wave peak	-0.0320194	0.88968	linear_regression	NO
ADGRB2	155	f_4200_0_0	Composite phenotypes	Position of the shoulder on the pulse waveform	-0.0249432	0.914049	linear_regression	NO
ADGRB2	156	f_4194_0_0	Composite phenotypes	Pulse rate	0.0152064	0.949636	linear_regression	NO
ADGRB2	157	f_102_0_0	Composite phenotypes	Pulse rate, automated reading	-0.207352	0.134962	linear_regression	NO
ADGRB2	158	f_21021_0_0	Composite phenotypes	Pulse wave Arterial Stiffness index	0.252482	0.273837	linear_regression	NO
ADGRB2	159	f_4196_0_0	Composite phenotypes	Pulse wave peak to peak time	-0.233729	0.317176	linear_regression	NO
ADGRB2	160	f_4195_0_0	Composite phenotypes	Pulse wave reflection index	-0.061196	0.79036	linear_regression	NO
ADGRB2	161	f_51_0_0	Composite phenotypes	Seated height	-0.137803	0.177109	linear_regression	NO
ADGRB2	162	f_20015_0_0	Composite phenotypes	Sitting height	-0.0189179	0.852515	linear_regression	NO
ADGRB2	163	f_20019_0_0	Composite phenotypes	Speech-reception-threshold (SRT) estimate (left)	0.418069	0.07721	linear_regression	NO
ADGRB2	164	f_20021_0_0	Composite phenotypes	Speech-reception-threshold (SRT) estimate (right)	-0.0949417	0.687412	linear_regression	NO
ADGRB2	165	f_3146_0_0	Composite phenotypes	Speed of sound through heel	-0.0799675	0.636604	linear_regression	NO
ADGRB2	166	f_4103_0_0	Composite phenotypes	Speed of sound through heel (left)	-0.638616	0.0066174	linear_regression	NO
ADGRB2	167	f_4122_0_0	Composite phenotypes	Speed of sound through heel (right)	-0.441365	0.0597299	linear_regression	NO
ADGRB2	168	f_3086_0_0	Composite phenotypes	Speed of sound through heel, manual entry	-0.600473	0.217624	linear_regression	NO
ADGRB2	169	f_5085_0_0	Composite phenotypes	Spherical power (left)	0.311567	0.291272	linear_regression	NO
ADGRB2	170	f_5084_0_0	Composite phenotypes	Spherical power (right)	0.298616	0.289787	linear_regression	NO
ADGRB2	171	f_3132_0_0	Composite phenotypes	Spirometry device serial number	0.0709442	0.554956	linear_regression	NO
ADGRB2	172	f_90013_0_0	Composite phenotypes	Standard deviation of acceleration	0.325257	0.282913	linear_regression	NO
ADGRB2	173	f_50_0_0	Composite phenotypes	Standing height	-0.139294	0.140906	linear_regression	NO
ADGRB2	174	f_4080_0_0	Composite phenotypes	Systolic blood pressure, automated reading	-0.202362	0.118223	linear_regression	NO
ADGRB2	175	f_93_0_0	Composite phenotypes	Systolic blood pressure, manual reading	0.156674	0.770971	linear_regression	NO
ADGRB2	176	f_23128_0_0	Composite phenotypes	Trunk fat mass	0.22259	0.101708	linear_regression	NO
ADGRB2	177	f_23127_0_0	Composite phenotypes	Trunk fat percentage	0.218336	0.0751651	linear_regression	NO
ADGRB2	178	f_23129_0_0	Composite phenotypes	Trunk fat-free mass	-0.00974222	0.908616	linear_regression	NO
ADGRB2	179	f_23130_0_0	Composite phenotypes	Trunk predicted mass	-0.0106828	0.899415	linear_regression	NO
ADGRB2	180	f_5082_0_0	Composite phenotypes	Visual acuity result in round (left)	-0.3657	0.113893	linear_regression	NO
ADGRB2	181	f_5083_0_0	Composite phenotypes	Visual acuity result in round (right)	0.0283092	0.90044	linear_regression	NO
ADGRB2	182	f_48_0_0	Composite phenotypes	Waist circumference	0.159454	0.179569	linear_regression	NO
ADGRB2	183	f_21002_0_0	Composite phenotypes	Weight	0.129203	0.277277	linear_regression	NO
ADGRB2	184	f_23100_0_0	Composite phenotypes	Whole body fat mass	0.296924	0.026045	linear_regression	NO
ADGRB2	185	f_23101_0_0	Composite phenotypes	Whole body fat-free mass	0.00635803	0.94037	linear_regression	NO
ADGRB2	186	f_23102_0_0	Composite phenotypes	Whole body water mass	0.00642034	0.939894	linear_regression	NO
ADGRB2	187	FH_Bowel_cancer	Family history	FH_Bowel_cancer	-0.187394	0.693119	logistic_regression	NO
ADGRB2	188	FH_Breast_cancer	Family history	FH_Breast_cancer	-1.80864	0.0720224	logistic_regression	NO
ADGRB2	189	FH_Diabetes	Family history	FH_Diabetes	-0.733201	0.092924	logistic_regression	NO
ADGRB2	190	FH_Heart_disease	Family history	FH_Heart_disease	0.262955	0.363949	logistic_regression	NO
ADGRB2	191	FH_High_blood_pressure	Family history	FH_High_blood_pressure	-0.052294	0.856341	logistic_regression	NO
ADGRB2	192	FH_Lung_cancer	Family history	FH_Lung_cancer	0.739037	0.0288472	logistic_regression	NO
ADGRB2	193	FH_Parkinsons_disease	Family history	FH_Parkinsons_disease	-0.763364	0.450627	logistic_regression	NO
ADGRB2	194	FH_Prostate_cancer	Family history	FH_Prostate_cancer	-0.00308881	0.995297	logistic_regression	NO
ADGRB2	195	FH_Severe_depression	Family history	FH_Severe_depression	0.197669	0.612971	logistic_regression	NO
ADGRB2	196	FH_Stroke	Family history	FH_Stroke	0.205036	0.505891	logistic_regression	NO
ADGRB2	197	DEATH_A419	ICD10 cause of death	A41.9 Septicaemia, unspecified	-11.1932	0.985689	logistic_regression	NO
ADGRB2	198	DEATH_C159	ICD10 cause of death	C15.9 Oesophagus, unspecified	-12.7982	0.993957	logistic_regression	NO
ADGRB2	199	DEATH_C169	ICD10 cause of death	C16.9 Stomach, unspecified	-14.7141	0.997454	logistic_regression	NO
ADGRB2	200	DEATH_C189	ICD10 cause of death	C18.9 Colon, unspecified	-11.25	0.991278	logistic_regression	NO
ADGRB2	201	DEATH_C19	ICD10 cause of death	C19 Malignant neoplasm of rectosigmoid junction	-12.037	0.994339	logistic_regression	NO
ADGRB2	202	DEATH_C20	ICD10 cause of death	C20 Malignant neoplasm of rectum	-11.9899	0.994339	logistic_regression	NO
ADGRB2	203	DEATH_C221	ICD10 cause of death	C22.1 Intrahepatic bile duct carcinoma	-14.0888	0.99756	logistic_regression	NO
ADGRB2	204	DEATH_C259	ICD10 cause of death	C25.9 Pancreas, unspecified	-10.44	0.977783	logistic_regression	NO
ADGRB2	205	DEATH_C260	ICD10 cause of death	C26.0 Intestinal tract, part unspecified	-14.7598	0.998443	logistic_regression	NO
ADGRB2	206	DEATH_C349	ICD10 cause of death	C34.9 Bronchus or lung, unspecified	-10.476	0.963522	logistic_regression	NO
ADGRB2	207	DEATH_C439	ICD10 cause of death	C43.9 Malignant melanoma of skin, unspecified	4.25211	0.00736672	firth_logistic_regression	NO
ADGRB2	208	DEATH_C459	ICD10 cause of death	C45.9 Mesothelioma, unspecified	-12.5551	0.993561	logistic_regression	NO
ADGRB2	209	DEATH_C509	ICD10 cause of death	C50.9 Breast, unspecified	-10.6826	0.974832	logistic_regression	NO
ADGRB2	210	DEATH_C56	ICD10 cause of death	C56 Malignant neoplasm of ovary	-17.9398	0.999229	logistic_regression	NO
ADGRB2	211	DEATH_C61	ICD10 cause of death	C61 Malignant neoplasm of prostate	-18.531	0.999197	logistic_regression	NO
ADGRB2	212	DEATH_C64	ICD10 cause of death	C64 Malignant neoplasm of kidney, except renal pelvis	-11.9052	0.990598	logistic_regression	NO
ADGRB2	213	DEATH_C679	ICD10 cause of death	C67.9 Bladder, unspecified	-12.6083	0.994003	logistic_regression	NO
ADGRB2	214	DEATH_C719	ICD10 cause of death	C71.9 Brain, unspecified	-10.3705	0.986667	logistic_regression	NO
ADGRB2	215	DEATH_C780	ICD10 cause of death	C78.0 Secondary malignant neoplasm of lung	-12.0234	0.994326	logistic_regression	NO
ADGRB2	216	DEATH_C787	ICD10 cause of death	C78.7 Secondary malignant neoplasm of liver	-11.785	0.990787	logistic_regression	NO
ADGRB2	217	DEATH_C793	ICD10 cause of death	C79.3 Secondary malignant neoplasm of brain and cerebral meninges	5.16669	0.000686449	firth_logistic_regression	NO
ADGRB2	218	DEATH_C795	ICD10 cause of death	C79.5 Secondary malignant neoplasm of bone and bone marrow	-12.3404	0.996459	logistic_regression	NO
ADGRB2	219	DEATH_C798	ICD10 cause of death	C79.8 Secondary malignant neoplasm of other specified sites	-11.4016	0.985398	logistic_regression	NO
ADGRB2	220	DEATH_C80	ICD10 cause of death	C80 Malignant neoplasm without specification of site	-11.5674	0.985211	logistic_regression	NO
ADGRB2	221	DEATH_C800	ICD10 cause of death	C80.0 Malignant neoplasm, primary site unknown, so stated	-16.3098	0.998944	logistic_regression	NO
ADGRB2	222	DEATH_C809	ICD10 cause of death	C80.9 Malignant neoplasm, unspecified	-16.2721	0.998921	logistic_regression	NO
ADGRB2	223	DEATH_C859	ICD10 cause of death	C85.9 Non-Hodgkin's lymphoma, unspecified type	-14.1275	0.997551	logistic_regression	NO
ADGRB2	224	DEATH_C900	ICD10 cause of death	C90.0 Multiple myeloma	-11.3348	0.991154	logistic_regression	NO
ADGRB2	225	DEATH_C920	ICD10 cause of death	C92.0 Acute myeloid leukaemia	-12.2865	0.994212	logistic_regression	NO
ADGRB2	226	DEATH_E119	ICD10 cause of death	E11.9 Type 2 diabetes without complications	-11.2249	0.985498	logistic_regression	NO
ADGRB2	227	DEATH_E149	ICD10 cause of death	E14.9 Without complications	-9.59356	0.979385	logistic_regression	NO
ADGRB2	228	DEATH_F03	ICD10 cause of death	F03 Unspecified dementia	-12.7397	0.993951	logistic_regression	NO
ADGRB2	229	DEATH_G122	ICD10 cause of death	G12.2 Motor neuron disease	-11.9416	0.994382	logistic_regression	NO
ADGRB2	230	DEATH_G20	ICD10 cause of death	G20 Parkinson's disease	-12.0039	0.990431	logistic_regression	NO
ADGRB2	231	DEATH_G309	ICD10 cause of death	G30.9 Alzheimer's disease, unspecified	-11.3714	0.991041	logistic_regression	NO
ADGRB2	232	DEATH_I10	ICD10 cause of death	I10 Essential (primary) hypertension	-9.8281	0.965803	logistic_regression	NO
ADGRB2	233	DEATH_I119	ICD10 cause of death	I11.9 Hypertensive heart disease without (congestive) heart failure	-11.8211	0.994422	logistic_regression	NO
ADGRB2	234	DEATH_I219	ICD10 cause of death	I21.9 Acute myocardial infarction, unspecified	-11.2864	0.985541	logistic_regression	NO
ADGRB2	235	DEATH_I251	ICD10 cause of death	I25.1 Atherosclerotic heart disease	-9.2759	0.96776	logistic_regression	NO
ADGRB2	236	DEATH_I259	ICD10 cause of death	I25.9 Chronic ischaemic heart disease, unspecified	2.11283	0.156639	logistic_regression	NO
ADGRB2	237	DEATH_I269	ICD10 cause of death	I26.9 Pulmonary embolism without mention of acute cor pulmonale	-11.977	0.990695	logistic_regression	NO
ADGRB2	238	DEATH_I469	ICD10 cause of death	I46.9 Cardiac arrest, unspecified	-13.1406	0.99624	logistic_regression	NO
ADGRB2	239	DEATH_I48	ICD10 cause of death	I48 Atrial fibrillation and flutter	-11.8097	0.990829	logistic_regression	NO
ADGRB2	240	DEATH_I500	ICD10 cause of death	I50.0 Congestive heart failure	-11.7845	0.990832	logistic_regression	NO
ADGRB2	241	DEATH_I501	ICD10 cause of death	I50.1 Left ventricular failure	-15.0359	0.99832	logistic_regression	NO
ADGRB2	242	DEATH_I509	ICD10 cause of death	I50.9 Heart failure, unspecified	-9.91707	0.978415	logistic_regression	NO
ADGRB2	243	DEATH_I517	ICD10 cause of death	I51.7 Cardiomegaly	-15.4192	0.998376	logistic_regression	NO
ADGRB2	244	DEATH_I609	ICD10 cause of death	I60.9 Subarachnoid haemorrhage, unspecified	-10.824	0.991066	logistic_regression	NO
ADGRB2	245	DEATH_I619	ICD10 cause of death	I61.9 Intracerebral haemorrhage, unspecified	-11.9105	0.994399	logistic_regression	NO
ADGRB2	246	DEATH_I64	ICD10 cause of death	I64 Stroke, not specified as haemorrhage or infarction	-11.9251	0.990681	logistic_regression	NO
ADGRB2	247	DEATH_I739	ICD10 cause of death	I73.9 Peripheral vascular disease, unspecified	-13.5148	0.997627	logistic_regression	NO
ADGRB2	248	DEATH_I802	ICD10 cause of death	I80.2 Phlebitis and thrombophlebitis of other deep vessels of lower extremities	-12.4045	0.993949	logistic_regression	NO
ADGRB2	249	DEATH_J180	ICD10 cause of death	J18.0 Bronchopneumonia, unspecified	-10.7916	0.977239	logistic_regression	NO
ADGRB2	250	DEATH_J189	ICD10 cause of death	J18.9 Pneumonia, unspecified	-11.8336	0.984869	logistic_regression	NO
ADGRB2	251	DEATH_J22	ICD10 cause of death	J22 Unspecified acute lower respiratory infection	-11.9734	0.994365	logistic_regression	NO
ADGRB2	252	DEATH_J440	ICD10 cause of death	J44.0 Chronic obstructive pulmonary disease with acute lower respiratory infection	-11.9861	0.994357	logistic_regression	NO
ADGRB2	253	DEATH_J449	ICD10 cause of death	J44.9 Chronic obstructive pulmonary disease, unspecified	-11.5876	0.985043	logistic_regression	NO
ADGRB2	254	DEATH_J690	ICD10 cause of death	J69.0 Pneumonitis due to food and vomit	-12.6767	0.993982	logistic_regression	NO
ADGRB2	255	DEATH_J841	ICD10 cause of death	J84.1 Other interstitial pulmonary diseases with fibrosis	-11.9906	0.99065	logistic_regression	NO
ADGRB2	256	DEATH_J969	ICD10 cause of death	J96.9 Respiratory failure, unspecified	-12.3288	0.9942	logistic_regression	NO
ADGRB2	257	DEATH_K746	ICD10 cause of death	K74.6 Other and unspecified cirrhosis of liver	-11.8929	0.996604	logistic_regression	NO
ADGRB2	258	DEATH_K922	ICD10 cause of death	K92.2 Gastro-intestinal haemorrhage, unspecified	-9.58102	0.992572	logistic_regression	NO
ADGRB2	259	DEATH_N179	ICD10 cause of death	N17.9 Acute renal failure, unspecified	-12.5612	0.99408	logistic_regression	NO
ADGRB2	260	DEATH_N189	ICD10 cause of death	N18.9 Chronic renal failure, unspecified	-12.5415	0.994099	logistic_regression	NO
ADGRB2	261	DEATH_N390	ICD10 cause of death	N39.0 Urinary tract infection, site not specified	-12.3667	0.994152	logistic_regression	NO
ADGRB2	262	DEATH_R688	ICD10 cause of death	R68.8 Other specified general symptoms and signs	-10.7627	0.98605	logistic_regression	NO
ADGRB2	263	DEATH_Y839	ICD10 cause of death	Y83.9 Surgical procedure, unspecified	-11.2045	0.991313	logistic_regression	NO
ADGRB2	264	Q059	ICD10 Congenital malformations, deformations and chromosomal abnormalities	Q05.9 Spina bifida, unspecified	-11.7466	0.993495	logistic_regression	NO
ADGRB2	265	Q211	ICD10 Congenital malformations, deformations and chromosomal abnormalities	Q21.1 Atrial septal defect	-10.9377	0.983668	logistic_regression	NO
ADGRB2	266	Q231	ICD10 Congenital malformations, deformations and chromosomal abnormalities	Q23.1 Congenital insufficiency of aortic valve	-11.8455	0.993307	logistic_regression	NO
ADGRB2	267	Q387	ICD10 Congenital malformations, deformations and chromosomal abnormalities	Q38.7 Pharyngeal pouch	-11.6297	0.993196	logistic_regression	NO
ADGRB2	268	Q504	ICD10 Congenital malformations, deformations and chromosomal abnormalities	Q50.4 Embryonic cyst of Fallopian tube	-2318170000000	0.000153531	firth_logistic_regression	NO
ADGRB2	269	Q610	ICD10 Congenital malformations, deformations and chromosomal abnormalities	Q61.0 Congenital single renal cyst	-14.6197	0.998125	logistic_regression	NO
ADGRB2	270	Q612	ICD10 Congenital malformations, deformations and chromosomal abnormalities	Q61.2 Polycystic kidney, adult type	-10.7565	0.99017	logistic_regression	NO
ADGRB2	271	Q613	ICD10 Congenital malformations, deformations and chromosomal abnormalities	Q61.3 Polycystic kidney, unspecified	-11.332	0.989569	logistic_regression	NO
ADGRB2	272	Q630	ICD10 Congenital malformations, deformations and chromosomal abnormalities	Q63.0 Accessory kidney	-11.7739	0.993399	logistic_regression	NO
ADGRB2	273	Q668	ICD10 Congenital malformations, deformations and chromosomal abnormalities	Q66.8 Other congenital deformities of feet	-13.3153	0.99722	logistic_regression	NO
ADGRB2	274	I059	ICD10 Diseases of the circulatory system	I05.9 Mitral valve disease, unspecified	-11.0913	0.989599	logistic_regression	NO
ADGRB2	275	I071	ICD10 Diseases of the circulatory system	I07.1 Tricuspid insufficiency	-11.5986	0.989052	logistic_regression	NO
ADGRB2	276	I080	ICD10 Diseases of the circulatory system	I08.0 Disorders of both mitral and aortic valves	-11.9887	0.988679	logistic_regression	NO
ADGRB2	277	I081	ICD10 Diseases of the circulatory system	I08.1 Disorders of both mitral and tricuspid valves	-11.6585	0.981812	logistic_regression	NO
ADGRB2	278	I082	ICD10 Diseases of the circulatory system	I08.2 Disorders of both aortic and tricuspid valves	-14.3878	0.998158	logistic_regression	NO
ADGRB2	279	I083	ICD10 Diseases of the circulatory system	I08.3 Combined disorders of mitral, aortic and tricuspid valves	-11.8309	0.988546	logistic_regression	NO
ADGRB2	280	I088	ICD10 Diseases of the circulatory system	I08.8 Other multiple valve diseases	-14.7528	0.998014	logistic_regression	NO
ADGRB2	281	I10	ICD10 Diseases of the circulatory system	I10 Essential (primary) hypertension	0.422723	0.179531	logistic_regression	NO
ADGRB2	282	I119	ICD10 Diseases of the circulatory system	I11.9 Hypertensive heart disease without (congestive) heart failure	-9.53477	0.975667	logistic_regression	NO
ADGRB2	283	I120	ICD10 Diseases of the circulatory system	I12.0 Hypertensive renal disease with renal failure	1.73645	0.0882932	logistic_regression	NO
ADGRB2	284	I129	ICD10 Diseases of the circulatory system	I12.9 Hypertensive renal disease without renal failure	-12.0463	0.993051	logistic_regression	NO
ADGRB2	285	I200	ICD10 Diseases of the circulatory system	I20.0 Unstable angina	0.275719	0.786187	logistic_regression	NO
ADGRB2	286	I201	ICD10 Diseases of the circulatory system	I20.1 Angina pectoris with documented spasm	-12.0443	0.993205	logistic_regression	NO
ADGRB2	287	I208	ICD10 Diseases of the circulatory system	I20.8 Other forms of angina pectoris	-9.63974	0.958902	logistic_regression	NO
ADGRB2	288	I209	ICD10 Diseases of the circulatory system	I20.9 Angina pectoris, unspecified	0.17715	0.770599	logistic_regression	NO
ADGRB2	289	I210	ICD10 Diseases of the circulatory system	I21.0 Acute transmural myocardial infarction of anterior wall	-9.25953	0.935677	logistic_regression	NO
ADGRB2	290	I211	ICD10 Diseases of the circulatory system	I21.1 Acute transmural myocardial infarction of inferior wall	1.10703	0.276854	logistic_regression	NO
ADGRB2	291	I212	ICD10 Diseases of the circulatory system	I21.2 Acute transmural myocardial infarction of other sites	-12.4052	0.992778	logistic_regression	NO
ADGRB2	292	I213	ICD10 Diseases of the circulatory system	I21.3 Acute transmural myocardial infarction of unspecified site	-15.5695	0.998761	logistic_regression	NO
ADGRB2	293	I214	ICD10 Diseases of the circulatory system	I21.4 Acute subendocardial myocardial infarction	-10.02	0.958264	logistic_regression	NO
ADGRB2	294	I219	ICD10 Diseases of the circulatory system	I21.9 Acute myocardial infarction, unspecified	-10.1155	0.929743	logistic_regression	NO
ADGRB2	295	I221	ICD10 Diseases of the circulatory system	I22.1 Subsequent myocardial infarction of inferior wall	-14.8517	0.998035	logistic_regression	NO
ADGRB2	296	I229	ICD10 Diseases of the circulatory system	I22.9 Subsequent myocardial infarction of unspecified site	2.80783	0.00290255	firth_logistic_regression	NO
ADGRB2	297	I240	ICD10 Diseases of the circulatory system	I24.0 Coronary thrombosis not resulting in myocardial infarction	-15.1856	0.997971	logistic_regression	NO
ADGRB2	298	I248	ICD10 Diseases of the circulatory system	I24.8 Other forms of acute ischaemic heart disease	-12.2832	0.988051	logistic_regression	NO
ADGRB2	299	I249	ICD10 Diseases of the circulatory system	I24.9 Acute ischaemic heart disease, unspecified	-11.6074	0.982023	logistic_regression	NO
ADGRB2	300	I251	ICD10 Diseases of the circulatory system	I25.1 Atherosclerotic heart disease	0.313762	0.558587	logistic_regression	NO
ADGRB2	301	I252	ICD10 Diseases of the circulatory system	I25.2 Old myocardial infarction	0.395309	0.590132	logistic_regression	NO
ADGRB2	302	I253	ICD10 Diseases of the circulatory system	I25.3 Aneurysm of heart	-10.6771	0.989972	logistic_regression	NO
ADGRB2	303	I255	ICD10 Diseases of the circulatory system	I25.5 Ischaemic cardiomyopathy	-12.5378	0.992451	logistic_regression	NO
ADGRB2	304	I258	ICD10 Diseases of the circulatory system	I25.8 Other forms of chronic ischaemic heart disease	0.663158	0.369205	logistic_regression	NO
ADGRB2	305	I259	ICD10 Diseases of the circulatory system	I25.9 Chronic ischaemic heart disease, unspecified	0.364407	0.550824	logistic_regression	NO
ADGRB2	306	I269	ICD10 Diseases of the circulatory system	I26.9 Pulmonary embolism without mention of acute cor pulmonale	-10.1459	0.931733	logistic_regression	NO
ADGRB2	307	I270	ICD10 Diseases of the circulatory system	I27.0 Primary pulmonary hypertension	-11.828	0.988924	logistic_regression	NO
ADGRB2	308	I272	ICD10 Diseases of the circulatory system	I27.2 Other secondary pulmonary hypertension	-12.0055	0.988865	logistic_regression	NO
ADGRB2	309	I279	ICD10 Diseases of the circulatory system	I27.9 Pulmonary heart disease, unspecified	-11.8986	0.993176	logistic_regression	NO
ADGRB2	310	I309	ICD10 Diseases of the circulatory system	I30.9 Acute pericarditis, unspecified	-11.6818	0.993285	logistic_regression	NO
ADGRB2	311	I313	ICD10 Diseases of the circulatory system	I31.3 Pericardial effusion (noninflammatory)	-9.36179	0.961433	logistic_regression	NO
ADGRB2	312	I319	ICD10 Diseases of the circulatory system	I31.9 Disease of pericardium, unspecified	-11.004	0.983132	logistic_regression	NO
ADGRB2	313	I330	ICD10 Diseases of the circulatory system	I33.0 Acute and subacute infective endocarditis	-11.2319	0.989434	logistic_regression	NO
ADGRB2	314	I340	ICD10 Diseases of the circulatory system	I34.0 Mitral (valve) insufficiency	-9.53939	0.934365	logistic_regression	NO
ADGRB2	315	I341	ICD10 Diseases of the circulatory system	I34.1 Mitral (valve) prolapse	-11.0266	0.983246	logistic_regression	NO
ADGRB2	316	I350	ICD10 Diseases of the circulatory system	I35.0 Aortic (valve) stenosis	-9.26358	0.935643	logistic_regression	NO
ADGRB2	317	I351	ICD10 Diseases of the circulatory system	I35.1 Aortic (valve) insufficiency	-12.3688	0.988395	logistic_regression	NO
ADGRB2	318	I352	ICD10 Diseases of the circulatory system	I35.2 Aortic (valve) stenosis with insufficiency	-12.5995	0.992755	logistic_regression	NO
ADGRB2	319	I358	ICD10 Diseases of the circulatory system	I35.8 Other aortic valve disorders	-11.0074	0.989466	logistic_regression	NO
ADGRB2	320	I359	ICD10 Diseases of the circulatory system	I35.9 Aortic valve disorder, unspecified	-9.0255	0.976683	logistic_regression	NO
ADGRB2	321	I361	ICD10 Diseases of the circulatory system	I36.1 Nonrheumatic tricuspid (valve) insufficiency	-14.4145	0.998142	logistic_regression	NO
ADGRB2	322	I371	ICD10 Diseases of the circulatory system	I37.1 Pulmonary valve insufficiency	-14.5607	0.998119	logistic_regression	NO
ADGRB2	323	I38	ICD10 Diseases of the circulatory system	I38 Endocarditis, valve unspecified	-11.8666	0.988894	logistic_regression	NO
ADGRB2	324	I420	ICD10 Diseases of the circulatory system	I42.0 Dilated cardiomyopathy	-12.2624	0.988604	logistic_regression	NO
ADGRB2	325	I421	ICD10 Diseases of the circulatory system	I42.1 Obstructive hypertrophic cardiomyopathy	-11.5835	0.993408	logistic_regression	NO
ADGRB2	326	I422	ICD10 Diseases of the circulatory system	I42.2 Other hypertrophic cardiomyopathy	-10.9128	0.989841	logistic_regression	NO
ADGRB2	327	I428	ICD10 Diseases of the circulatory system	I42.8 Other cardiomyopathies	-14.5304	0.998104	logistic_regression	NO
ADGRB2	328	I429	ICD10 Diseases of the circulatory system	I42.9 Cardiomyopathy, unspecified	-12.0628	0.988833	logistic_regression	NO
ADGRB2	329	I440	ICD10 Diseases of the circulatory system	I44.0 Atrioventricular block, first degree	-9.76803	0.958526	logistic_regression	NO
ADGRB2	330	I441	ICD10 Diseases of the circulatory system	I44.1 Atrioventricular block, second degree	-11.1577	0.982591	logistic_regression	NO
ADGRB2	331	I442	ICD10 Diseases of the circulatory system	I44.2 Atrioventricular block, complete	-12.2429	0.988365	logistic_regression	NO
ADGRB2	332	I443	ICD10 Diseases of the circulatory system	I44.3 Other and unspecified atrioventricular block	-13.4697	0.997075	logistic_regression	NO
ADGRB2	333	I447	ICD10 Diseases of the circulatory system	I44.7 Left bundle-branch block, unspecified	1.15068	0.257845	logistic_regression	NO
ADGRB2	334	I451	ICD10 Diseases of the circulatory system	I45.1 Other and unspecified right bundle-branch block	-11.2807	0.971188	logistic_regression	NO
ADGRB2	335	I455	ICD10 Diseases of the circulatory system	I45.5 Other specified heart block	-10.6333	0.989927	logistic_regression	NO
ADGRB2	336	I456	ICD10 Diseases of the circulatory system	I45.6 Preexcitation syndrome	-12.0353	0.993307	logistic_regression	NO
ADGRB2	337	I459	ICD10 Diseases of the circulatory system	I45.9 Conduction disorder, unspecified	-11.9301	0.993212	logistic_regression	NO
ADGRB2	338	I460	ICD10 Diseases of the circulatory system	I46.0 Cardiac arrest with successful resuscitation	-11.4499	0.982352	logistic_regression	NO
ADGRB2	339	I469	ICD10 Diseases of the circulatory system	I46.9 Cardiac arrest, unspecified	-12.1324	0.988634	logistic_regression	NO
ADGRB2	340	I471	ICD10 Diseases of the circulatory system	I47.1 Supraventricular tachycardia	-9.54824	0.935997	logistic_regression	NO
ADGRB2	341	I472	ICD10 Diseases of the circulatory system	I47.2 Ventricular tachycardia	-9.638	0.959307	logistic_regression	NO
ADGRB2	342	I48	ICD10 Diseases of the circulatory system	I48 Atrial fibrillation and flutter	0.226228	0.709982	logistic_regression	NO
ADGRB2	343	I480	ICD10 Diseases of the circulatory system	I48.0 Paroxysmal atrial fibrillation	-12.4486	0.988347	logistic_regression	NO
ADGRB2	344	I481	ICD10 Diseases of the circulatory system	I48.1 Persistent atrial fibrillation	-11.5811	0.993324	logistic_regression	NO
ADGRB2	345	I490	ICD10 Diseases of the circulatory system	I49.0 Ventricular fibrillation and flutter	-11.8479	0.988777	logistic_regression	NO
ADGRB2	346	I491	ICD10 Diseases of the circulatory system	I49.1 Atrial premature depolarisation	-11.7466	0.99311	logistic_regression	NO
ADGRB2	347	I493	ICD10 Diseases of the circulatory system	I49.3 Ventricular premature depolarisation	2.42725	0.0175088	logistic_regression	NO
ADGRB2	348	I494	ICD10 Diseases of the circulatory system	I49.4 Other and unspecified premature depolarisation	-11.4325	0.989377	logistic_regression	NO
ADGRB2	349	I495	ICD10 Diseases of the circulatory system	I49.5 Sick sinus syndrome	-10.0155	0.974464	logistic_regression	NO
ADGRB2	350	I498	ICD10 Diseases of the circulatory system	I49.8 Other specified cardiac arrhythmias	-9.6763	0.975762	logistic_regression	NO
ADGRB2	351	I499	ICD10 Diseases of the circulatory system	I49.9 Cardiac arrhythmia, unspecified	-9.76438	0.959577	logistic_regression	NO
ADGRB2	352	I500	ICD10 Diseases of the circulatory system	I50.0 Congestive heart failure	0.888893	0.383498	logistic_regression	NO
ADGRB2	353	I501	ICD10 Diseases of the circulatory system	I50.1 Left ventricular failure	-10.0184	0.929576	logistic_regression	NO
ADGRB2	354	I509	ICD10 Diseases of the circulatory system	I50.9 Heart failure, unspecified	-9.3537	0.934707	logistic_regression	NO
ADGRB2	355	I517	ICD10 Diseases of the circulatory system	I51.7 Cardiomegaly	0.597302	0.557455	logistic_regression	NO
ADGRB2	356	I518	ICD10 Diseases of the circulatory system	I51.8 Other ill-defined heart diseases	1.07781	0.295238	logistic_regression	NO
ADGRB2	357	I519	ICD10 Diseases of the circulatory system	I51.9 Heart disease, unspecified	-9.38044	0.959503	logistic_regression	NO
ADGRB2	358	I602	ICD10 Diseases of the circulatory system	I60.2 Subarachnoid haemorrhage from anterior communicating artery	-11.6131	0.993553	logistic_regression	NO
ADGRB2	359	I609	ICD10 Diseases of the circulatory system	I60.9 Subarachnoid haemorrhage, unspecified	2.54098	0.0121164	logistic_regression	NO
ADGRB2	360	I619	ICD10 Diseases of the circulatory system	I61.9 Intracerebral haemorrhage, unspecified	-9.09939	0.962018	logistic_regression	NO
ADGRB2	361	I620	ICD10 Diseases of the circulatory system	I62.0 Subdural haemorrhage (acute) (nontraumatic)	-10.4816	0.983656	logistic_regression	NO
ADGRB2	362	I629	ICD10 Diseases of the circulatory system	I62.9 Intracranial haemorrhage (nontraumatic), unspecified	-11.557	0.993392	logistic_regression	NO
ADGRB2	363	I632	ICD10 Diseases of the circulatory system	I63.2 Cerebral infarction due to unspecified occlusion or stenosis of precerebral arteries	-15.761	0.998752	logistic_regression	NO
ADGRB2	364	I633	ICD10 Diseases of the circulatory system	I63.3 Cerebral infarction due to thrombosis of cerebral arteries	-14.2519	0.996902	logistic_regression	NO
ADGRB2	365	I634	ICD10 Diseases of the circulatory system	I63.4 Cerebral infarction due to embolism of cerebral arteries	-14.0708	0.998182	logistic_regression	NO
ADGRB2	366	I635	ICD10 Diseases of the circulatory system	I63.5 Cerebral infarction due to unspecified occlusion or stenosis of cerebral arteries	-11.6071	0.988846	logistic_regression	NO
ADGRB2	367	I638	ICD10 Diseases of the circulatory system	I63.8 Other cerebral infarction	3.81417	4.07e-05	firth_logistic_regression	NO
ADGRB2	368	I639	ICD10 Diseases of the circulatory system	I63.9 Cerebral infarction, unspecified	-9.6863	0.93331	logistic_regression	NO
ADGRB2	369	I64	ICD10 Diseases of the circulatory system	I64 Stroke, not specified as haemorrhage or infarction	-9.01286	0.937659	logistic_regression	NO
ADGRB2	370	I652	ICD10 Diseases of the circulatory system	I65.2 Occlusion and stenosis of carotid artery	-11.5716	0.981836	logistic_regression	NO
ADGRB2	371	I671	ICD10 Diseases of the circulatory system	I67.1 Cerebral aneurysm, nonruptured	-10.8579	0.983691	logistic_regression	NO
ADGRB2	372	I672	ICD10 Diseases of the circulatory system	I67.2 Cerebral atherosclerosis	-12.4747	0.99263	logistic_regression	NO
ADGRB2	373	I678	ICD10 Diseases of the circulatory system	I67.8 Other specified cerebrovascular diseases	-9.71101	0.958706	logistic_regression	NO
ADGRB2	374	I679	ICD10 Diseases of the circulatory system	I67.9 Cerebrovascular disease, unspecified	1.68463	0.0996537	logistic_regression	NO
ADGRB2	375	I690	ICD10 Diseases of the circulatory system	I69.0 Sequelae of subarachnoid haemorrhage	-11.527	0.993542	logistic_regression	NO
ADGRB2	376	I693	ICD10 Diseases of the circulatory system	I69.3 Sequelae of cerebral infarction	-10.6162	0.983443	logistic_regression	NO
ADGRB2	377	I694	ICD10 Diseases of the circulatory system	I69.4 Sequelae of stroke, not specified as haemorrhage or infarction	1.77006	0.0820373	logistic_regression	NO
ADGRB2	378	I700	ICD10 Diseases of the circulatory system	I70.0 Atherosclerosis of aorta	-14.7396	0.998078	logistic_regression	NO
ADGRB2	379	I7000	ICD10 Diseases of the circulatory system	I70.00 Atherosclerosis of aorta (without gangrene)	-11.8894	0.993105	logistic_regression	NO
ADGRB2	380	I702	ICD10 Diseases of the circulatory system	I70.2 Atherosclerosis of arteries of the extremities	-10.5872	0.982719	logistic_regression	NO
ADGRB2	381	I7020	ICD10 Diseases of the circulatory system	I70.20 Atherosclerosis of arteries of extremities (without gangrene)	-9.59986	0.975029	logistic_regression	NO
ADGRB2	382	I709	ICD10 Diseases of the circulatory system	I70.9 Generalised and unspecified atherosclerosis	-11.7999	0.993052	logistic_regression	NO
ADGRB2	383	I710	ICD10 Diseases of the circulatory system	I71.0 Dissection of aorta [any part]	-11.9053	0.993216	logistic_regression	NO
ADGRB2	384	I712	ICD10 Diseases of the circulatory system	I71.2 Thoracic aortic aneurysm, without mention of rupture	-11.3888	0.989253	logistic_regression	NO
ADGRB2	385	I713	ICD10 Diseases of the circulatory system	I71.3 Abdominal aortic aneurysm, ruptured	-13.582	0.996837	logistic_regression	NO
ADGRB2	386	I714	ICD10 Diseases of the circulatory system	I71.4 Abdominal aortic aneurysm, without mention of rupture	-12.5372	0.987425	logistic_regression	NO
ADGRB2	387	I719	ICD10 Diseases of the circulatory system	I71.9 Aortic aneurysm of unspecified site, without mention of rupture	-11.5421	0.988832	logistic_regression	NO
ADGRB2	388	I723	ICD10 Diseases of the circulatory system	I72.3 Aneurysm of iliac artery	-14.4748	0.998018	logistic_regression	NO
ADGRB2	389	I724	ICD10 Diseases of the circulatory system	I72.4 Aneurysm of artery of lower extremity	-10.8513	0.989567	logistic_regression	NO
ADGRB2	390	I730	ICD10 Diseases of the circulatory system	I73.0 Raynaud's syndrome	-9.90168	0.959506	logistic_regression	NO
ADGRB2	391	I739	ICD10 Diseases of the circulatory system	I73.9 Peripheral vascular disease, unspecified	-9.73221	0.93192	logistic_regression	NO
ADGRB2	392	I742	ICD10 Diseases of the circulatory system	I74.2 Embolism and thrombosis of arteries of the upper extremities	-12.5799	0.995662	logistic_regression	NO
ADGRB2	393	I743	ICD10 Diseases of the circulatory system	I74.3 Embolism and thrombosis of arteries of the lower extremities	-12.165	0.988209	logistic_regression	NO
ADGRB2	394	I745	ICD10 Diseases of the circulatory system	I74.5 Embolism and thrombosis of iliac artery	-11.9394	0.993071	logistic_regression	NO
ADGRB2	395	I771	ICD10 Diseases of the circulatory system	I77.1 Stricture of artery	-12.5345	0.98788	logistic_regression	NO
ADGRB2	396	I776	ICD10 Diseases of the circulatory system	I77.6 Arteritis, unspecified	-12.2874	0.993111	logistic_regression	NO
ADGRB2	397	I778	ICD10 Diseases of the circulatory system	I77.8 Other specified disorders of arteries and arterioles	-13.5332	0.99714	logistic_regression	NO
ADGRB2	398	I779	ICD10 Diseases of the circulatory system	I77.9 Disorder of arteries and arterioles, unspecified	-11.297	0.989156	logistic_regression	NO
ADGRB2	399	I781	ICD10 Diseases of the circulatory system	I78.1 Naevus, nonneoplastic	-12.1402	0.988785	logistic_regression	NO
ADGRB2	400	I800	ICD10 Diseases of the circulatory system	I80.0 Phlebitis and thrombophlebitis of superficial vessels of lower extremities	-11.2295	0.989702	logistic_regression	NO
ADGRB2	401	I801	ICD10 Diseases of the circulatory system	I80.1 Phlebitis and thrombophlebitis of femoral vein	-9.7481	0.975324	logistic_regression	NO
ADGRB2	402	I802	ICD10 Diseases of the circulatory system	I80.2 Phlebitis and thrombophlebitis of other deep vessels of lower extremities	-10.8329	0.955755	logistic_regression	NO
ADGRB2	403	I803	ICD10 Diseases of the circulatory system	I80.3 Phlebitis and thrombophlebitis of lower extremities, unspecified	-11.3723	0.989598	logistic_regression	NO
ADGRB2	404	I808	ICD10 Diseases of the circulatory system	I80.8 Phlebitis and thrombophlebitis of other sites	-11.0306	0.989842	logistic_regression	NO
ADGRB2	405	I809	ICD10 Diseases of the circulatory system	I80.9 Phlebitis and thrombophlebitis of unspecified site	-11.9088	0.993274	logistic_regression	NO
ADGRB2	406	I81	ICD10 Diseases of the circulatory system	I81 Portal vein thrombosis	-11.8815	0.993269	logistic_regression	NO
ADGRB2	407	I828	ICD10 Diseases of the circulatory system	I82.8 Embolism and thrombosis of other specified veins	-11.1473	0.989892	logistic_regression	NO
ADGRB2	408	I829	ICD10 Diseases of the circulatory system	I82.9 Embolism and thrombosis of unspecified vein	-10.5686	0.990318	logistic_regression	NO
ADGRB2	409	I830	ICD10 Diseases of the circulatory system	I83.0 Varicose veins of lower extremities with ulcer	-11.1469	0.98959	logistic_regression	NO
ADGRB2	410	I831	ICD10 Diseases of the circulatory system	I83.1 Varicose veins of lower extremities with inflammation	-11.8003	0.989109	logistic_regression	NO
ADGRB2	411	I839	ICD10 Diseases of the circulatory system	I83.9 Varicose veins of lower extremities without ulcer or inflammation	1.07038	0.0402715	logistic_regression	NO
ADGRB2	412	I840	ICD10 Diseases of the circulatory system	I84.0 Internal thrombosed haemorrhoids	-13.7383	0.997137	logistic_regression	NO
ADGRB2	413	I841	ICD10 Diseases of the circulatory system	I84.1 Internal haemorrhoids with other complications	-9.38784	0.935923	logistic_regression	NO
ADGRB2	414	I842	ICD10 Diseases of the circulatory system	I84.2 Internal haemorrhoids without complication	0.578657	0.567045	logistic_regression	NO
ADGRB2	415	I843	ICD10 Diseases of the circulatory system	I84.3 External thrombosed haemorrhoids	-11.4052	0.989478	logistic_regression	NO
ADGRB2	416	I844	ICD10 Diseases of the circulatory system	I84.4 External haemorrhoids with other complications	3.02896	0.00114514	firth_logistic_regression	NO
ADGRB2	417	I845	ICD10 Diseases of the circulatory system	I84.5 External haemorrhoids without complication	-9.52632	0.961215	logistic_regression	NO
ADGRB2	418	I846	ICD10 Diseases of the circulatory system	I84.6 Residual haemorrhoidal skin tags	-8.84609	0.902604	logistic_regression	NO
ADGRB2	419	I847	ICD10 Diseases of the circulatory system	I84.7 Unspecified thrombosed haemorrhoids	-13.3395	0.995455	logistic_regression	NO
ADGRB2	420	I848	ICD10 Diseases of the circulatory system	I84.8 Unspecified haemorrhoids with other complications	-9.70589	0.934759	logistic_regression	NO
ADGRB2	421	I849	ICD10 Diseases of the circulatory system	I84.9 Unspecified haemorrhoids without complication	-0.719382	0.47659	logistic_regression	NO
ADGRB2	422	I859	ICD10 Diseases of the circulatory system	I85.9 Oesophageal varices without bleeding	-11.0417	0.983266	logistic_regression	NO
ADGRB2	423	I861	ICD10 Diseases of the circulatory system	I86.1 Scrotal varices	-16.9264	0.999149	logistic_regression	NO
ADGRB2	424	I864	ICD10 Diseases of the circulatory system	I86.4 Gastric varices	-11.5429	0.993335	logistic_regression	NO
ADGRB2	425	I871	ICD10 Diseases of the circulatory system	I87.1 Compression of vein	-13.9167	0.997117	logistic_regression	NO
ADGRB2	426	I872	ICD10 Diseases of the circulatory system	I87.2 Venous insufficiency (chronic) (peripheral)	-11.0059	0.989634	logistic_regression	NO
ADGRB2	427	I878	ICD10 Diseases of the circulatory system	I87.8 Other specified disorders of veins	-10.5351	0.990224	logistic_regression	NO
ADGRB2	428	I890	ICD10 Diseases of the circulatory system	I89.0 Lymphoedema, not elsewhere classified	-9.02855	0.962675	logistic_regression	NO
ADGRB2	429	I891	ICD10 Diseases of the circulatory system	I89.1 Lymphangitis	-10.4252	0.990374	logistic_regression	NO
ADGRB2	430	I951	ICD10 Diseases of the circulatory system	I95.1 Orthostatic hypotension	-12.142	0.981221	logistic_regression	NO
ADGRB2	431	I952	ICD10 Diseases of the circulatory system	I95.2 Hypotension due to drugs	-11.3143	0.989487	logistic_regression	NO
ADGRB2	432	I959	ICD10 Diseases of the circulatory system	I95.9 Hypotension, unspecified	0.450928	0.65643	logistic_regression	NO
ADGRB2	433	I982	ICD10 Diseases of the circulatory system	I98.2 Oesophageal varices in diseases classified elsewhere	-11.3859	0.989366	logistic_regression	NO
ADGRB2	434	I99	ICD10 Diseases of the circulatory system	I99 Other and unspecified disorders of circulatory system	-11.6725	0.993429	logistic_regression	NO
ADGRB2	435	K011	ICD10 Diseases of the digestive system	K01.1 Impacted teeth	-12.1459	0.981452	logistic_regression	NO
ADGRB2	436	K028	ICD10 Diseases of the digestive system	K02.8 Other dental caries	-16.4663	0.999152	logistic_regression	NO
ADGRB2	437	K029	ICD10 Diseases of the digestive system	K02.9 Dental caries, unspecified	-9.77352	0.934372	logistic_regression	NO
ADGRB2	438	K045	ICD10 Diseases of the digestive system	K04.5 Chronic apical periodontitis	-12.0545	0.98857	logistic_regression	NO
ADGRB2	439	K046	ICD10 Diseases of the digestive system	K04.6 Periapical abscess with sinus	-14.8495	0.998134	logistic_regression	NO
ADGRB2	440	K047	ICD10 Diseases of the digestive system	K04.7 Periapical abscess without sinus	-9.73353	0.960093	logistic_regression	NO
ADGRB2	441	K048	ICD10 Diseases of the digestive system	K04.8 Radicular cyst	-9.66835	0.976053	logistic_regression	NO
ADGRB2	442	K049	ICD10 Diseases of the digestive system	K04.9 Other and unspecified diseases of pulp and periapical tissues	-14.7876	0.998083	logistic_regression	NO
ADGRB2	443	K053	ICD10 Diseases of the digestive system	K05.3 Chronic periodontitis	2.3845	0.0193856	logistic_regression	NO
ADGRB2	444	K056	ICD10 Diseases of the digestive system	K05.6 Periodontal disease, unspecified	-14.3972	0.998165	logistic_regression	NO
ADGRB2	445	K068	ICD10 Diseases of the digestive system	K06.8 Other specified disorders of gingiva and edentulous alveolar ridge	-13.9455	0.997111	logistic_regression	NO
ADGRB2	446	K073	ICD10 Diseases of the digestive system	K07.3 Anomalies of tooth position	-11.147	0.989575	logistic_regression	NO
ADGRB2	447	K076	ICD10 Diseases of the digestive system	K07.6 Temporomandibular joint disorders	-11.3404	0.989315	logistic_regression	NO
ADGRB2	448	K081	ICD10 Diseases of the digestive system	K08.1 Loss of teeth due to accident, extraction or local periodontal disease	-14.7795	0.998035	logistic_regression	NO
ADGRB2	449	K083	ICD10 Diseases of the digestive system	K08.3 Retained dental root	-9.23456	0.937644	logistic_regression	NO
ADGRB2	450	K088	ICD10 Diseases of the digestive system	K08.8 Other specified disorders of teeth and supporting structures	-8.37301	0.943063	logistic_regression	NO
ADGRB2	451	K089	ICD10 Diseases of the digestive system	K08.9 Disorder of teeth and supporting structures, unspecified	-13.862	0.997129	logistic_regression	NO
ADGRB2	452	K090	ICD10 Diseases of the digestive system	K09.0 Developmental odontogenic cysts	-13.8233	0.997156	logistic_regression	NO
ADGRB2	453	K092	ICD10 Diseases of the digestive system	K09.2 Other cysts of jaw	-10.664	0.990014	logistic_regression	NO
ADGRB2	454	K108	ICD10 Diseases of the digestive system	K10.8 Other specified diseases of jaws	-12.0072	0.993317	logistic_regression	NO
ADGRB2	455	K112	ICD10 Diseases of the digestive system	K11.2 Sialoadenitis	-11.6987	0.989391	logistic_regression	NO
ADGRB2	456	K115	ICD10 Diseases of the digestive system	K11.5 Sialolithiasis	-11.4048	0.98965	logistic_regression	NO
ADGRB2	457	K118	ICD10 Diseases of the digestive system	K11.8 Other diseases of salivary glands	-14.3015	0.998227	logistic_regression	NO
ADGRB2	458	K121	ICD10 Diseases of the digestive system	K12.1 Other forms of stomatitis	-10.8239	0.983781	logistic_regression	NO
ADGRB2	459	K122	ICD10 Diseases of the digestive system	K12.2 Cellulitis and abscess of mouth	-13.6595	0.997172	logistic_regression	NO
ADGRB2	460	K123	ICD10 Diseases of the digestive system	K12.3 Oral mucositis (ulcerative)	-11.33	0.989621	logistic_regression	NO
ADGRB2	461	K130	ICD10 Diseases of the digestive system	K13.0 Diseases of lips	-11.336	0.982907	logistic_regression	NO
ADGRB2	462	K132	ICD10 Diseases of the digestive system	K13.2 Leukoplakia and other disturbances of oral epithelium, including tongue	-10.5197	0.983984	logistic_regression	NO
ADGRB2	463	K137	ICD10 Diseases of the digestive system	K13.7 Other and unspecified lesions of oral mucosa	-9.36354	0.936031	logistic_regression	NO
ADGRB2	464	K140	ICD10 Diseases of the digestive system	K14.0 Glossitis	-10.4641	0.984274	logistic_regression	NO
ADGRB2	465	K148	ICD10 Diseases of the digestive system	K14.8 Other diseases of tongue	-12.4719	0.988584	logistic_regression	NO
ADGRB2	466	K149	ICD10 Diseases of the digestive system	K14.9 Disease of tongue, unspecified	-11.3592	0.989555	logistic_regression	NO
ADGRB2	467	K20	ICD10 Diseases of the digestive system	K20 Oesophagitis	0.85949	0.149989	logistic_regression	NO
ADGRB2	468	K210	ICD10 Diseases of the digestive system	K21.0 Gastro-oesophageal reflux disease with oesophagitis	0.693487	0.245681	logistic_regression	NO
ADGRB2	469	K219	ICD10 Diseases of the digestive system	K21.9 Gastro-oesophageal reflux disease without oesophagitis	0.456043	0.382962	logistic_regression	NO
ADGRB2	470	K220	ICD10 Diseases of the digestive system	K22.0 Achalasia of cardia	-11.8273	0.99331	logistic_regression	NO
ADGRB2	471	K221	ICD10 Diseases of the digestive system	K22.1 Ulcer of oesophagus	0.295488	0.770715	logistic_regression	NO
ADGRB2	472	K222	ICD10 Diseases of the digestive system	K22.2 Oesophageal obstruction	-9.27035	0.937186	logistic_regression	NO
ADGRB2	473	K224	ICD10 Diseases of the digestive system	K22.4 Dyskinesia of oesophagus	-10.9785	0.983455	logistic_regression	NO
ADGRB2	474	K225	ICD10 Diseases of the digestive system	K22.5 Diverticulum of oesophagus, acquired	-13.842	0.997082	logistic_regression	NO
ADGRB2	475	K226	ICD10 Diseases of the digestive system	K22.6 Gastro-oesophageal laceration-haemorrhage syndrome	-10.5533	0.98408	logistic_regression	NO
ADGRB2	476	K227	ICD10 Diseases of the digestive system	K22.7 Barrett's oesophagus	0.632876	0.532793	logistic_regression	NO
ADGRB2	477	K228	ICD10 Diseases of the digestive system	K22.8 Other specified diseases of oesophagus	-10.7855	0.973328	logistic_regression	NO
ADGRB2	478	K229	ICD10 Diseases of the digestive system	K22.9 Disease of oesophagus, unspecified	-11.0303	0.98323	logistic_regression	NO
ADGRB2	479	K253	ICD10 Diseases of the digestive system	K25.3 Acute without haemorrhage or perforation	-12.206	0.993059	logistic_regression	NO
ADGRB2	480	K254	ICD10 Diseases of the digestive system	K25.4 Chronic or unspecified with haemorrhage	-11.8967	0.993261	logistic_regression	NO
ADGRB2	481	K257	ICD10 Diseases of the digestive system	K25.7 Chronic without haemorrhage or perforation	-11.3432	0.989414	logistic_regression	NO
ADGRB2	482	K259	ICD10 Diseases of the digestive system	K25.9 Unspecified as acute or chronic, without haemorrhage or perforation	0.602567	0.551415	logistic_regression	NO
ADGRB2	483	K263	ICD10 Diseases of the digestive system	K26.3 Acute without haemorrhage or perforation	-14.2121	0.997001	logistic_regression	NO
ADGRB2	484	K264	ICD10 Diseases of the digestive system	K26.4 Chronic or unspecified with haemorrhage	-11.2492	0.989283	logistic_regression	NO
ADGRB2	485	K265	ICD10 Diseases of the digestive system	K26.5 Chronic or unspecified with perforation	-11.5915	0.993528	logistic_regression	NO
ADGRB2	486	K267	ICD10 Diseases of the digestive system	K26.7 Chronic without haemorrhage or perforation	-12.2662	0.993091	logistic_regression	NO
ADGRB2	487	K269	ICD10 Diseases of the digestive system	K26.9 Unspecified as acute or chronic, without haemorrhage or perforation	1.1556	0.253966	logistic_regression	NO
ADGRB2	488	K279	ICD10 Diseases of the digestive system	K27.9 Unspecified as acute or chronic, without haemorrhage or perforation	-12.7013	0.992749	logistic_regression	NO
ADGRB2	489	K29	ICD10 Diseases of the digestive system	K29 Gastritis and duodenitis	-9.64006	0.934482	logistic_regression	NO
ADGRB2	490	K290	ICD10 Diseases of the digestive system	K29.0 Acute haemorrhagic gastritis	-9.7311	0.975512	logistic_regression	NO
ADGRB2	491	K291	ICD10 Diseases of the digestive system	K29.1 Other acute gastritis	-9.22562	0.961943	logistic_regression	NO
ADGRB2	492	K292	ICD10 Diseases of the digestive system	K29.2 Alcoholic gastritis	-10.6755	0.989833	logistic_regression	NO
ADGRB2	493	K293	ICD10 Diseases of the digestive system	K29.3 Chronic superficial gastritis	-14.9054	0.998068	logistic_regression	NO
ADGRB2	494	K294	ICD10 Diseases of the digestive system	K29.4 Chronic atrophic gastritis	-14.5035	0.996989	logistic_regression	NO
ADGRB2	495	K295	ICD10 Diseases of the digestive system	K29.5 Chronic gastritis, unspecified	0.827251	0.414272	logistic_regression	NO
ADGRB2	496	K296	ICD10 Diseases of the digestive system	K29.6 Other gastritis	0.109135	0.914161	logistic_regression	NO
ADGRB2	497	K297	ICD10 Diseases of the digestive system	K29.7 Gastritis, unspecified	0.79199	0.0946039	logistic_regression	NO
ADGRB2	498	K298	ICD10 Diseases of the digestive system	K29.8 Duodenitis	0.571789	0.429837	logistic_regression	NO
ADGRB2	499	K30	ICD10 Diseases of the digestive system	K30 Dyspepsia	-0.670058	0.507668	logistic_regression	NO
ADGRB2	500	K311	ICD10 Diseases of the digestive system	K31.1 Adult hypertrophic pyloric stenosis	-11.1248	0.989605	logistic_regression	NO
ADGRB2	501	K314	ICD10 Diseases of the digestive system	K31.4 Gastric diverticulum	-11.5239	0.993448	logistic_regression	NO
ADGRB2	502	K315	ICD10 Diseases of the digestive system	K31.5 Obstruction of duodenum	-13.9912	0.997092	logistic_regression	NO
ADGRB2	503	K317	ICD10 Diseases of the digestive system	K31.7 Polyp of stomach and duodenum	-9.31026	0.896276	logistic_regression	NO
ADGRB2	504	K318	ICD10 Diseases of the digestive system	K31.8 Other specified diseases of stomach and duodenum	0.963518	0.341292	logistic_regression	NO
ADGRB2	505	K319	ICD10 Diseases of the digestive system	K31.9 Disease of stomach and duodenum, unspecified	-11.315	0.982763	logistic_regression	NO
ADGRB2	506	K350	ICD10 Diseases of the digestive system	K35.0 Acute appendicitis with generalised peritonitis	-9.1339	0.962889	logistic_regression	NO
ADGRB2	507	K351	ICD10 Diseases of the digestive system	K35.1 Acute appendicitis with peritoneal abscess	7453790000000	0.000265257	firth_logistic_regression	NO
ADGRB2	508	K353	ICD10 Diseases of the digestive system	K35.3 Acute appendicitis with localized peritonitis	-12.3276	0.993165	logistic_regression	NO
ADGRB2	509	K358	ICD10 Diseases of the digestive system	K35.8 Acute appendicitis, other and unspecified	-9.82837	0.975831	logistic_regression	NO
ADGRB2	510	K359	ICD10 Diseases of the digestive system	K35.9 Acute appendicitis, unspecified	2.78217	3.27e-06	logistic_regression	YES
ADGRB2	511	K37	ICD10 Diseases of the digestive system	K37 Unspecified appendicitis	-10.8886	0.983533	logistic_regression	NO
ADGRB2	512	K388	ICD10 Diseases of the digestive system	K38.8 Other specified diseases of appendix	-11.7766	0.993424	logistic_regression	NO
ADGRB2	513	K402	ICD10 Diseases of the digestive system	K40.2 Bilateral inguinal hernia, without obstruction or gangrene	-11.9355	0.980709	logistic_regression	NO
ADGRB2	514	K403	ICD10 Diseases of the digestive system	K40.3 Unilateral or unspecified inguinal hernia, with obstruction, without gangrene	-11.4361	0.988965	logistic_regression	NO
ADGRB2	515	K409	ICD10 Diseases of the digestive system	K40.9 Unilateral or unspecified inguinal hernia, without obstruction or gangrene	1.10817	0.016299	logistic_regression	NO
ADGRB2	516	K419	ICD10 Diseases of the digestive system	K41.9 Unilateral or unspecified femoral hernia, without obstruction or gangrene	-9.06392	0.962918	logistic_regression	NO
ADGRB2	517	K420	ICD10 Diseases of the digestive system	K42.0 Umbilical hernia with obstruction, without gangrene	-12.3495	0.99311	logistic_regression	NO
ADGRB2	518	K429	ICD10 Diseases of the digestive system	K42.9 Umbilical hernia without obstruction or gangrene	-10.0245	0.931824	logistic_regression	NO
ADGRB2	519	K43	ICD10 Diseases of the digestive system	K43 Ventral hernia	-12.0499	0.99325	logistic_regression	NO
ADGRB2	520	K430	ICD10 Diseases of the digestive system	K43.0 Ventral hernia with obstruction, without gangrene	-12.3202	0.993144	logistic_regression	NO
ADGRB2	521	K439	ICD10 Diseases of the digestive system	K43.9 Ventral hernia without obstruction or gangrene	0.741203	0.463372	logistic_regression	NO
ADGRB2	522	K449	ICD10 Diseases of the digestive system	K44.9 Diaphragmatic hernia without obstruction or gangrene	0.182649	0.699626	logistic_regression	NO
ADGRB2	523	K469	ICD10 Diseases of the digestive system	K46.9 Unspecified abdominal hernia without obstruction or gangrene	-12.607	0.992952	logistic_regression	NO
ADGRB2	524	K500	ICD10 Diseases of the digestive system	K50.0 Crohn's disease of small intestine	-9.72706	0.976003	logistic_regression	NO
ADGRB2	525	K501	ICD10 Diseases of the digestive system	K50.1 Crohn's disease of large intestine	-9.00444	0.963474	logistic_regression	NO
ADGRB2	526	K508	ICD10 Diseases of the digestive system	K50.8 Other Crohn's disease	-8.81392	0.9778	logistic_regression	NO
ADGRB2	527	K509	ICD10 Diseases of the digestive system	K50.9 Crohn's disease, unspecified	-10.0736	0.959387	logistic_regression	NO
ADGRB2	528	K510	ICD10 Diseases of the digestive system	K51.0 Ulcerative (chronic) enterocolitis	-10.6857	0.990196	logistic_regression	NO
ADGRB2	529	K512	ICD10 Diseases of the digestive system	K51.2 Ulcerative (chronic) proctitis	-9.73037	0.975933	logistic_regression	NO
ADGRB2	530	K513	ICD10 Diseases of the digestive system	K51.3 Ulcerative (chronic) rectosigmoiditis	-11.0244	0.989772	logistic_regression	NO
ADGRB2	531	K514	ICD10 Diseases of the digestive system	K51.4 Pseudopolyposis of colon	-12.1403	0.993221	logistic_regression	NO
ADGRB2	532	K518	ICD10 Diseases of the digestive system	K51.8 Other ulcerative colitis	-11.1445	0.989755	logistic_regression	NO
ADGRB2	533	K519	ICD10 Diseases of the digestive system	K51.9 Ulcerative colitis, unspecified	-9.6891	0.935483	logistic_regression	NO
ADGRB2	534	K521	ICD10 Diseases of the digestive system	K52.1 Toxic gastro-enteritis and colitis	-14.2284	0.997025	logistic_regression	NO
ADGRB2	535	K523	ICD10 Diseases of the digestive system	K52.3 Indeterminate colitis	-14.4965	0.998171	logistic_regression	NO
ADGRB2	536	K528	ICD10 Diseases of the digestive system	K52.8 Other specified non-infective gastro-enteritis and colitis	-10.9844	0.983309	logistic_regression	NO
ADGRB2	537	K529	ICD10 Diseases of the digestive system	K52.9 Non-infective gastro-enteritis and colitis, unspecified	0.341679	0.565977	logistic_regression	NO
ADGRB2	538	K550	ICD10 Diseases of the digestive system	K55.0 Acute vascular disorders of intestine	-12.5151	0.993002	logistic_regression	NO
ADGRB2	539	K552	ICD10 Diseases of the digestive system	K55.2 Angiodysplasia of colon	-11.0129	0.983053	logistic_regression	NO
ADGRB2	540	K559	ICD10 Diseases of the digestive system	K55.9 Vascular disorder of intestine, unspecified	-12.5741	0.992932	logistic_regression	NO
ADGRB2	541	K560	ICD10 Diseases of the digestive system	K56.0 Paralytic ileus	-11.5313	0.993444	logistic_regression	NO
ADGRB2	542	K561	ICD10 Diseases of the digestive system	K56.1 Intussusception	-10.7023	0.989865	logistic_regression	NO
ADGRB2	543	K562	ICD10 Diseases of the digestive system	K56.2 Volvulus	-12.2292	0.98876	logistic_regression	NO
ADGRB2	544	K564	ICD10 Diseases of the digestive system	K56.4 Other impaction of intestine	-12.548	0.992928	logistic_regression	NO
ADGRB2	545	K565	ICD10 Diseases of the digestive system	K56.5 Intestinal adhesions [bands] with obstruction	1.93258	0.0565416	logistic_regression	NO
ADGRB2	546	K566	ICD10 Diseases of the digestive system	K56.6 Other and unspecified intestinal obstruction	1.20147	0.235044	logistic_regression	NO
ADGRB2	547	K567	ICD10 Diseases of the digestive system	K56.7 Ileus, unspecified	-11.968	0.988869	logistic_regression	NO
ADGRB2	548	K571	ICD10 Diseases of the digestive system	K57.1 Diverticular disease of small intestine without perforation or abscess	-10.83	0.983448	logistic_regression	NO
ADGRB2	549	K572	ICD10 Diseases of the digestive system	K57.2 Diverticular disease of large intestine with perforation and abscess	-10.9604	0.983567	logistic_regression	NO
ADGRB2	550	K573	ICD10 Diseases of the digestive system	K57.3 Diverticular disease of large intestine without perforation or abscess	-0.258471	0.665957	logistic_regression	NO
ADGRB2	551	K578	ICD10 Diseases of the digestive system	K57.8 Diverticular disease of intestine, part unspecified, with perforation and abscess	-14.5403	0.998162	logistic_regression	NO
ADGRB2	552	K579	ICD10 Diseases of the digestive system	K57.9 Diverticular disease of intestine, part unspecified, without perforation or abscess	0.672696	0.354051	logistic_regression	NO
ADGRB2	553	K580	ICD10 Diseases of the digestive system	K58.0 Irritable bowel syndrome with diarrhoea	-9.71625	0.975797	logistic_regression	NO
ADGRB2	554	K589	ICD10 Diseases of the digestive system	K58.9 Irritable bowel syndrome without diarrhoea	0.17325	0.864079	logistic_regression	NO
ADGRB2	555	K590	ICD10 Diseases of the digestive system	K59.0 Constipation	0.891681	0.0882277	logistic_regression	NO
ADGRB2	556	K591	ICD10 Diseases of the digestive system	K59.1 Functional diarrhoea	-11.0418	0.989582	logistic_regression	NO
ADGRB2	557	K593	ICD10 Diseases of the digestive system	K59.3 Megacolon, not elsewhere classified	-11.1509	0.989634	logistic_regression	NO
ADGRB2	558	K598	ICD10 Diseases of the digestive system	K59.8 Other specified functional intestinal disorders	-12.5496	0.992755	logistic_regression	NO
ADGRB2	559	K599	ICD10 Diseases of the digestive system	K59.9 Functional intestinal disorder, unspecified	-14.5737	0.998128	logistic_regression	NO
ADGRB2	560	K601	ICD10 Diseases of the digestive system	K60.1 Chronic anal fissure	-9.91874	0.975323	logistic_regression	NO
ADGRB2	561	K602	ICD10 Diseases of the digestive system	K60.2 Anal fissure, unspecified	1.42078	0.160009	logistic_regression	NO
ADGRB2	562	K603	ICD10 Diseases of the digestive system	K60.3 Anal fistula	-9.87834	0.959684	logistic_regression	NO
ADGRB2	563	K610	ICD10 Diseases of the digestive system	K61.0 Anal abscess	-12.7423	0.988337	logistic_regression	NO
ADGRB2	564	K613	ICD10 Diseases of the digestive system	K61.3 Ischiorectal abscess	-12.1057	0.993206	logistic_regression	NO
ADGRB2	565	K620	ICD10 Diseases of the digestive system	K62.0 Anal polyp	-9.85689	0.960165	logistic_regression	NO
ADGRB2	566	K621	ICD10 Diseases of the digestive system	K62.1 Rectal polyp	0.70896	0.328036	logistic_regression	NO
ADGRB2	567	K623	ICD10 Diseases of the digestive system	K62.3 Rectal prolapse	-10.6274	0.973389	logistic_regression	NO
ADGRB2	568	K624	ICD10 Diseases of the digestive system	K62.4 Stenosis of anus and rectum	-11.3612	0.989522	logistic_regression	NO
ADGRB2	569	K625	ICD10 Diseases of the digestive system	K62.5 Haemorrhage of anus and rectum	-0.71533	0.478933	logistic_regression	NO
ADGRB2	570	K626	ICD10 Diseases of the digestive system	K62.6 Ulcer of anus and rectum	-10.9166	0.98361	logistic_regression	NO
ADGRB2	571	K627	ICD10 Diseases of the digestive system	K62.7 Radiation proctitis	-12.5205	0.992471	logistic_regression	NO
ADGRB2	572	K628	ICD10 Diseases of the digestive system	K62.8 Other specified diseases of anus and rectum	-9.67231	0.935479	logistic_regression	NO
ADGRB2	573	K629	ICD10 Diseases of the digestive system	K62.9 Disease of anus and rectum, unspecified	-10.7108	0.983948	logistic_regression	NO
ADGRB2	574	K631	ICD10 Diseases of the digestive system	K63.1 Perforation of intestine (nontraumatic)	-10.9019	0.983368	logistic_regression	NO
ADGRB2	575	K632	ICD10 Diseases of the digestive system	K63.2 Fistula of intestine	-12.2879	0.993096	logistic_regression	NO
ADGRB2	576	K633	ICD10 Diseases of the digestive system	K63.3 Ulcer of intestine	-11.4289	0.982867	logistic_regression	NO
ADGRB2	577	K635	ICD10 Diseases of the digestive system	K63.5 Polyp of colon	0.503902	0.400491	logistic_regression	NO
ADGRB2	578	K638	ICD10 Diseases of the digestive system	K63.8 Other specified diseases of intestine	-11.1168	0.972546	logistic_regression	NO
ADGRB2	579	K639	ICD10 Diseases of the digestive system	K63.9 Disease of intestine, unspecified	-11.5417	0.982306	logistic_regression	NO
ADGRB2	580	K640	ICD10 Diseases of the digestive system	K64.0 First degree haemorrhoids	-14.0062	0.995222	logistic_regression	NO
ADGRB2	581	K641	ICD10 Diseases of the digestive system	K64.1 Second degree haemorrhoids	-14.6575	0.996944	logistic_regression	NO
ADGRB2	582	K642	ICD10 Diseases of the digestive system	K64.2 Third degree haemorrhoids	-15.3055	0.99883	logistic_regression	NO
ADGRB2	583	K644	ICD10 Diseases of the digestive system	K64.4 Residual haemorrhoidal skin tags	3.27164	0.00042631	firth_logistic_regression	NO
ADGRB2	584	K649	ICD10 Diseases of the digestive system	K64.9 Haemorrhoids, unspecified	-11.9964	0.98182	logistic_regression	NO
ADGRB2	585	K650	ICD10 Diseases of the digestive system	K65.0 Acute peritonitis	-12.0452	0.988928	logistic_regression	NO
ADGRB2	586	K658	ICD10 Diseases of the digestive system	K65.8 Other peritonitis	-9.88363	0.985102	logistic_regression	NO
ADGRB2	587	K659	ICD10 Diseases of the digestive system	K65.9 Peritonitis, unspecified	-11.6477	0.9893	logistic_regression	NO
ADGRB2	588	K660	ICD10 Diseases of the digestive system	K66.0 Peritoneal adhesions	-8.9573	0.901294	logistic_regression	NO
ADGRB2	589	K668	ICD10 Diseases of the digestive system	K66.8 Other specified disorders of peritoneum	-10.6373	0.990125	logistic_regression	NO
ADGRB2	590	K700	ICD10 Diseases of the digestive system	K70.0 Alcoholic fatty liver	-12.3859	0.995705	logistic_regression	NO
ADGRB2	591	K701	ICD10 Diseases of the digestive system	K70.1 Alcoholic hepatitis	-11.6953	0.993258	logistic_regression	NO
ADGRB2	592	K703	ICD10 Diseases of the digestive system	K70.3 Alcoholic cirrhosis of liver	-10.6262	0.983476	logistic_regression	NO
ADGRB2	593	K704	ICD10 Diseases of the digestive system	K70.4 Alcoholic hepatic failure	-11.6675	0.993145	logistic_regression	NO
ADGRB2	594	K709	ICD10 Diseases of the digestive system	K70.9 Alcoholic liver disease, unspecified	-11.0904	0.982895	logistic_regression	NO
ADGRB2	595	K729	ICD10 Diseases of the digestive system	K72.9 Hepatic failure, unspecified	-10.6036	0.983867	logistic_regression	NO
ADGRB2	596	K740	ICD10 Diseases of the digestive system	K74.0 Hepatic fibrosis	-11.5629	0.993429	logistic_regression	NO
ADGRB2	597	K743	ICD10 Diseases of the digestive system	K74.3 Primary biliary cirrhosis	-11.0899	0.989717	logistic_regression	NO
ADGRB2	598	K746	ICD10 Diseases of the digestive system	K74.6 Other and unspecified cirrhosis of liver	-9.26596	0.961557	logistic_regression	NO
ADGRB2	599	K750	ICD10 Diseases of the digestive system	K75.0 Abscess of liver	-10.9506	0.989917	logistic_regression	NO
ADGRB2	600	K754	ICD10 Diseases of the digestive system	K75.4 Autoimmune hepatitis	-11.8053	0.993283	logistic_regression	NO
ADGRB2	601	K758	ICD10 Diseases of the digestive system	K75.8 Other specified inflammatory liver diseases	-12.1567	0.993193	logistic_regression	NO
ADGRB2	602	K759	ICD10 Diseases of the digestive system	K75.9 Inflammatory liver disease, unspecified	-11.0941	0.989867	logistic_regression	NO
ADGRB2	603	K760	ICD10 Diseases of the digestive system	K76.0 Fatty (change of) liver, not elsewhere classified	-9.26887	0.938022	logistic_regression	NO
ADGRB2	604	K766	ICD10 Diseases of the digestive system	K76.6 Portal hypertension	-11.2377	0.982961	logistic_regression	NO
ADGRB2	605	K768	ICD10 Diseases of the digestive system	K76.8 Other specified diseases of liver	1.87227	0.0646748	logistic_regression	NO
ADGRB2	606	K769	ICD10 Diseases of the digestive system	K76.9 Liver disease, unspecified	-11.4976	0.982658	logistic_regression	NO
ADGRB2	607	K800	ICD10 Diseases of the digestive system	K80.0 Calculus of gallbladder with acute cholecystitis	1.41788	0.161097	logistic_regression	NO
ADGRB2	608	K801	ICD10 Diseases of the digestive system	K80.1 Calculus of gallbladder with other cholecystitis	-9.35866	0.896467	logistic_regression	NO
ADGRB2	609	K802	ICD10 Diseases of the digestive system	K80.2 Calculus of gallbladder without cholecystitis	0.422645	0.558743	logistic_regression	NO
ADGRB2	610	K803	ICD10 Diseases of the digestive system	K80.3 Calculus of bile duct with cholangitis	536803000000000	0.00169582	firth_logistic_regression	NO
ADGRB2	611	K804	ICD10 Diseases of the digestive system	K80.4 Calculus of bile duct with cholecystitis	-12.4969	0.993041	logistic_regression	NO
ADGRB2	612	K805	ICD10 Diseases of the digestive system	K80.5 Calculus of bile duct without cholangitis or cholecystitis	-11.574	0.971467	logistic_regression	NO
ADGRB2	613	K808	ICD10 Diseases of the digestive system	K80.8 Other cholelithiasis	-13.3707	0.997183	logistic_regression	NO
ADGRB2	614	K810	ICD10 Diseases of the digestive system	K81.0 Acute cholecystitis	2.08105	0.0400083	logistic_regression	NO
ADGRB2	615	K811	ICD10 Diseases of the digestive system	K81.1 Chronic cholecystitis	1.71425	0.0905401	logistic_regression	NO
ADGRB2	616	K819	ICD10 Diseases of the digestive system	K81.9 Cholecystitis, unspecified	-9.46475	0.96146	logistic_regression	NO
ADGRB2	617	K821	ICD10 Diseases of the digestive system	K82.1 Hydrops of gallbladder	-12.5223	0.995584	logistic_regression	NO
ADGRB2	618	K824	ICD10 Diseases of the digestive system	K82.4 Cholesterolosis of gallbladder	-10.8065	0.983562	logistic_regression	NO
ADGRB2	619	K828	ICD10 Diseases of the digestive system	K82.8 Other specified diseases of gallbladder	-8.79796	0.94085	logistic_regression	NO
ADGRB2	620	K829	ICD10 Diseases of the digestive system	K82.9 Disease of gallbladder, unspecified	-11.7261	0.993395	logistic_regression	NO
ADGRB2	621	K830	ICD10 Diseases of the digestive system	K83.0 Cholangitis	-11.2002	0.982835	logistic_regression	NO
ADGRB2	622	K831	ICD10 Diseases of the digestive system	K83.1 Obstruction of bile duct	-11.4789	0.982654	logistic_regression	NO
ADGRB2	623	K838	ICD10 Diseases of the digestive system	K83.8 Other specified diseases of biliary tract	-10.6523	0.973444	logistic_regression	NO
ADGRB2	624	K85	ICD10 Diseases of the digestive system	K85 Acute pancreatitis	1.60884	0.111776	logistic_regression	NO
ADGRB2	625	K851	ICD10 Diseases of the digestive system	K85.1 Biliary acute pancreatitis	-10.4983	0.984183	logistic_regression	NO
ADGRB2	626	K859	ICD10 Diseases of the digestive system	K85.9 Acute pancreatitis, unspecified	-11.0949	0.983323	logistic_regression	NO
ADGRB2	627	K860	ICD10 Diseases of the digestive system	K86.0 Alcohol-induced chronic pancreatitis	-13.6594	0.997014	logistic_regression	NO
ADGRB2	628	K861	ICD10 Diseases of the digestive system	K86.1 Other chronic pancreatitis	-11.8304	0.989108	logistic_regression	NO
ADGRB2	629	K862	ICD10 Diseases of the digestive system	K86.2 Cyst of pancreas	-11.3611	0.989533	logistic_regression	NO
ADGRB2	630	K863	ICD10 Diseases of the digestive system	K86.3 Pseudocyst of pancreas	-13.8145	0.997186	logistic_regression	NO
ADGRB2	631	K868	ICD10 Diseases of the digestive system	K86.8 Other specified diseases of pancreas	-10.7452	0.983908	logistic_regression	NO
ADGRB2	632	K869	ICD10 Diseases of the digestive system	K86.9 Disease of pancreas, unspecified	-11.9776	0.993187	logistic_regression	NO
ADGRB2	633	K900	ICD10 Diseases of the digestive system	K90.0 Coeliac disease	1.34685	0.182874	logistic_regression	NO
ADGRB2	634	K909	ICD10 Diseases of the digestive system	K90.9 Intestinal malabsorption, unspecified	-13.9629	0.997053	logistic_regression	NO
ADGRB2	635	K913	ICD10 Diseases of the digestive system	K91.3 Postoperative intestinal obstruction	-9.6234	0.975855	logistic_regression	NO
ADGRB2	636	K914	ICD10 Diseases of the digestive system	K91.4 Colostomy and enterostomy malfunction	-10.9848	0.983494	logistic_regression	NO
ADGRB2	637	K918	ICD10 Diseases of the digestive system	K91.8 Other postprocedural disorders of digestive system, not elsewhere classified	2.12503	0.0360383	logistic_regression	NO
ADGRB2	638	K920	ICD10 Diseases of the digestive system	K92.0 Haematemesis	1.20153	0.235114	logistic_regression	NO
ADGRB2	639	K921	ICD10 Diseases of the digestive system	K92.1 Melaena	1.57725	0.0301197	logistic_regression	NO
ADGRB2	640	K922	ICD10 Diseases of the digestive system	K92.2 Gastro-intestinal haemorrhage, unspecified	0.0859103	0.932251	logistic_regression	NO
ADGRB2	641	K929	ICD10 Diseases of the digestive system	K92.9 Disease of digestive system, unspecified	-12.0738	0.992818	logistic_regression	NO
ADGRB2	642	H000	ICD10 Diseases of the eye and adnexa	H00.0 Hordeolum and other deep inflammation of eyelid	-14.1299	0.997037	logistic_regression	NO
ADGRB2	643	H001	ICD10 Diseases of the eye and adnexa	H00.1 Chalazion	1.35811	0.179733	logistic_regression	NO
ADGRB2	644	H010	ICD10 Diseases of the eye and adnexa	H01.0 Blepharitis	-10.8909	0.983463	logistic_regression	NO
ADGRB2	645	H020	ICD10 Diseases of the eye and adnexa	H02.0 Entropion and trichiasis of eyelid	-12.264	0.988437	logistic_regression	NO
ADGRB2	646	H021	ICD10 Diseases of the eye and adnexa	H02.1 Ectropion of eyelid	-11.6511	0.988943	logistic_regression	NO
ADGRB2	647	H023	ICD10 Diseases of the eye and adnexa	H02.3 Blepharochalasis	-9.27808	0.961677	logistic_regression	NO
ADGRB2	648	H024	ICD10 Diseases of the eye and adnexa	H02.4 Ptosis of eyelid	-9.87803	0.959563	logistic_regression	NO
ADGRB2	649	H025	ICD10 Diseases of the eye and adnexa	H02.5 Other disorders affecting eyelid function	-11.7877	0.993413	logistic_regression	NO
ADGRB2	650	H026	ICD10 Diseases of the eye and adnexa	H02.6 Xanthelasma of eyelid	3.74519	4.65e-05	firth_logistic_regression	NO
ADGRB2	651	H028	ICD10 Diseases of the eye and adnexa	H02.8 Other specified disorders of eyelid	-9.38523	0.936556	logistic_regression	NO
ADGRB2	652	H029	ICD10 Diseases of the eye and adnexa	H02.9 Disorder of eyelid, unspecified	-11.4064	0.982741	logistic_regression	NO
ADGRB2	653	H041	ICD10 Diseases of the eye and adnexa	H04.1 Other disorders of lachrymal gland	-11.4178	0.989474	logistic_regression	NO
ADGRB2	654	H042	ICD10 Diseases of the eye and adnexa	H04.2 Epiphora	-11.5256	0.98241	logistic_regression	NO
ADGRB2	655	H045	ICD10 Diseases of the eye and adnexa	H04.5 Stenosis and insufficiency of lachrymal passages	-9.62576	0.960406	logistic_regression	NO
ADGRB2	656	H050	ICD10 Diseases of the eye and adnexa	H05.0 Acute inflammation of orbit	-11.4434	0.993495	logistic_regression	NO
ADGRB2	657	H062	ICD10 Diseases of the eye and adnexa	H06.2 Dysthyroid exophthalmos	-13.22	0.997227	logistic_regression	NO
ADGRB2	658	H109	ICD10 Diseases of the eye and adnexa	H10.9 Conjunctivitis, unspecified	-11.0519	0.989771	logistic_regression	NO
ADGRB2	659	H110	ICD10 Diseases of the eye and adnexa	H11.0 Pterygium	-10.7944	0.990114	logistic_regression	NO
ADGRB2	660	H113	ICD10 Diseases of the eye and adnexa	H11.3 Conjunctival haemorrhage	-11.9156	0.993252	logistic_regression	NO
ADGRB2	661	H114	ICD10 Diseases of the eye and adnexa	H11.4 Other conjunctival vascular disorders and cysts	-12.0832	0.993236	logistic_regression	NO
ADGRB2	662	H160	ICD10 Diseases of the eye and adnexa	H16.0 Corneal ulcer	4.03754	7.76e-05	logistic_regression	NO
ADGRB2	663	H184	ICD10 Diseases of the eye and adnexa	H18.4 Corneal degeneration	-10.486	0.990133	logistic_regression	NO
ADGRB2	664	H185	ICD10 Diseases of the eye and adnexa	H18.5 Hereditary corneal dystrophies	-12.0512	0.993135	logistic_regression	NO
ADGRB2	665	H188	ICD10 Diseases of the eye and adnexa	H18.8 Other specified disorders of cornea	-11.3113	0.99359	logistic_regression	NO
ADGRB2	666	H209	ICD10 Diseases of the eye and adnexa	H20.9 Iridocyclitis, unspecified	-11.1635	0.989806	logistic_regression	NO
ADGRB2	667	H218	ICD10 Diseases of the eye and adnexa	H21.8 Other specified disorders of iris and ciliary body	-13.5858	0.99711	logistic_regression	NO
ADGRB2	668	H250	ICD10 Diseases of the eye and adnexa	H25.0 Senile incipient cataract	1.42694	0.161074	logistic_regression	NO
ADGRB2	669	H251	ICD10 Diseases of the eye and adnexa	H25.1 Senile nuclear cataract	-13.9438	0.98667	logistic_regression	NO
ADGRB2	670	H258	ICD10 Diseases of the eye and adnexa	H25.8 Other senile cataract	1.74585	0.0893626	logistic_regression	NO
ADGRB2	671	H259	ICD10 Diseases of the eye and adnexa	H25.9 Senile cataract, unspecified	1.47406	0.151118	logistic_regression	NO
ADGRB2	672	H262	ICD10 Diseases of the eye and adnexa	H26.2 Complicated cataract	-14.5931	0.998791	logistic_regression	NO
ADGRB2	673	H264	ICD10 Diseases of the eye and adnexa	H26.4 After-cataract	-14.904	0.994628	logistic_regression	NO
ADGRB2	674	H268	ICD10 Diseases of the eye and adnexa	H26.8 Other specified cataract	-10.7434	0.982965	logistic_regression	NO
ADGRB2	675	H269	ICD10 Diseases of the eye and adnexa	H26.9 Cataract, unspecified	-0.0583325	0.936345	logistic_regression	NO
ADGRB2	676	H270	ICD10 Diseases of the eye and adnexa	H27.0 Aphakia	-11.2925	0.99362	logistic_regression	NO
ADGRB2	677	H330	ICD10 Diseases of the eye and adnexa	H33.0 Retinal detachment with retinal break	-10.9358	0.972797	logistic_regression	NO
ADGRB2	678	H332	ICD10 Diseases of the eye and adnexa	H33.2 Serous retinal detachment	-10.7206	0.972988	logistic_regression	NO
ADGRB2	679	H333	ICD10 Diseases of the eye and adnexa	H33.3 Retinal breaks without detachment	-8.46831	0.942096	logistic_regression	NO
ADGRB2	680	H335	ICD10 Diseases of the eye and adnexa	H33.5 Other retinal detachments	-11.3439	0.993432	logistic_regression	NO
ADGRB2	681	H342	ICD10 Diseases of the eye and adnexa	H34.2 Other retinal artery occlusions	-11.3916	0.993486	logistic_regression	NO
ADGRB2	682	H348	ICD10 Diseases of the eye and adnexa	H34.8 Other retinal vascular occlusions	-10.7792	0.983199	logistic_regression	NO
ADGRB2	683	H350	ICD10 Diseases of the eye and adnexa	H35.0 Background retinopathy and retinal vascular changes	-12.3535	0.99291	logistic_regression	NO
ADGRB2	684	H353	ICD10 Diseases of the eye and adnexa	H35.3 Degeneration of macula and posterior pole	-9.48262	0.934085	logistic_regression	NO
ADGRB2	685	H354	ICD10 Diseases of the eye and adnexa	H35.4 Peripheral retinal degeneration	-11.5175	0.993498	logistic_regression	NO
ADGRB2	686	H356	ICD10 Diseases of the eye and adnexa	H35.6 Retinal haemorrhage	-14.227	0.998127	logistic_regression	NO
ADGRB2	687	H358	ICD10 Diseases of the eye and adnexa	H35.8 Other specified retinal disorders	-11.5298	0.982214	logistic_regression	NO
ADGRB2	688	H360	ICD10 Diseases of the eye and adnexa	H36.0 Diabetic retinopathy	1.52568	0.132956	logistic_regression	NO
ADGRB2	689	H400	ICD10 Diseases of the eye and adnexa	H40.0 Glaucoma suspect	-10.6171	0.973323	logistic_regression	NO
ADGRB2	690	H401	ICD10 Diseases of the eye and adnexa	H40.1 Primary open-angle glaucoma	-9.6985	0.959436	logistic_regression	NO
ADGRB2	691	H402	ICD10 Diseases of the eye and adnexa	H40.2 Primary angle-closure glaucoma	-11.317	0.982517	logistic_regression	NO
ADGRB2	692	H405	ICD10 Diseases of the eye and adnexa	H40.5 Glaucoma secondary to other eye disorders	-11.6031	0.993466	logistic_regression	NO
ADGRB2	693	H409	ICD10 Diseases of the eye and adnexa	H40.9 Glaucoma, unspecified	-8.73778	0.900704	logistic_regression	NO
ADGRB2	694	H431	ICD10 Diseases of the eye and adnexa	H43.1 Vitreous haemorrhage	-10.9825	0.983269	logistic_regression	NO
ADGRB2	695	H433	ICD10 Diseases of the eye and adnexa	H43.3 Other vitreous opacities	-12.0649	0.993129	logistic_regression	NO
ADGRB2	696	H438	ICD10 Diseases of the eye and adnexa	H43.8 Other disorders of vitreous body	-11.8564	0.988781	logistic_regression	NO
ADGRB2	697	H442	ICD10 Diseases of the eye and adnexa	H44.2 Degenerative myopia	-14.984	0.998778	logistic_regression	NO
ADGRB2	698	H46	ICD10 Diseases of the eye and adnexa	H46 Optic neuritis	-12.3665	0.99576	logistic_regression	NO
ADGRB2	699	H473	ICD10 Diseases of the eye and adnexa	H47.3 Other disorders of optic disk	-14.0873	0.99816	logistic_regression	NO
ADGRB2	700	H492	ICD10 Diseases of the eye and adnexa	H49.2 Sixth [abducent] nerve palsy	-14.7036	0.998158	logistic_regression	NO
ADGRB2	701	H500	ICD10 Diseases of the eye and adnexa	H50.0 Convergent concomitant strabismus	-11.9745	0.993351	logistic_regression	NO
ADGRB2	702	H501	ICD10 Diseases of the eye and adnexa	H50.1 Divergent concomitant strabismus	-9.58348	0.976327	logistic_regression	NO
ADGRB2	703	H509	ICD10 Diseases of the eye and adnexa	H50.9 Strabismus, unspecified	-12.427	0.993036	logistic_regression	NO
ADGRB2	704	H520	ICD10 Diseases of the eye and adnexa	H52.0 Hypermetropia	3.77313	4.93e-05	firth_logistic_regression	NO
ADGRB2	705	H521	ICD10 Diseases of the eye and adnexa	H52.1 Myopia	-10.7984	0.973047	logistic_regression	NO
ADGRB2	706	H522	ICD10 Diseases of the eye and adnexa	H52.2 Astigmatism	-10.8952	0.989902	logistic_regression	NO
ADGRB2	707	H523	ICD10 Diseases of the eye and adnexa	H52.3 Anisometropia and aniseikonia	-11.4736	0.993299	logistic_regression	NO
ADGRB2	708	H530	ICD10 Diseases of the eye and adnexa	H53.0 Amblyopia ex anopsia	-11.9238	0.988934	logistic_regression	NO
ADGRB2	709	H531	ICD10 Diseases of the eye and adnexa	H53.1 Subjective visual disturbances	-10.8797	0.983632	logistic_regression	NO
ADGRB2	710	H532	ICD10 Diseases of the eye and adnexa	H53.2 Diplopia	-11.4281	0.982868	logistic_regression	NO
ADGRB2	711	H534	ICD10 Diseases of the eye and adnexa	H53.4 Visual field defects	-11.4982	0.989383	logistic_regression	NO
ADGRB2	712	H538	ICD10 Diseases of the eye and adnexa	H53.8 Other visual disturbances	-9.45895	0.961335	logistic_regression	NO
ADGRB2	713	H539	ICD10 Diseases of the eye and adnexa	H53.9 Visual disturbance, unspecified	-10.8865	0.983465	logistic_regression	NO
ADGRB2	714	H540	ICD10 Diseases of the eye and adnexa	H54.0 Blindness, both eyes	3.45352	0.000188955	firth_logistic_regression	NO
ADGRB2	715	H544	ICD10 Diseases of the eye and adnexa	H54.4 Blindness, one eye	-11.4453	0.989361	logistic_regression	NO
ADGRB2	716	H547	ICD10 Diseases of the eye and adnexa	H54.7 Unspecified visual loss	-13.2772	0.995492	logistic_regression	NO
ADGRB2	717	H549	ICD10 Diseases of the eye and adnexa	H54.9 Unspecified visual impairment (binocular)	-11.3979	0.989394	logistic_regression	NO
ADGRB2	718	H55	ICD10 Diseases of the eye and adnexa	H55 Nystagmus and other irregular eye movements	138822000000000	0.00120762	firth_logistic_regression	NO
ADGRB2	719	H571	ICD10 Diseases of the eye and adnexa	H57.1 Ocular pain	110084000000000	0.00085083	firth_logistic_regression	NO
ADGRB2	720	H578	ICD10 Diseases of the eye and adnexa	H57.8 Other specified disorders of eye and adnexa	-14.743	0.998138	logistic_regression	NO
ADGRB2	721	H579	ICD10 Diseases of the eye and adnexa	H57.9 Disorder of eye and adnexa, unspecified	-9.70865	0.984877	logistic_regression	NO
ADGRB2	722	H598	ICD10 Diseases of the eye and adnexa	H59.8 Other postprocedural disorders of eye and adnexa	-13.946	0.99707	logistic_regression	NO
ADGRB2	723	H601	ICD10 Diseases of the eye and adnexa	H60.1 Cellulitis of external ear	-14.2693	0.998167	logistic_regression	NO
ADGRB2	724	H609	ICD10 Diseases of the eye and adnexa	H60.9 Otitis externa, unspecified	-9.50097	0.976443	logistic_regression	NO
ADGRB2	725	H610	ICD10 Diseases of the eye and adnexa	H61.0 Perichondritis of external ear	-9.57509	0.975913	logistic_regression	NO
ADGRB2	726	H612	ICD10 Diseases of the eye and adnexa	H61.2 Impacted cerumen	-9.46328	0.97624	logistic_regression	NO
ADGRB2	727	H653	ICD10 Diseases of the eye and adnexa	H65.3 Chronic mucoid otitis media	-12.2062	0.988906	logistic_regression	NO
ADGRB2	728	H659	ICD10 Diseases of the eye and adnexa	H65.9 Nonsuppurative otitis media, unspecified	-11.5764	0.989342	logistic_regression	NO
ADGRB2	729	H663	ICD10 Diseases of the eye and adnexa	H66.3 Other chronic suppurative otitis media	-14.2009	0.997095	logistic_regression	NO
ADGRB2	730	H669	ICD10 Diseases of the eye and adnexa	H66.9 Otitis media, unspecified	-11.0645	0.983434	logistic_regression	NO
ADGRB2	731	H699	ICD10 Diseases of the eye and adnexa	H69.9 Eustachian tube disorder, unspecified	-14.8266	0.998077	logistic_regression	NO
ADGRB2	732	H71	ICD10 Diseases of the eye and adnexa	H71 Cholesteatoma of middle ear	-9.89054	0.975539	logistic_regression	NO
ADGRB2	733	H720	ICD10 Diseases of the eye and adnexa	H72.0 Central perforation of tympanic membrane	-15.0599	0.998057	logistic_regression	NO
ADGRB2	734	H729	ICD10 Diseases of the eye and adnexa	H72.9 Perforation of tympanic membrane, unspecified	-9.40365	0.96178	logistic_regression	NO
ADGRB2	735	H738	ICD10 Diseases of the eye and adnexa	H73.8 Other specified disorders of tympanic membrane	-10.7144	0.983832	logistic_regression	NO
ADGRB2	736	H809	ICD10 Diseases of the eye and adnexa	H80.9 Otosclerosis, unspecified	433590000000000	0.000853262	firth_logistic_regression	NO
ADGRB2	737	H810	ICD10 Diseases of the eye and adnexa	H81.0 Meniere's disease	-12.2009	0.988774	logistic_regression	NO
ADGRB2	738	H811	ICD10 Diseases of the eye and adnexa	H81.1 Benign paroxysmal vertigo	-10.3999	0.984183	logistic_regression	NO
ADGRB2	739	H830	ICD10 Diseases of the eye and adnexa	H83.0 Labyrinthitis	-9.37311	0.962013	logistic_regression	NO
ADGRB2	740	H902	ICD10 Diseases of the eye and adnexa	H90.2 Conductive hearing loss, unspecified	-9.42051	0.976748	logistic_regression	NO
ADGRB2	741	H903	ICD10 Diseases of the eye and adnexa	H90.3 Sensorineural hearing loss, bilateral	-14.6355	0.998149	logistic_regression	NO
ADGRB2	742	H905	ICD10 Diseases of the eye and adnexa	H90.5 Sensorineural hearing loss, unspecified	-12.022	0.993266	logistic_regression	NO
ADGRB2	743	H919	ICD10 Diseases of the eye and adnexa	H91.9 Hearing loss, unspecified	0.616808	0.543589	logistic_regression	NO
ADGRB2	744	H920	ICD10 Diseases of the eye and adnexa	H92.0 Otalgia	-9.21053	0.977154	logistic_regression	NO
ADGRB2	745	H921	ICD10 Diseases of the eye and adnexa	H92.1 Otorrhoea	-9.25423	0.977028	logistic_regression	NO
ADGRB2	746	H931	ICD10 Diseases of the eye and adnexa	H93.1 Tinnitus	2.50682	0.01343	logistic_regression	NO
ADGRB2	747	N028	ICD10 Diseases of the genitourinary system	N02.8 Other	-11.7678	0.993304	logistic_regression	NO
ADGRB2	748	N029	ICD10 Diseases of the genitourinary system	N02.9 Unspecified	-11.662	0.988659	logistic_regression	NO
ADGRB2	749	N039	ICD10 Diseases of the genitourinary system	N03.9 Unspecified	-12.3285	0.988376	logistic_regression	NO
ADGRB2	750	N049	ICD10 Diseases of the genitourinary system	N04.9 Unspecified	-13.7461	0.99711	logistic_regression	NO
ADGRB2	751	N059	ICD10 Diseases of the genitourinary system	N05.9 Unspecified	-11.8	0.993343	logistic_regression	NO
ADGRB2	752	N083	ICD10 Diseases of the genitourinary system	N08.3 Glomerular disorders in diabetes mellitus	-12.3344	0.992923	logistic_regression	NO
ADGRB2	753	N10	ICD10 Diseases of the genitourinary system	N10 Acute tubulo-interstitial nephritis	-10.8453	0.989968	logistic_regression	NO
ADGRB2	754	N12	ICD10 Diseases of the genitourinary system	N12 Tubulo-interstitial nephritis, not specified as acute or chronic	-11.6301	0.982479	logistic_regression	NO
ADGRB2	755	N130	ICD10 Diseases of the genitourinary system	N13.0 Hydronephrosis with ureteropelvic junction obstruction	-14.3384	0.998166	logistic_regression	NO
ADGRB2	756	N131	ICD10 Diseases of the genitourinary system	N13.1 Hydronephrosis with ureteral stricture, not elsewhere classified	-12.1182	0.993112	logistic_regression	NO
ADGRB2	757	N132	ICD10 Diseases of the genitourinary system	N13.2 Hydronephrosis with renal and ureteral calculous obstruction	-11.3668	0.982851	logistic_regression	NO
ADGRB2	758	N133	ICD10 Diseases of the genitourinary system	N13.3 Other and unspecified hydronephrosis	-9.90586	0.959351	logistic_regression	NO
ADGRB2	759	N134	ICD10 Diseases of the genitourinary system	N13.4 Hydroureter	-12.0443	0.993081	logistic_regression	NO
ADGRB2	760	N135	ICD10 Diseases of the genitourinary system	N13.5 Kinking and stricture of ureter without hydronephrosis	-11.8795	0.989083	logistic_regression	NO
ADGRB2	761	N136	ICD10 Diseases of the genitourinary system	N13.6 Pyonephrosis	-11.5773	0.993383	logistic_regression	NO
ADGRB2	762	N138	ICD10 Diseases of the genitourinary system	N13.8 Other obstructive and reflux uropathy	-10.9997	0.989923	logistic_regression	NO
ADGRB2	763	N139	ICD10 Diseases of the genitourinary system	N13.9 Obstructive and reflux uropathy, unspecified	-10.8833	0.989734	logistic_regression	NO
ADGRB2	764	N179	ICD10 Diseases of the genitourinary system	N17.9 Acute renal failure, unspecified	-9.55792	0.891549	logistic_regression	NO
ADGRB2	765	N180	ICD10 Diseases of the genitourinary system	N18.0 End-stage renal disease	-11.4169	0.989516	logistic_regression	NO
ADGRB2	766	N182	ICD10 Diseases of the genitourinary system	N18.2 Chronic kidney disease, stage 2	-14.6382	0.996899	logistic_regression	NO
ADGRB2	767	N183	ICD10 Diseases of the genitourinary system	N18.3 Chronic kidney disease, stage 3	-9.70587	0.93229	logistic_regression	NO
ADGRB2	768	N184	ICD10 Diseases of the genitourinary system	N18.4 Chronic kidney disease, stage 4	-11.7769	0.988897	logistic_regression	NO
ADGRB2	769	N185	ICD10 Diseases of the genitourinary system	N18.5 Chronic kidney disease, stage 5	-9.92004	0.975179	logistic_regression	NO
ADGRB2	770	N189	ICD10 Diseases of the genitourinary system	N18.9 Chronic renal failure, unspecified	-9.7982	0.93268	logistic_regression	NO
ADGRB2	771	N19	ICD10 Diseases of the genitourinary system	N19 Unspecified renal failure	-10.0413	0.958118	logistic_regression	NO
ADGRB2	772	N200	ICD10 Diseases of the genitourinary system	N20.0 Calculus of kidney	-9.80145	0.934036	logistic_regression	NO
ADGRB2	773	N201	ICD10 Diseases of the genitourinary system	N20.1 Calculus of ureter	-9.46817	0.935685	logistic_regression	NO
ADGRB2	774	N202	ICD10 Diseases of the genitourinary system	N20.2 Calculus of kidney with calculus of ureter	-11.5663	0.989282	logistic_regression	NO
ADGRB2	775	N209	ICD10 Diseases of the genitourinary system	N20.9 Urinary calculus, unspecified	-14.1792	0.998184	logistic_regression	NO
ADGRB2	776	N210	ICD10 Diseases of the genitourinary system	N21.0 Calculus in bladder	-11.2763	0.982419	logistic_regression	NO
ADGRB2	777	N23	ICD10 Diseases of the genitourinary system	N23 Unspecified renal colic	-11.2822	0.971955	logistic_regression	NO
ADGRB2	778	N26	ICD10 Diseases of the genitourinary system	N26 Unspecified contracted kidney	-10.6576	0.990139	logistic_regression	NO
ADGRB2	779	N281	ICD10 Diseases of the genitourinary system	N28.1 Cyst of kidney, acquired	-11.008	0.972256	logistic_regression	NO
ADGRB2	780	N288	ICD10 Diseases of the genitourinary system	N28.8 Other specified disorders of kidney and ureter	-11.2444	0.983054	logistic_regression	NO
ADGRB2	781	N289	ICD10 Diseases of the genitourinary system	N28.9 Disorder of kidney and ureter, unspecified	-12.0856	0.988813	logistic_regression	NO
ADGRB2	782	N300	ICD10 Diseases of the genitourinary system	N30.0 Acute cystitis	-13.4691	0.997043	logistic_regression	NO
ADGRB2	783	N301	ICD10 Diseases of the genitourinary system	N30.1 Interstitial cystitis (chronic)	-12.042	0.993129	logistic_regression	NO
ADGRB2	784	N302	ICD10 Diseases of the genitourinary system	N30.2 Other chronic cystitis	-12.0333	0.988878	logistic_regression	NO
ADGRB2	785	N303	ICD10 Diseases of the genitourinary system	N30.3 Trigonitis	-13.9145	0.996981	logistic_regression	NO
ADGRB2	786	N308	ICD10 Diseases of the genitourinary system	N30.8 Other cystitis	-12.0633	0.988939	logistic_regression	NO
ADGRB2	787	N309	ICD10 Diseases of the genitourinary system	N30.9 Cystitis, unspecified	2.41174	0.000546834	firth_logistic_regression	NO
ADGRB2	788	N312	ICD10 Diseases of the genitourinary system	N31.2 Flaccid neuropathic bladder, not elsewhere classified	-11.7991	0.993322	logistic_regression	NO
ADGRB2	789	N318	ICD10 Diseases of the genitourinary system	N31.8 Other neuromuscular dysfunction of bladder	-9.30614	0.960416	logistic_regression	NO
ADGRB2	790	N319	ICD10 Diseases of the genitourinary system	N31.9 Neuromuscular dysfunction of bladder, unspecified	2.25942	0.0269872	logistic_regression	NO
ADGRB2	791	N320	ICD10 Diseases of the genitourinary system	N32.0 Bladder-neck obstruction	-10.2725	0.954385	logistic_regression	NO
ADGRB2	792	N321	ICD10 Diseases of the genitourinary system	N32.1 Vesicointestinal fistula	-11.5936	0.993346	logistic_regression	NO
ADGRB2	793	N323	ICD10 Diseases of the genitourinary system	N32.3 Diverticulum of bladder	2.07657	0.0427503	logistic_regression	NO
ADGRB2	794	N328	ICD10 Diseases of the genitourinary system	N32.8 Other specified disorders of bladder	0.780198	0.284045	logistic_regression	NO
ADGRB2	795	N329	ICD10 Diseases of the genitourinary system	N32.9 Bladder disorder, unspecified	-11.4089	0.982585	logistic_regression	NO
ADGRB2	796	N359	ICD10 Diseases of the genitourinary system	N35.9 Urethral stricture, unspecified	-9.8059	0.93399	logistic_regression	NO
ADGRB2	797	N362	ICD10 Diseases of the genitourinary system	N36.2 Urethral caruncle	-11.0487	0.989387	logistic_regression	NO
ADGRB2	798	N368	ICD10 Diseases of the genitourinary system	N36.8 Other specified disorders of urethra	-10.5293	0.983955	logistic_regression	NO
ADGRB2	799	N390	ICD10 Diseases of the genitourinary system	N39.0 Urinary tract infection, site not specified	1.03101	0.0294565	logistic_regression	NO
ADGRB2	800	N393	ICD10 Diseases of the genitourinary system	N39.3 Stress incontinence	-9.17458	0.891765	logistic_regression	NO
ADGRB2	801	N394	ICD10 Diseases of the genitourinary system	N39.4 Other specified urinary incontinence	-10.0838	0.958052	logistic_regression	NO
ADGRB2	802	N398	ICD10 Diseases of the genitourinary system	N39.8 Other specified disorders of urinary system	-9.72952	0.975128	logistic_regression	NO
ADGRB2	803	N399	ICD10 Diseases of the genitourinary system	N39.9 Disorder of urinary system, unspecified	-10.6725	0.983367	logistic_regression	NO
ADGRB2	804	N40	ICD10 Diseases of the genitourinary system	N40 Hyperplasia of prostate	0.807719	0.151634	logistic_regression	NO
ADGRB2	805	N410	ICD10 Diseases of the genitourinary system	N41.0 Acute prostatitis	-16.9126	0.99913	logistic_regression	NO
ADGRB2	806	N411	ICD10 Diseases of the genitourinary system	N41.1 Chronic prostatitis	-17.4816	0.998522	logistic_regression	NO
ADGRB2	807	N419	ICD10 Diseases of the genitourinary system	N41.9 Inflammatory disease of prostate, unspecified	-17.0879	0.998581	logistic_regression	NO
ADGRB2	808	N421	ICD10 Diseases of the genitourinary system	N42.1 Congestion and haemorrhage of prostate	3.53564	0.000253849	firth_logistic_regression	NO
ADGRB2	809	N422	ICD10 Diseases of the genitourinary system	N42.2 Atrophy of prostate	-16.2725	0.999155	logistic_regression	NO
ADGRB2	810	N428	ICD10 Diseases of the genitourinary system	N42.8 Other specified disorders of prostate	-16.8291	0.998581	logistic_regression	NO
ADGRB2	811	N429	ICD10 Diseases of the genitourinary system	N42.9 Disorder of prostate, unspecified	-16.7349	0.998558	logistic_regression	NO
ADGRB2	812	N433	ICD10 Diseases of the genitourinary system	N43.3 Hydrocele, unspecified	-16.8787	0.99773	logistic_regression	NO
ADGRB2	813	N459	ICD10 Diseases of the genitourinary system	N45.9 Orchitis, epididymitis and epididymo-orchitis without abscess	-17.4677	0.998574	logistic_regression	NO
ADGRB2	814	N47	ICD10 Diseases of the genitourinary system	N47 Redundant prepuce, phimosis and paraphimosis	1.08018	0.28976	logistic_regression	NO
ADGRB2	815	N480	ICD10 Diseases of the genitourinary system	N48.0 Leukoplakia of penis	-16.9407	0.99916	logistic_regression	NO
ADGRB2	816	N481	ICD10 Diseases of the genitourinary system	N48.1 Balanoposthitis	-17.2103	0.999143	logistic_regression	NO
ADGRB2	817	N482	ICD10 Diseases of the genitourinary system	N48.2 Other inflammatory disorders of penis	-16.3928	0.999178	logistic_regression	NO
ADGRB2	818	N484	ICD10 Diseases of the genitourinary system	N48.4 Impotence of organic origin	-17.1981	0.999113	logistic_regression	NO
ADGRB2	819	N486	ICD10 Diseases of the genitourinary system	N48.6 Balanitis xerotica obliterans	-17.3657	0.998588	logistic_regression	NO
ADGRB2	820	N488	ICD10 Diseases of the genitourinary system	N48.8 Other specified disorders of penis	-12.7783	0.99231	logistic_regression	NO
ADGRB2	821	N492	ICD10 Diseases of the genitourinary system	N49.2 Inflammatory disorders of scrotum	3.85468	2.49e-05	firth_logistic_regression	NO
ADGRB2	822	N501	ICD10 Diseases of the genitourinary system	N50.1 Vascular disorders of male genital organs	-17.0091	0.998607	logistic_regression	NO
ADGRB2	823	N508	ICD10 Diseases of the genitourinary system	N50.8 Other specified disorders of male genital organs	1.79003	0.0152079	logistic_regression	NO
ADGRB2	824	N600	ICD10 Diseases of the genitourinary system	N60.0 Solitary cyst of breast	-19.0178	0.999652	logistic_regression	NO
ADGRB2	825	N601	ICD10 Diseases of the genitourinary system	N60.1 Diffuse cystic mastopathy	-19.7915	0.999636	logistic_regression	NO
ADGRB2	826	N602	ICD10 Diseases of the genitourinary system	N60.2 Fibroadenosis of breast	-16.018	0.998672	logistic_regression	NO
ADGRB2	827	N603	ICD10 Diseases of the genitourinary system	N60.3 Fibrosclerosis of breast	-18.9286	0.999652	logistic_regression	NO
ADGRB2	828	N604	ICD10 Diseases of the genitourinary system	N60.4 Mammary duct ectasia	-15.9888	0.998689	logistic_regression	NO
ADGRB2	829	N608	ICD10 Diseases of the genitourinary system	N60.8 Other benign mammary dysplasias	-12.4407	0.992567	logistic_regression	NO
ADGRB2	830	N61	ICD10 Diseases of the genitourinary system	N61 Inflammatory disorders of breast	-9.66123	0.974636	logistic_regression	NO
ADGRB2	831	N62	ICD10 Diseases of the genitourinary system	N62 Hypertrophy of breast	-11.3974	0.982724	logistic_regression	NO
ADGRB2	832	N63	ICD10 Diseases of the genitourinary system	N63 Unspecified lump in breast	1.69138	0.0976128	logistic_regression	NO
ADGRB2	833	N641	ICD10 Diseases of the genitourinary system	N64.1 Fat necrosis of breast	-11.6737	0.992914	logistic_regression	NO
ADGRB2	834	N645	ICD10 Diseases of the genitourinary system	N64.5 Other signs and symptoms in breast	-9.47298	0.974732	logistic_regression	NO
ADGRB2	835	N648	ICD10 Diseases of the genitourinary system	N64.8 Other specified disorders of breast	3.30386	0.000459423	firth_logistic_regression	NO
ADGRB2	836	N649	ICD10 Diseases of the genitourinary system	N64.9 Disorder of breast, unspecified	-18.4911	0.999651	logistic_regression	NO
ADGRB2	837	N701	ICD10 Diseases of the genitourinary system	N70.1 Chronic salpingitis and oophoritis	-16.2899	0.99866	logistic_regression	NO
ADGRB2	838	N709	ICD10 Diseases of the genitourinary system	N70.9 Salpingitis and oophoritis, unspecified	-16.475	0.999163	logistic_regression	NO
ADGRB2	839	N719	ICD10 Diseases of the genitourinary system	N71.9 Inflammatory disease of uterus, unspecified	-16.6179	0.999167	logistic_regression	NO
ADGRB2	840	N72	ICD10 Diseases of the genitourinary system	N72 Inflammatory disease of cervix uteri	1.89875	0.0648282	logistic_regression	NO
ADGRB2	841	N736	ICD10 Diseases of the genitourinary system	N73.6 Female pelvic peritoneal adhesions	1.09693	0.286437	logistic_regression	NO
ADGRB2	842	N739	ICD10 Diseases of the genitourinary system	N73.9 Female pelvic inflammatory disease, unspecified	-17.0062	0.999146	logistic_regression	NO
ADGRB2	843	N750	ICD10 Diseases of the genitourinary system	N75.0 Cyst of Bartholin's gland	-16.1915	0.998672	logistic_regression	NO
ADGRB2	844	N751	ICD10 Diseases of the genitourinary system	N75.1 Abscess of Bartholin's gland	-16.3898	0.998653	logistic_regression	NO
ADGRB2	845	N760	ICD10 Diseases of the genitourinary system	N76.0 Acute vaginitis	-16.5034	0.999178	logistic_regression	NO
ADGRB2	846	N762	ICD10 Diseases of the genitourinary system	N76.2 Acute vulvitis	-16.6505	0.99916	logistic_regression	NO
ADGRB2	847	N764	ICD10 Diseases of the genitourinary system	N76.4 Abscess of vulva	-16.6125	0.99916	logistic_regression	NO
ADGRB2	848	N771	ICD10 Diseases of the genitourinary system	N77.1 Vaginitis, vulvitis and vulvovaginitis in infectious and parasitic diseases classified elsewhere	-16.91	0.999145	logistic_regression	NO
ADGRB2	849	N800	ICD10 Diseases of the genitourinary system	N80.0 Endometriosis of uterus	1.30452	0.203062	logistic_regression	NO
ADGRB2	850	N801	ICD10 Diseases of the genitourinary system	N80.1 Endometriosis of ovary	-16.3493	0.997762	logistic_regression	NO
ADGRB2	851	N802	ICD10 Diseases of the genitourinary system	N80.2 Endometriosis of Fallopian tube	-16.4603	0.999162	logistic_regression	NO
ADGRB2	852	N803	ICD10 Diseases of the genitourinary system	N80.3 Endometriosis of pelvic peritoneum	-16.976	0.998552	logistic_regression	NO
ADGRB2	853	N808	ICD10 Diseases of the genitourinary system	N80.8 Other endometriosis	-16.9948	0.999131	logistic_regression	NO
ADGRB2	854	N809	ICD10 Diseases of the genitourinary system	N80.9 Endometriosis, unspecified	-17.0265	0.998587	logistic_regression	NO
ADGRB2	855	N811	ICD10 Diseases of the genitourinary system	N81.1 Cystocele	1.22429	0.0980537	logistic_regression	NO
ADGRB2	856	N812	ICD10 Diseases of the genitourinary system	N81.2 Incomplete uterovaginal prolapse	0.67797	0.507513	logistic_regression	NO
ADGRB2	857	N813	ICD10 Diseases of the genitourinary system	N81.3 Complete uterovaginal prolapse	-16.8129	0.998613	logistic_regression	NO
ADGRB2	858	N814	ICD10 Diseases of the genitourinary system	N81.4 Uterovaginal prolapse, unspecified	-16.4514	0.997776	logistic_regression	NO
ADGRB2	859	N815	ICD10 Diseases of the genitourinary system	N81.5 Vaginal enterocele	-16.983	0.998603	logistic_regression	NO
ADGRB2	860	N816	ICD10 Diseases of the genitourinary system	N81.6 Rectocele	0.52775	0.6057	logistic_regression	NO
ADGRB2	861	N818	ICD10 Diseases of the genitourinary system	N81.8 Other female genital prolapse	-16.439	0.998627	logistic_regression	NO
ADGRB2	862	N819	ICD10 Diseases of the genitourinary system	N81.9 Female genital prolapse, unspecified	-16.2171	0.998636	logistic_regression	NO
ADGRB2	863	N830	ICD10 Diseases of the genitourinary system	N83.0 Follicular cyst of ovary	-16.7109	0.998602	logistic_regression	NO
ADGRB2	864	N831	ICD10 Diseases of the genitourinary system	N83.1 Corpus luteum cyst	-16.6641	0.998604	logistic_regression	NO
ADGRB2	865	N832	ICD10 Diseases of the genitourinary system	N83.2 Other and unspecified ovarian cysts	1.41596	0.0552099	logistic_regression	NO
ADGRB2	866	N833	ICD10 Diseases of the genitourinary system	N83.3 Acquired atrophy of ovary and Fallopian tube	-16.0115	0.999196	logistic_regression	NO
ADGRB2	867	N838	ICD10 Diseases of the genitourinary system	N83.8 Other noninflammatory disorders of ovary, Fallopian tube and broad ligament	2.54953	0.0131639	logistic_regression	NO
ADGRB2	868	N839	ICD10 Diseases of the genitourinary system	N83.9 Noninflammatory disorder of ovary, Fallopian tube and broad ligament, unspecified	-16.1526	0.999184	logistic_regression	NO
ADGRB2	869	N840	ICD10 Diseases of the genitourinary system	N84.0 Polyp of corpus uteri	0.640583	0.384531	logistic_regression	NO
ADGRB2	870	N841	ICD10 Diseases of the genitourinary system	N84.1 Polyp of cervix uteri	-16.57	0.996326	logistic_regression	NO
ADGRB2	871	N842	ICD10 Diseases of the genitourinary system	N84.2 Polyp of vagina	-16.5277	0.999168	logistic_regression	NO
ADGRB2	872	N850	ICD10 Diseases of the genitourinary system	N85.0 Endometrial glandular hyperplasia	-16.3933	0.997786	logistic_regression	NO
ADGRB2	873	N851	ICD10 Diseases of the genitourinary system	N85.1 Endometrial adenomatous hyperplasia	3.5094	0.000258671	firth_logistic_regression	NO
ADGRB2	874	N852	ICD10 Diseases of the genitourinary system	N85.2 Hypertrophy of uterus	-16.392	0.997774	logistic_regression	NO
ADGRB2	875	N854	ICD10 Diseases of the genitourinary system	N85.4 Malposition of uterus	-16.9781	0.998584	logistic_regression	NO
ADGRB2	876	N858	ICD10 Diseases of the genitourinary system	N85.8 Other specified noninflammatory disorders of uterus	-17.3751	0.997641	logistic_regression	NO
ADGRB2	877	N859	ICD10 Diseases of the genitourinary system	N85.9 Noninflammatory disorder of uterus, unspecified	4.00979	1.81e-05	firth_logistic_regression	NO
ADGRB2	878	N86	ICD10 Diseases of the genitourinary system	N86 Erosion and ectropion of cervix uteri	-16.1813	0.997792	logistic_regression	NO
ADGRB2	879	N870	ICD10 Diseases of the genitourinary system	N87.0 Mild cervical dysplasia	-16.8938	0.998571	logistic_regression	NO
ADGRB2	880	N871	ICD10 Diseases of the genitourinary system	N87.1 Moderate cervical dysplasia	-16.5125	0.998613	logistic_regression	NO
ADGRB2	881	N879	ICD10 Diseases of the genitourinary system	N87.9 Dysplasia of cervix uteri, unspecified	-16.4485	0.998645	logistic_regression	NO
ADGRB2	882	N882	ICD10 Diseases of the genitourinary system	N88.2 Stricture and stenosis of cervix uteri	-17.0239	0.998614	logistic_regression	NO
ADGRB2	883	N888	ICD10 Diseases of the genitourinary system	N88.8 Other specified noninflammatory disorders of cervix uteri	-20.4298	0.999626	logistic_regression	NO
ADGRB2	884	N895	ICD10 Diseases of the genitourinary system	N89.5 Stricture and atresia of vagina	-16.6501	0.999164	logistic_regression	NO
ADGRB2	885	N898	ICD10 Diseases of the genitourinary system	N89.8 Other specified noninflammatory disorders of vagina	-16.5673	0.997774	logistic_regression	NO
ADGRB2	886	N904	ICD10 Diseases of the genitourinary system	N90.4 Leukoplakia of vulva	-16.1946	0.998661	logistic_regression	NO
ADGRB2	887	N905	ICD10 Diseases of the genitourinary system	N90.5 Atrophy of vulva	-16.2046	0.998632	logistic_regression	NO
ADGRB2	888	N907	ICD10 Diseases of the genitourinary system	N90.7 Vulvar cyst	-16.6801	0.99864	logistic_regression	NO
ADGRB2	889	N908	ICD10 Diseases of the genitourinary system	N90.8 Other specified noninflammatory disorders of vulva and perineum	-16.9124	0.998623	logistic_regression	NO
ADGRB2	890	N909	ICD10 Diseases of the genitourinary system	N90.9 Noninflammatory disorder of vulva and perineum, unspecified	-16.5345	0.999159	logistic_regression	NO
ADGRB2	891	N920	ICD10 Diseases of the genitourinary system	N92.0 Excessive and frequent menstruation with regular cycle	1.09921	0.082105	logistic_regression	NO
ADGRB2	892	N921	ICD10 Diseases of the genitourinary system	N92.1 Excessive and frequent menstruation with irregular cycle	0.980316	0.340793	logistic_regression	NO
ADGRB2	893	N923	ICD10 Diseases of the genitourinary system	N92.3 Ovulation bleeding	-16.2359	0.997785	logistic_regression	NO
ADGRB2	894	N924	ICD10 Diseases of the genitourinary system	N92.4 Excessive bleeding in the premenopausal period	-16.0068	0.998665	logistic_regression	NO
ADGRB2	895	N925	ICD10 Diseases of the genitourinary system	N92.5 Other specified irregular menstruation	-16.3838	0.999164	logistic_regression	NO
ADGRB2	896	N926	ICD10 Diseases of the genitourinary system	N92.6 Irregular menstruation, unspecified	-16.9871	0.9977	logistic_regression	NO
ADGRB2	897	N930	ICD10 Diseases of the genitourinary system	N93.0 Postcoital and contact bleeding	-16.6419	0.997741	logistic_regression	NO
ADGRB2	898	N938	ICD10 Diseases of the genitourinary system	N93.8 Other specified abnormal uterine and vaginal bleeding	1.4666	0.152421	logistic_regression	NO
ADGRB2	899	N939	ICD10 Diseases of the genitourinary system	N93.9 Abnormal uterine and vaginal bleeding, unspecified	-16.8046	0.997742	logistic_regression	NO
ADGRB2	900	N941	ICD10 Diseases of the genitourinary system	N94.1 Dyspareunia	-16.4334	0.99777	logistic_regression	NO
ADGRB2	901	N943	ICD10 Diseases of the genitourinary system	N94.3 Premenstrual tension syndrome	-16.3886	0.999141	logistic_regression	NO
ADGRB2	902	N946	ICD10 Diseases of the genitourinary system	N94.6 Dysmenorrhoea, unspecified	-16.6688	0.997682	logistic_regression	NO
ADGRB2	903	N948	ICD10 Diseases of the genitourinary system	N94.8 Other specified conditions associated with female genital organs and menstrual cycle	-17.0737	0.998586	logistic_regression	NO
ADGRB2	904	N949	ICD10 Diseases of the genitourinary system	N94.9 Unspecified condition associated with female genital organs and menstrual cycle	-16.3674	0.999081	logistic_regression	NO
ADGRB2	905	N950	ICD10 Diseases of the genitourinary system	N95.0 Postmenopausal bleeding	0.997519	0.108256	logistic_regression	NO
ADGRB2	906	N951	ICD10 Diseases of the genitourinary system	N95.1 Menopausal and female climacteric states	-16.5436	0.999152	logistic_regression	NO
ADGRB2	907	N952	ICD10 Diseases of the genitourinary system	N95.2 Postmenopausal atrophic vaginitis	-16.2656	0.997779	logistic_regression	NO
ADGRB2	908	N958	ICD10 Diseases of the genitourinary system	N95.8 Other specified menopausal and perimenopausal disorders	-16.5572	0.998613	logistic_regression	NO
ADGRB2	909	N979	ICD10 Diseases of the genitourinary system	N97.9 Female infertility, unspecified	-16.8709	0.998489	logistic_regression	NO
ADGRB2	910	N993	ICD10 Diseases of the genitourinary system	N99.3 Prolapse of vaginal vault after hysterectomy	-16.4153	0.998634	logistic_regression	NO
ADGRB2	911	N994	ICD10 Diseases of the genitourinary system	N99.4 Postprocedural pelvic peritoneal adhesions	-9.70642	0.984129	logistic_regression	NO
ADGRB2	912	N998	ICD10 Diseases of the genitourinary system	N99.8 Other postprocedural disorders of genito-urinary system	-10.9336	0.989746	logistic_regression	NO
ADGRB2	913	M0096	ICD10 Diseases of the musculoskeletal system and connective tissue	M00.96 Pyogenic arthritis, unspecified (Lower leg)	-14.5574	0.998155	logistic_regression	NO
ADGRB2	914	M059	ICD10 Diseases of the musculoskeletal system and connective tissue	M05.9 Seropositive rheumatoid arthritis, unspecified	-9.20361	0.976151	logistic_regression	NO
ADGRB2	915	M0590	ICD10 Diseases of the musculoskeletal system and connective tissue	M05.90 Seropositive rheumatoid arthritis, unspecified (Multiple sites)	-14.0874	0.996997	logistic_regression	NO
ADGRB2	916	M0599	ICD10 Diseases of the musculoskeletal system and connective tissue	M05.99 Seropositive rheumatoid arthritis, unspecified (Site unspecified)	-13.6546	0.997045	logistic_regression	NO
ADGRB2	917	M060	ICD10 Diseases of the musculoskeletal system and connective tissue	M06.0 Seronegative rheumatoid arthritis	-12.1032	0.993215	logistic_regression	NO
ADGRB2	918	M0600	ICD10 Diseases of the musculoskeletal system and connective tissue	M06.00 Seronegative rheumatoid arthritis (Multiple sites)	-11.0984	0.989438	logistic_regression	NO
ADGRB2	919	M0609	ICD10 Diseases of the musculoskeletal system and connective tissue	M06.09 Seronegative rheumatoid arthritis (Site unspecified)	-13.4814	0.997165	logistic_regression	NO
ADGRB2	920	M069	ICD10 Diseases of the musculoskeletal system and connective tissue	M06.9 Rheumatoid arthritis, unspecified	0.900501	0.374289	logistic_regression	NO
ADGRB2	921	M0690	ICD10 Diseases of the musculoskeletal system and connective tissue	M06.90 Rheumatoid arthritis, unspecified (Multiple sites)	-10.793	0.97294	logistic_regression	NO
ADGRB2	922	M0694	ICD10 Diseases of the musculoskeletal system and connective tissue	M06.94 Rheumatoid arthritis, unspecified (Hand)	-14.1802	0.997017	logistic_regression	NO
ADGRB2	923	M0696	ICD10 Diseases of the musculoskeletal system and connective tissue	M06.96 Rheumatoid arthritis, unspecified (Lower leg)	-13.1222	0.995564	logistic_regression	NO
ADGRB2	924	M0697	ICD10 Diseases of the musculoskeletal system and connective tissue	M06.97 Rheumatoid arthritis, unspecified (Ankle and foot)	-14.1284	0.997035	logistic_regression	NO
ADGRB2	925	M0699	ICD10 Diseases of the musculoskeletal system and connective tissue	M06.99 Rheumatoid arthritis, unspecified (Site unspecified)	1.06801	0.291544	logistic_regression	NO
ADGRB2	926	M073	ICD10 Diseases of the musculoskeletal system and connective tissue	M07.3 Other psoriatic arthropathies	2.9285	0.00163309	firth_logistic_regression	NO
ADGRB2	927	M0730	ICD10 Diseases of the musculoskeletal system and connective tissue	M07.30 Other psoriatic arthropathies (Multiple sites)	-15.1992	0.998801	logistic_regression	NO
ADGRB2	928	M0739	ICD10 Diseases of the musculoskeletal system and connective tissue	M07.39 Other psoriatic arthropathies (Site unspecified)	-12.1479	0.993138	logistic_regression	NO
ADGRB2	929	M109	ICD10 Diseases of the musculoskeletal system and connective tissue	M10.9 Gout, unspecified	1.04327	0.307293	logistic_regression	NO
ADGRB2	930	M1096	ICD10 Diseases of the musculoskeletal system and connective tissue	M10.96 Gout, unspecified (Lower leg)	-11.8295	0.99296	logistic_regression	NO
ADGRB2	931	M1097	ICD10 Diseases of the musculoskeletal system and connective tissue	M10.97 Gout, unspecified (Ankle and foot)	-9.36016	0.975588	logistic_regression	NO
ADGRB2	932	M1099	ICD10 Diseases of the musculoskeletal system and connective tissue	M10.99 Gout, unspecified (Site unspecified)	1.34331	0.188923	logistic_regression	NO
ADGRB2	933	M1126	ICD10 Diseases of the musculoskeletal system and connective tissue	M11.26 Other chondrocalcinosis (Lower leg)	-12.3769	0.993069	logistic_regression	NO
ADGRB2	934	M130	ICD10 Diseases of the musculoskeletal system and connective tissue	M13.0 Polyarthritis, unspecified	-12.5652	0.992526	logistic_regression	NO
ADGRB2	935	M1300	ICD10 Diseases of the musculoskeletal system and connective tissue	M13.00 Polyarthritis, unspecified (Multiple sites)	-11.5247	0.993383	logistic_regression	NO
ADGRB2	936	M139	ICD10 Diseases of the musculoskeletal system and connective tissue	M13.9 Arthritis, unspecified	1.6522	0.0015657	firth_logistic_regression	NO
ADGRB2	937	M1390	ICD10 Diseases of the musculoskeletal system and connective tissue	M13.90 Arthritis, unspecified (Multiple sites)	-9.76383	0.959049	logistic_regression	NO
ADGRB2	938	M1391	ICD10 Diseases of the musculoskeletal system and connective tissue	M13.91 Arthritis, unspecified (Shoulder region)	-10.5719	0.984002	logistic_regression	NO
ADGRB2	939	M1393	ICD10 Diseases of the musculoskeletal system and connective tissue	M13.93 Arthritis, unspecified (Forearm)	-11.3674	0.993667	logistic_regression	NO
ADGRB2	940	M1394	ICD10 Diseases of the musculoskeletal system and connective tissue	M13.94 Arthritis, unspecified (Hand)	-11.3639	0.982543	logistic_regression	NO
ADGRB2	941	M1395	ICD10 Diseases of the musculoskeletal system and connective tissue	M13.95 Arthritis, unspecified (Pelvic region and thigh)	-10.7466	0.983515	logistic_regression	NO
ADGRB2	942	M1396	ICD10 Diseases of the musculoskeletal system and connective tissue	M13.96 Arthritis, unspecified (Lower leg)	-11.5926	0.982356	logistic_regression	NO
ADGRB2	943	M1397	ICD10 Diseases of the musculoskeletal system and connective tissue	M13.97 Arthritis, unspecified (Ankle and foot)	-11.2138	0.983	logistic_regression	NO
ADGRB2	944	M1398	ICD10 Diseases of the musculoskeletal system and connective tissue	M13.98 Arthritis, unspecified (Other)	3.42449	0.000240159	firth_logistic_regression	NO
ADGRB2	945	M1399	ICD10 Diseases of the musculoskeletal system and connective tissue	M13.99 Arthritis, unspecified (Site unspecified)	-9.12152	0.896288	logistic_regression	NO
ADGRB2	946	M150	ICD10 Diseases of the musculoskeletal system and connective tissue	M15.0 Primary generalised (osteo)arthrosis	-14.65	0.996841	logistic_regression	NO
ADGRB2	947	M159	ICD10 Diseases of the musculoskeletal system and connective tissue	M15.9 Polyarthrosis, unspecified	0.429504	0.67229	logistic_regression	NO
ADGRB2	948	M160	ICD10 Diseases of the musculoskeletal system and connective tissue	M16.0 Primary coxarthrosis, bilateral	2.38477	0.0193135	logistic_regression	NO
ADGRB2	949	M161	ICD10 Diseases of the musculoskeletal system and connective tissue	M16.1 Other primary coxarthrosis	-9.646	0.932545	logistic_regression	NO
ADGRB2	950	M163	ICD10 Diseases of the musculoskeletal system and connective tissue	M16.3 Other dysplastic coxarthrosis	-14.432	0.998162	logistic_regression	NO
ADGRB2	951	M167	ICD10 Diseases of the musculoskeletal system and connective tissue	M16.7 Other secondary coxarthrosis	-11.7247	0.993455	logistic_regression	NO
ADGRB2	952	M169	ICD10 Diseases of the musculoskeletal system and connective tissue	M16.9 Coxarthrosis, unspecified	0.827798	0.16805	logistic_regression	NO
ADGRB2	953	M170	ICD10 Diseases of the musculoskeletal system and connective tissue	M17.0 Primary gonarthrosis, bilateral	1.73223	0.0887391	logistic_regression	NO
ADGRB2	954	M171	ICD10 Diseases of the musculoskeletal system and connective tissue	M17.1 Other primary gonarthrosis	0.433277	0.669797	logistic_regression	NO
ADGRB2	955	M179	ICD10 Diseases of the musculoskeletal system and connective tissue	M17.9 Gonarthrosis, unspecified	0.146069	0.807103	logistic_regression	NO
ADGRB2	956	M180	ICD10 Diseases of the musculoskeletal system and connective tissue	M18.0 Primary arthrosis of first carpometacarpal joints, bilateral	-12.2815	0.995501	logistic_regression	NO
ADGRB2	957	M181	ICD10 Diseases of the musculoskeletal system and connective tissue	M18.1 Other primary arthrosis of first carpometacarpal joint	-11.2071	0.989142	logistic_regression	NO
ADGRB2	958	M189	ICD10 Diseases of the musculoskeletal system and connective tissue	M18.9 Arthrosis of first carpometacarpal joint, unspecified	-10.8208	0.972575	logistic_regression	NO
ADGRB2	959	M190	ICD10 Diseases of the musculoskeletal system and connective tissue	M19.0 Primary arthrosis of other joints	-14.507	0.998102	logistic_regression	NO
ADGRB2	960	M1901	ICD10 Diseases of the musculoskeletal system and connective tissue	M19.01 Primary arthrosis of other joints (Shoulder region)	-12.3783	0.992824	logistic_regression	NO
ADGRB2	961	M1904	ICD10 Diseases of the musculoskeletal system and connective tissue	M19.04 Primary arthrosis of other joints (Hand)	-11.6732	0.993067	logistic_regression	NO
ADGRB2	962	M1907	ICD10 Diseases of the musculoskeletal system and connective tissue	M19.07 Primary arthrosis of other joints (Ankle and foot)	-9.8659	0.974729	logistic_regression	NO
ADGRB2	963	M1917	ICD10 Diseases of the musculoskeletal system and connective tissue	M19.17 Post-traumatic arthrosis of other joints (Ankle and foot)	-11.8999	0.993374	logistic_regression	NO
ADGRB2	964	M199	ICD10 Diseases of the musculoskeletal system and connective tissue	M19.9 Arthrosis, unspecified	1.58045	0.000888512	firth_logistic_regression	NO
ADGRB2	965	M1991	ICD10 Diseases of the musculoskeletal system and connective tissue	M19.91 Arthrosis, unspecified (Shoulder region)	-9.44486	0.93599	logistic_regression	NO
ADGRB2	966	M1992	ICD10 Diseases of the musculoskeletal system and connective tissue	M19.92 Arthrosis, unspecified (Upper arm)	-9.74307	0.98515	logistic_regression	NO
ADGRB2	967	M1993	ICD10 Diseases of the musculoskeletal system and connective tissue	M19.93 Arthrosis, unspecified (Forearm)	-10.6526	0.983896	logistic_regression	NO
ADGRB2	968	M1994	ICD10 Diseases of the musculoskeletal system and connective tissue	M19.94 Arthrosis, unspecified (Hand)	-9.89963	0.958735	logistic_regression	NO
ADGRB2	969	M1995	ICD10 Diseases of the musculoskeletal system and connective tissue	M19.95 Arthrosis, unspecified (Pelvic region and thigh)	-11.7555	0.993315	logistic_regression	NO
ADGRB2	970	M1996	ICD10 Diseases of the musculoskeletal system and connective tissue	M19.96 Arthrosis, unspecified-Lower leg	-9.23501	0.976499	logistic_regression	NO
ADGRB2	971	M1997	ICD10 Diseases of the musculoskeletal system and connective tissue	M19.97 Arthrosis, unspecified (Ankle and foot)	-9.65373	0.934682	logistic_regression	NO
ADGRB2	972	M1998	ICD10 Diseases of the musculoskeletal system and connective tissue	M19.98 Arthrosis, unspecified (Other)	-11.245	0.989477	logistic_regression	NO
ADGRB2	973	M1999	ICD10 Diseases of the musculoskeletal system and connective tissue	M19.99 Arthrosis, unspecified (Site unspecified)	1.04336	0.151538	logistic_regression	NO
ADGRB2	974	M200	ICD10 Diseases of the musculoskeletal system and connective tissue	M20.0 Deformity of finger(s)	-11.4392	0.989574	logistic_regression	NO
ADGRB2	975	M201	ICD10 Diseases of the musculoskeletal system and connective tissue	M20.1 Hallux valgus (acquired)	-9.45512	0.89103	logistic_regression	NO
ADGRB2	976	M202	ICD10 Diseases of the musculoskeletal system and connective tissue	M20.2 Hallux rigidus	-10.0345	0.958551	logistic_regression	NO
ADGRB2	977	M203	ICD10 Diseases of the musculoskeletal system and connective tissue	M20.3 Other deformity of hallux (acquired)	-12.0921	0.993053	logistic_regression	NO
ADGRB2	978	M204	ICD10 Diseases of the musculoskeletal system and connective tissue	M20.4 Other hammer toe(s) (acquired)	-9.23945	0.935859	logistic_regression	NO
ADGRB2	979	M205	ICD10 Diseases of the musculoskeletal system and connective tissue	M20.5 Other deformities of toe(s) (acquired)	-9.17344	0.936829	logistic_regression	NO
ADGRB2	980	M206	ICD10 Diseases of the musculoskeletal system and connective tissue	M20.6 Acquired deformity of toe(s), unspecified	-11.723	0.988674	logistic_regression	NO
ADGRB2	981	M2106	ICD10 Diseases of the musculoskeletal system and connective tissue	M21.06 Valgus deformity, not elsewhere classified (Lower leg)	-13.4341	0.997173	logistic_regression	NO
ADGRB2	982	M2107	ICD10 Diseases of the musculoskeletal system and connective tissue	M21.07 Valgus deformity, not elsewhere classified (Ankle and foot)	-11.3279	0.99356	logistic_regression	NO
ADGRB2	983	M2116	ICD10 Diseases of the musculoskeletal system and connective tissue	M21.16 Varus deformity, not elsewhere classified (Lower leg)	-11.3836	0.989107	logistic_regression	NO
ADGRB2	984	M2137	ICD10 Diseases of the musculoskeletal system and connective tissue	M21.37 Wrist or foot drop (acquired) (Ankle and foot)	-11.3412	0.989578	logistic_regression	NO
ADGRB2	985	M214	ICD10 Diseases of the musculoskeletal system and connective tissue	M21.4 Flat foot [pes planus] (acquired)	-10.8959	0.989763	logistic_regression	NO
ADGRB2	986	M216	ICD10 Diseases of the musculoskeletal system and connective tissue	M21.6 Other acquired deformities of ankle and foot	-13.69	0.997169	logistic_regression	NO
ADGRB2	987	M222	ICD10 Diseases of the musculoskeletal system and connective tissue	M22.2 Patellofemoral disorders	-11.2003	0.989692	logistic_regression	NO
ADGRB2	988	M224	ICD10 Diseases of the musculoskeletal system and connective tissue	M22.4 Chondromalacia patellae	3.10695	0.000919193	firth_logistic_regression	NO
ADGRB2	989	M228	ICD10 Diseases of the musculoskeletal system and connective tissue	M22.8 Other disorders of patella	-13.9866	0.997103	logistic_regression	NO
ADGRB2	990	M232	ICD10 Diseases of the musculoskeletal system and connective tissue	M23.2 Derangement of meniscus due to old tear or injury	-12.1281	0.981167	logistic_regression	NO
ADGRB2	991	M2320	ICD10 Diseases of the musculoskeletal system and connective tissue	M23.20 Derangement of meniscus due to old tear or injury (Multiple sites)	-8.72602	0.94076	logistic_regression	NO
ADGRB2	992	M2321	ICD10 Diseases of the musculoskeletal system and connective tissue	M23.21 Derangement of meniscus due to old tear or injury (Anterior cruciate ligament or Anterior horn of medial meniscus)	-9.81233	0.975203	logistic_regression	NO
ADGRB2	993	M2322	ICD10 Diseases of the musculoskeletal system and connective tissue	M23.22 Derangement of meniscus due to old tear or injury (Posterior cruciate ligament or Posterior horn of medial meniscus)	0.881377	0.383778	logistic_regression	NO
ADGRB2	994	M2323	ICD10 Diseases of the musculoskeletal system and connective tissue	M23.23 Derangement of meniscus due to old tear or injury (Medial collateral ligament or Other and unspecified medial meniscus)	-9.0253	0.900491	logistic_regression	NO
ADGRB2	995	M2324	ICD10 Diseases of the musculoskeletal system and connective tissue	M23.24 Derangement of meniscus due to old tear or injury (Lateral collateral ligament or Anterior horn of lateral meniscus)	-9.48668	0.976514	logistic_regression	NO
ADGRB2	996	M2325	ICD10 Diseases of the musculoskeletal system and connective tissue	M23.25 Derangement of meniscus due to old tear or injury (Posterior horn of lateral meniscus)	-9.34174	0.976938	logistic_regression	NO
ADGRB2	997	M2326	ICD10 Diseases of the musculoskeletal system and connective tissue	M23.26 Derangement of meniscus due to old tear or injury (Other and unspecified lateral meniscus)	-9.75228	0.960439	logistic_regression	NO
ADGRB2	998	M2329	ICD10 Diseases of the musculoskeletal system and connective tissue	M23.29 Derangement of meniscus due to old tear or injury (Unspecified ligament or Unspecified meniscus)	-11.0647	0.989728	logistic_regression	NO
ADGRB2	999	M233	ICD10 Diseases of the musculoskeletal system and connective tissue	M23.3 Other meniscus derangements	-12.3946	0.988407	logistic_regression	NO
ADGRB2	1000	M2330	ICD10 Diseases of the musculoskeletal system and connective tissue	M23.30 Other meniscus derangements (Multiple sites)	-11.1162	0.983102	logistic_regression	NO
ADGRB2	1001	M2332	ICD10 Diseases of the musculoskeletal system and connective tissue	M23.32 Other meniscus derangements (Posterior cruciate ligament or Posterior horn of medial meniscus)	-11.3556	0.982833	logistic_regression	NO
ADGRB2	1002	M2333	ICD10 Diseases of the musculoskeletal system and connective tissue	M23.33 Other meniscus derangements (Medial collateral ligament or Other and unspecified medial meniscus)	1.57774	0.119262	logistic_regression	NO
ADGRB2	1003	M2336	ICD10 Diseases of the musculoskeletal system and connective tissue	M23.36 Other meniscus derangements (Other and unspecified lateral meniscus)	-11.1562	0.983199	logistic_regression	NO
ADGRB2	1004	M2339	ICD10 Diseases of the musculoskeletal system and connective tissue	M23.39 Other meniscus derangements (Unspecified ligament or Unspecified meniscus)	-11.6532	0.993463	logistic_regression	NO
ADGRB2	1005	M234	ICD10 Diseases of the musculoskeletal system and connective tissue	M23.4 Loose body in knee	-11.2501	0.983164	logistic_regression	NO
ADGRB2	1006	M2349	ICD10 Diseases of the musculoskeletal system and connective tissue	M23.49 Loose body in knee-Unspec lig/men	-14.827	0.99814	logistic_regression	NO
ADGRB2	1007	M2351	ICD10 Diseases of the musculoskeletal system and connective tissue	M23.51 Chronic instability of knee (Anterior cruciate ligament or Anterior horn of medial meniscus)	-14.5607	0.998123	logistic_regression	NO
ADGRB2	1008	M238	ICD10 Diseases of the musculoskeletal system and connective tissue	M23.8 Other internal derangements of knee	-11.6858	0.982163	logistic_regression	NO
ADGRB2	1009	M2381	ICD10 Diseases of the musculoskeletal system and connective tissue	M23.81 Other internal derangements of knee (Anterior cruciate ligament or Anterior horn of medial meniscus)	-11.9046	0.988868	logistic_regression	NO
ADGRB2	1010	M2389	ICD10 Diseases of the musculoskeletal system and connective tissue	M23.89 Other internal derangements of knee (Unspecified ligament or Unspecified meniscus)	-8.59589	0.964615	logistic_regression	NO
ADGRB2	1011	M239	ICD10 Diseases of the musculoskeletal system and connective tissue	M23.9 Internal derangement of knee, unspecified	-13.564	0.997131	logistic_regression	NO
ADGRB2	1012	M2411	ICD10 Diseases of the musculoskeletal system and connective tissue	M24.11 Other articular cartilage disorders (Shoulder region)	-15.2867	0.998785	logistic_regression	NO
ADGRB2	1013	M2415	ICD10 Diseases of the musculoskeletal system and connective tissue	M24.15 Other articular cartilage disorders (Pelvic region and thigh)	-14.2766	0.998148	logistic_regression	NO
ADGRB2	1014	M2416	ICD10 Diseases of the musculoskeletal system and connective tissue	M24.16 Other articular cartilage disorders (Lower leg)	-14.0095	0.995204	logistic_regression	NO
ADGRB2	1015	M2441	ICD10 Diseases of the musculoskeletal system and connective tissue	M24.41 Recurrent dislocation and subluxation of joint (Shoulder region)	-11.6424	0.993471	logistic_regression	NO
ADGRB2	1016	M254	ICD10 Diseases of the musculoskeletal system and connective tissue	M25.4 Effusion of joint	-12.3551	0.99276	logistic_regression	NO
ADGRB2	1017	M2546	ICD10 Diseases of the musculoskeletal system and connective tissue	M25.46 Effusion of joint (Lower leg)	-9.45761	0.961229	logistic_regression	NO
ADGRB2	1018	M2547	ICD10 Diseases of the musculoskeletal system and connective tissue	M25.47 Effusion of joint (Ankle and foot)	-12.2188	0.993086	logistic_regression	NO
ADGRB2	1019	M255	ICD10 Diseases of the musculoskeletal system and connective tissue	M25.5 Pain in joint	-11.2681	0.971496	logistic_regression	NO
ADGRB2	1020	M2550	ICD10 Diseases of the musculoskeletal system and connective tissue	M25.50 Pain in joint (Multiple sites)	-10.7016	0.983808	logistic_regression	NO
ADGRB2	1021	M2551	ICD10 Diseases of the musculoskeletal system and connective tissue	M25.51 Pain in joint (Shoulder region)	-9.84489	0.959809	logistic_regression	NO
ADGRB2	1022	M2552	ICD10 Diseases of the musculoskeletal system and connective tissue	M25.52 Pain in joint (Upper arm)	-14.546	0.998184	logistic_regression	NO
ADGRB2	1023	M2553	ICD10 Diseases of the musculoskeletal system and connective tissue	M25.53 Pain in joint (Forearm)	-12.3187	0.993177	logistic_regression	NO
ADGRB2	1024	M2554	ICD10 Diseases of the musculoskeletal system and connective tissue	M25.54 Pain in joint (Hand)	-12.3107	0.993099	logistic_regression	NO
ADGRB2	1025	M2555	ICD10 Diseases of the musculoskeletal system and connective tissue	M25.55 Pain in joint (Pelvic region and thigh)	1.38061	0.173123	logistic_regression	NO
ADGRB2	1026	M2556	ICD10 Diseases of the musculoskeletal system and connective tissue	M25.56 Pain in joint (Lower leg)	1.15996	0.251453	logistic_regression	NO
ADGRB2	1027	M2557	ICD10 Diseases of the musculoskeletal system and connective tissue	M25.57 Pain in joint (Ankle and foot)	-11.5308	0.98265	logistic_regression	NO
ADGRB2	1028	M2559	ICD10 Diseases of the musculoskeletal system and connective tissue	M25.59 Pain in joint (Site unspecified)	-14.612	0.998138	logistic_regression	NO
ADGRB2	1029	M2561	ICD10 Diseases of the musculoskeletal system and connective tissue	M25.61 Stiffness of joint, not elsewhere classified (Shoulder region)	-14.5315	0.998129	logistic_regression	NO
ADGRB2	1030	M2566	ICD10 Diseases of the musculoskeletal system and connective tissue	M25.66 Stiffness of joint, not elsewhere classified (Lower leg)	-14.5499	0.998168	logistic_regression	NO
ADGRB2	1031	M257	ICD10 Diseases of the musculoskeletal system and connective tissue	M25.7 Osteophyte	-13.8373	0.995257	logistic_regression	NO
ADGRB2	1032	M2571	ICD10 Diseases of the musculoskeletal system and connective tissue	M25.71 Osteophyte (Shoulder region)	-13.7221	0.997122	logistic_regression	NO
ADGRB2	1033	M2574	ICD10 Diseases of the musculoskeletal system and connective tissue	M25.74 Osteophyte (Hand)	-12.0717	0.99315	logistic_regression	NO
ADGRB2	1034	M2575	ICD10 Diseases of the musculoskeletal system and connective tissue	M25.75 Osteophyte (Pelvic region and thigh)	-12.0523	0.993108	logistic_regression	NO
ADGRB2	1035	M2576	ICD10 Diseases of the musculoskeletal system and connective tissue	M25.76 Osteophyte (Lower leg)	-12.1024	0.988788	logistic_regression	NO
ADGRB2	1036	M2577	ICD10 Diseases of the musculoskeletal system and connective tissue	M25.77 Osteophyte (Ankle and foot)	-11.5253	0.982574	logistic_regression	NO
ADGRB2	1037	M2578	ICD10 Diseases of the musculoskeletal system and connective tissue	M25.78 Osteophyte (Other)	-12.5936	0.992974	logistic_regression	NO
ADGRB2	1038	M258	ICD10 Diseases of the musculoskeletal system and connective tissue	M25.8 Other specified joint disorders	-14.5702	0.998123	logistic_regression	NO
ADGRB2	1039	M2584	ICD10 Diseases of the musculoskeletal system and connective tissue	M25.84 Other specified joint disorders (Hand)	-11.7972	0.99328	logistic_regression	NO
ADGRB2	1040	M2586	ICD10 Diseases of the musculoskeletal system and connective tissue	M25.86 Other specified joint disorders (Lower leg)	-10.5923	0.990201	logistic_regression	NO
ADGRB2	1041	M313	ICD10 Diseases of the musculoskeletal system and connective tissue	M31.3 Wegener's granulomatosis	-11.7301	0.9934	logistic_regression	NO
ADGRB2	1042	M316	ICD10 Diseases of the musculoskeletal system and connective tissue	M31.6 Other giant cell arteritis	-11.4614	0.989254	logistic_regression	NO
ADGRB2	1043	M329	ICD10 Diseases of the musculoskeletal system and connective tissue	M32.9 Systemic lupus erythematosus, unspecified	-10.4463	0.983935	logistic_regression	NO
ADGRB2	1044	M349	ICD10 Diseases of the musculoskeletal system and connective tissue	M34.9 Systemic sclerosis, unspecified	-13.6691	0.997135	logistic_regression	NO
ADGRB2	1045	M350	ICD10 Diseases of the musculoskeletal system and connective tissue	M35.0 Sicca syndrome [Sjogren]	-11.9164	0.988734	logistic_regression	NO
ADGRB2	1046	M353	ICD10 Diseases of the musculoskeletal system and connective tissue	M35.3 Polymyalgia rheumatica	-9.75846	0.95867	logistic_regression	NO
ADGRB2	1047	M359	ICD10 Diseases of the musculoskeletal system and connective tissue	M35.9 Systemic involvement of connective tissue, unspecified	-11.8318	0.993323	logistic_regression	NO
ADGRB2	1048	M419	ICD10 Diseases of the musculoskeletal system and connective tissue	M41.9 Scoliosis, unspecified	-11.7142	0.989182	logistic_regression	NO
ADGRB2	1049	M4196	ICD10 Diseases of the musculoskeletal system and connective tissue	M41.96 Scoliosis, unspecified (Lumbar region)	-11.5344	0.989101	logistic_regression	NO
ADGRB2	1050	M4199	ICD10 Diseases of the musculoskeletal system and connective tissue	M41.99 Scoliosis, unspecified (Site unspecified)	-12.2928	0.992978	logistic_regression	NO
ADGRB2	1051	M431	ICD10 Diseases of the musculoskeletal system and connective tissue	M43.1 Spondylolisthesis	-11.9162	0.993176	logistic_regression	NO
ADGRB2	1052	M4316	ICD10 Diseases of the musculoskeletal system and connective tissue	M43.16 Spondylolisthesis (Lumbar region)	-10.577	0.973407	logistic_regression	NO
ADGRB2	1053	M4317	ICD10 Diseases of the musculoskeletal system and connective tissue	M43.17 Spondylolisthesis (Lumbosacral region)	-9.38127	0.976398	logistic_regression	NO
ADGRB2	1054	M45	ICD10 Diseases of the musculoskeletal system and connective tissue	M45 Ankylosing spondylitis	-10.9522	0.983237	logistic_regression	NO
ADGRB2	1055	M45X9	ICD10 Diseases of the musculoskeletal system and connective tissue	M45.X9 Ankylosing spondylitis (Site unspecified)	-14.3825	0.997029	logistic_regression	NO
ADGRB2	1056	M469	ICD10 Diseases of the musculoskeletal system and connective tissue	M46.9 Inflammatory spondylopathy, unspecified	-14.6329	0.996879	logistic_regression	NO
ADGRB2	1057	M4692	ICD10 Diseases of the musculoskeletal system and connective tissue	M46.92 Inflammatory spondylopathy, unspecified (Cervical region)	3.15287	0.00078693	firth_logistic_regression	NO
ADGRB2	1058	M4696	ICD10 Diseases of the musculoskeletal system and connective tissue	M46.96 Inflammatory spondylopathy, unspecified (Lumbar region)	-10.6538	0.98971	logistic_regression	NO
ADGRB2	1059	M4699	ICD10 Diseases of the musculoskeletal system and connective tissue	M46.99 Inflammatory spondylopathy, unspecified (Site unspecified)	-14.5239	0.996867	logistic_regression	NO
ADGRB2	1060	M4712	ICD10 Diseases of the musculoskeletal system and connective tissue	M47.12 Other spondylosis with myelopathy (Cervical region)	-14.2817	0.998164	logistic_regression	NO
ADGRB2	1061	M4722	ICD10 Diseases of the musculoskeletal system and connective tissue	M47.22 Other spondylosis with radiculopathy (Cervical region)	-13.6447	0.997114	logistic_regression	NO
ADGRB2	1062	M4726	ICD10 Diseases of the musculoskeletal system and connective tissue	M47.26 Other spondylosis with radiculopathy (Lumbar region)	-13.2101	0.995445	logistic_regression	NO
ADGRB2	1063	M478	ICD10 Diseases of the musculoskeletal system and connective tissue	M47.8 Other spondylosis	-12.6764	0.988142	logistic_regression	NO
ADGRB2	1064	M4780	ICD10 Diseases of the musculoskeletal system and connective tissue	M47.80 Other spondylosis (Multiple sites in spine)	-15.6511	0.997987	logistic_regression	NO
ADGRB2	1065	M4782	ICD10 Diseases of the musculoskeletal system and connective tissue	M47.82 Other spondylosis (Cervical region)	-11.3749	0.971446	logistic_regression	NO
ADGRB2	1066	M4786	ICD10 Diseases of the musculoskeletal system and connective tissue	M47.86 Other spondylosis (Lumbar region)	1.45935	0.15033	logistic_regression	NO
ADGRB2	1067	M4787	ICD10 Diseases of the musculoskeletal system and connective tissue	M47.87 Other spondylosis (Lumbosacral region)	-14.5909	0.996972	logistic_regression	NO
ADGRB2	1068	M4789	ICD10 Diseases of the musculoskeletal system and connective tissue	M47.89 Other spondylosis (Site unspecified)	-15.0057	0.998077	logistic_regression	NO
ADGRB2	1069	M479	ICD10 Diseases of the musculoskeletal system and connective tissue	M47.9 Spondylosis, unspecified	-14.7731	0.994967	logistic_regression	NO
ADGRB2	1070	M4790	ICD10 Diseases of the musculoskeletal system and connective tissue	M47.90 Spondylosis, unspecified (Multiple sites in spine)	-14.3336	0.997023	logistic_regression	NO
ADGRB2	1071	M4792	ICD10 Diseases of the musculoskeletal system and connective tissue	M47.92 Spondylosis, unspecified (Cervical region)	2.25554	0.026226	logistic_regression	NO
ADGRB2	1072	M4796	ICD10 Diseases of the musculoskeletal system and connective tissue	M47.96 Spondylosis, unspecified (Lumbar region)	-9.41028	0.961295	logistic_regression	NO
ADGRB2	1073	M4797	ICD10 Diseases of the musculoskeletal system and connective tissue	M47.97 Spondylosis, unspecified (Lumbosacral region)	-13.9553	0.997114	logistic_regression	NO
ADGRB2	1074	M4799	ICD10 Diseases of the musculoskeletal system and connective tissue	M47.99 Spondylosis, unspecified (Site unspecified)	-9.29538	0.961339	logistic_regression	NO
ADGRB2	1075	M480	ICD10 Diseases of the musculoskeletal system and connective tissue	M48.0 Spinal stenosis	2.22487	0.0290394	logistic_regression	NO
ADGRB2	1076	M4800	ICD10 Diseases of the musculoskeletal system and connective tissue	M48.00 Spinal stenosis (Multiple sites in spine)	-14.5626	0.998126	logistic_regression	NO
ADGRB2	1077	M4802	ICD10 Diseases of the musculoskeletal system and connective tissue	M48.02 Spinal stenosis (Cervical region)	-11.9654	0.988955	logistic_regression	NO
ADGRB2	1078	M4806	ICD10 Diseases of the musculoskeletal system and connective tissue	M48.06 Spinal stenosis (Lumbar region)	-9.66877	0.934142	logistic_regression	NO
ADGRB2	1079	M4807	ICD10 Diseases of the musculoskeletal system and connective tissue	M48.07 Spinal stenosis (Lumbosacral region)	-629294000000000	0.00216808	firth_logistic_regression	NO
ADGRB2	1080	M4809	ICD10 Diseases of the musculoskeletal system and connective tissue	M48.09 Spinal stenosis (Site unspecified)	-12.2797	0.992991	logistic_regression	NO
ADGRB2	1081	M4854	ICD10 Diseases of the musculoskeletal system and connective tissue	M48.54 Collapsed vertebra, not elsewhere classified (Thoracic region)	-13.4102	0.997184	logistic_regression	NO
ADGRB2	1082	M500	ICD10 Diseases of the musculoskeletal system and connective tissue	M50.0 Cervical disk disorder with myelopathy	-10.6918	0.983859	logistic_regression	NO
ADGRB2	1083	M501	ICD10 Diseases of the musculoskeletal system and connective tissue	M50.1 Cervical disk disorder with radiculopathy	-8.99122	0.962478	logistic_regression	NO
ADGRB2	1084	M502	ICD10 Diseases of the musculoskeletal system and connective tissue	M50.2 Other cervical disk displacement	-10.7616	0.983759	logistic_regression	NO
ADGRB2	1085	M503	ICD10 Diseases of the musculoskeletal system and connective tissue	M50.3 Other cervical disk degeneration	-11.7248	0.989231	logistic_regression	NO
ADGRB2	1086	M510	ICD10 Diseases of the musculoskeletal system and connective tissue	M51.0 Lumbar and other intervertebral disk disorders with myelopathy	-14.2224	0.99707	logistic_regression	NO
ADGRB2	1087	M511	ICD10 Diseases of the musculoskeletal system and connective tissue	M51.1 Lumbar and other intervertebral disk disorders with radiculopathy	0.717005	0.478293	logistic_regression	NO
ADGRB2	1088	M512	ICD10 Diseases of the musculoskeletal system and connective tissue	M51.2 Other specified intervertebral disk displacement	0.941809	0.351458	logistic_regression	NO
ADGRB2	1089	M513	ICD10 Diseases of the musculoskeletal system and connective tissue	M51.3 Other specified intervertebral disk degeneration	-11.5809	0.971245	logistic_regression	NO
ADGRB2	1090	M518	ICD10 Diseases of the musculoskeletal system and connective tissue	M51.8 Other specified intervertebral disk disorders	-11.7107	0.993419	logistic_regression	NO
ADGRB2	1091	M519	ICD10 Diseases of the musculoskeletal system and connective tissue	M51.9 Intervertebral disk disorder, unspecified	-11.5575	0.993549	logistic_regression	NO
ADGRB2	1092	M533	ICD10 Diseases of the musculoskeletal system and connective tissue	M53.3 Sacrococcygeal disorders, not elsewhere classified	-12.3282	0.993068	logistic_regression	NO
ADGRB2	1093	M5338	ICD10 Diseases of the musculoskeletal system and connective tissue	M53.38 Sacrococcygeal disorders, not elsewhere classified-Sacral/s	-11.6062	0.993397	logistic_regression	NO
ADGRB2	1094	M541	ICD10 Diseases of the musculoskeletal system and connective tissue	M54.1 Radiculopathy	-14.0953	0.997074	logistic_regression	NO
ADGRB2	1095	M5412	ICD10 Diseases of the musculoskeletal system and connective tissue	M54.12 Radiculopathy (Cervical region)	-11.5892	0.993477	logistic_regression	NO
ADGRB2	1096	M5416	ICD10 Diseases of the musculoskeletal system and connective tissue	M54.16 Radiculopathy (Lumbar region)	-10.8196	0.983494	logistic_regression	NO
ADGRB2	1097	M542	ICD10 Diseases of the musculoskeletal system and connective tissue	M54.2 Cervicalgia	-10.5672	0.973671	logistic_regression	NO
ADGRB2	1098	M5422	ICD10 Diseases of the musculoskeletal system and connective tissue	M54.22 Cervicalgia (Cervical region)	-9.56698	0.960952	logistic_regression	NO
ADGRB2	1099	M543	ICD10 Diseases of the musculoskeletal system and connective tissue	M54.3 Sciatica	-9.76691	0.96002	logistic_regression	NO
ADGRB2	1100	M5436	ICD10 Diseases of the musculoskeletal system and connective tissue	M54.36 Sciatica (Lumbar region)	-9.59108	0.97617	logistic_regression	NO
ADGRB2	1101	M5439	ICD10 Diseases of the musculoskeletal system and connective tissue	M54.39 Sciatica (Site unspecified)	-11.2337	0.983039	logistic_regression	NO
ADGRB2	1102	M544	ICD10 Diseases of the musculoskeletal system and connective tissue	M54.4 Lumbago with sciatica	-14.3333	0.996994	logistic_regression	NO
ADGRB2	1103	M5446	ICD10 Diseases of the musculoskeletal system and connective tissue	M54.46 Lumbago with sciatica (Lumbar region)	-13.9801	0.997087	logistic_regression	NO
ADGRB2	1104	M545	ICD10 Diseases of the musculoskeletal system and connective tissue	M54.5 Low back pain	-10.0428	0.932692	logistic_regression	NO
ADGRB2	1105	M5450	ICD10 Diseases of the musculoskeletal system and connective tissue	M54.50 Low back pain (Multiple sites in spine)	-14.5741	0.9981	logistic_regression	NO
ADGRB2	1106	M5456	ICD10 Diseases of the musculoskeletal system and connective tissue	M54.56 Low back pain (Lumbar region)	-9.47327	0.936395	logistic_regression	NO
ADGRB2	1107	M5457	ICD10 Diseases of the musculoskeletal system and connective tissue	M54.57 Low back pain (Lumbosacral region)	-9.44114	0.961209	logistic_regression	NO
ADGRB2	1108	M5458	ICD10 Diseases of the musculoskeletal system and connective tissue	M54.58 Low back pain (Sacral and sacrococcygeal region)	-14.1328	0.996966	logistic_regression	NO
ADGRB2	1109	M5459	ICD10 Diseases of the musculoskeletal system and connective tissue	M54.59 Low back pain (Site unspecified)	-9.40538	0.93683	logistic_regression	NO
ADGRB2	1110	M546	ICD10 Diseases of the musculoskeletal system and connective tissue	M54.6 Pain in thoracic spine	-13.8096	0.997106	logistic_regression	NO
ADGRB2	1111	M5464	ICD10 Diseases of the musculoskeletal system and connective tissue	M54.64 Pain in thoracic spine (Thoracic region)	-11.559	0.993456	logistic_regression	NO
ADGRB2	1112	M549	ICD10 Diseases of the musculoskeletal system and connective tissue	M54.9 Dorsalgia, unspecified	0.924135	0.361028	logistic_regression	NO
ADGRB2	1113	M5496	ICD10 Diseases of the musculoskeletal system and connective tissue	M54.96 Dorsalgia, unspecified (Lumbar region)	-9.57472	0.975585	logistic_regression	NO
ADGRB2	1114	M5499	ICD10 Diseases of the musculoskeletal system and connective tissue	M54.99 Dorsalgia, unspecified (Site unspecified)	-9.33449	0.93721	logistic_regression	NO
ADGRB2	1115	M628	ICD10 Diseases of the musculoskeletal system and connective tissue	M62.8 Other specified disorders of muscle	-10.8493	0.990021	logistic_regression	NO
ADGRB2	1116	M653	ICD10 Diseases of the musculoskeletal system and connective tissue	M65.3 Trigger finger	-9.33876	0.937184	logistic_regression	NO
ADGRB2	1117	M6534	ICD10 Diseases of the musculoskeletal system and connective tissue	M65.34 Trigger finger-Hand	-9.54024	0.960596	logistic_regression	NO
ADGRB2	1118	M654	ICD10 Diseases of the musculoskeletal system and connective tissue	M65.4 Radial styloid tenosynovitis [de Quervain]	-14.5567	0.998113	logistic_regression	NO
ADGRB2	1119	M6543	ICD10 Diseases of the musculoskeletal system and connective tissue	M65.43 Radial styloid tenosynovitis [de Quervain] (Forearm)	-14.5775	0.998096	logistic_regression	NO
ADGRB2	1120	M659	ICD10 Diseases of the musculoskeletal system and connective tissue	M65.9 Synovitis and tenosynovitis, unspecified	-12.66	0.992786	logistic_regression	NO
ADGRB2	1121	M6591	ICD10 Diseases of the musculoskeletal system and connective tissue	M65.91 Synovitis and tenosynovitis, unspecified (Shoulder region)	-14.3981	0.997027	logistic_regression	NO
ADGRB2	1122	M6593	ICD10 Diseases of the musculoskeletal system and connective tissue	M65.93 Synovitis and tenosynovitis, unspecified (Forearm)	-11.8345	0.993402	logistic_regression	NO
ADGRB2	1123	M6594	ICD10 Diseases of the musculoskeletal system and connective tissue	M65.94 Synovitis and tenosynovitis, unspecified (Hand)	-13.2018	0.995555	logistic_regression	NO
ADGRB2	1124	M6596	ICD10 Diseases of the musculoskeletal system and connective tissue	M65.96 Synovitis and tenosynovitis, unspecified (Lower leg)	-9.47949	0.960917	logistic_regression	NO
ADGRB2	1125	M6597	ICD10 Diseases of the musculoskeletal system and connective tissue	M65.97 Synovitis and tenosynovitis, unspecified (Ankle and foot)	-9.44671	0.976522	logistic_regression	NO
ADGRB2	1126	M674	ICD10 Diseases of the musculoskeletal system and connective tissue	M67.4 Ganglion	-8.6679	0.904536	logistic_regression	NO
ADGRB2	1127	M678	ICD10 Diseases of the musculoskeletal system and connective tissue	M67.8 Other specified disorders of synovium and tendon	-11.1631	0.983292	logistic_regression	NO
ADGRB2	1128	M679	ICD10 Diseases of the musculoskeletal system and connective tissue	M67.9 Disorder of synovium and tendon, unspecified	-12.497	0.992951	logistic_regression	NO
ADGRB2	1129	M702	ICD10 Diseases of the musculoskeletal system and connective tissue	M70.2 Olecranon bursitis	-11.2857	0.989337	logistic_regression	NO
ADGRB2	1130	M704	ICD10 Diseases of the musculoskeletal system and connective tissue	M70.4 Prepatellar bursitis	-14.061	0.997035	logistic_regression	NO
ADGRB2	1131	M706	ICD10 Diseases of the musculoskeletal system and connective tissue	M70.6 Trochanteric bursitis	-15.1	0.996765	logistic_regression	NO
ADGRB2	1132	M7065	ICD10 Diseases of the musculoskeletal system and connective tissue	M70.65 Trochanteric bursitis-Pelvic/Thigh	3.67401	0.000102819	firth_logistic_regression	NO
ADGRB2	1133	M712	ICD10 Diseases of the musculoskeletal system and connective tissue	M71.2 Synovial cyst of popliteal space [Baker]	-11.3966	0.989502	logistic_regression	NO
ADGRB2	1134	M7126	ICD10 Diseases of the musculoskeletal system and connective tissue	M71.26 Synovial cyst of popliteal space [Baker]-Lower Leg	-13.737	0.997114	logistic_regression	NO
ADGRB2	1135	M720	ICD10 Diseases of the musculoskeletal system and connective tissue	M72.0 Palmar fascial fibromatosis [Dupuytren]	-9.69719	0.932443	logistic_regression	NO
ADGRB2	1136	M7204	ICD10 Diseases of the musculoskeletal system and connective tissue	M72.04 Palmar fascial fibromatosis [Dupuytren]-Hand	-9.95436	0.95709	logistic_regression	NO
ADGRB2	1137	M722	ICD10 Diseases of the musculoskeletal system and connective tissue	M72.2 Plantar fascial fibromatosis	-11.3685	0.989532	logistic_regression	NO
ADGRB2	1138	M7227	ICD10 Diseases of the musculoskeletal system and connective tissue	M72.27 Plantar fascial fibromatosis-Ankle/Foot	-10.7976	0.989929	logistic_regression	NO
ADGRB2	1139	M750	ICD10 Diseases of the musculoskeletal system and connective tissue	M75.0 Adhesive capsulitis of shoulder	1.34829	0.183202	logistic_regression	NO
ADGRB2	1140	M751	ICD10 Diseases of the musculoskeletal system and connective tissue	M75.1 Rotator cuff syndrome	-9.04284	0.899573	logistic_regression	NO
ADGRB2	1141	M752	ICD10 Diseases of the musculoskeletal system and connective tissue	M75.2 Bicipital tendinitis	-13.9558	0.997088	logistic_regression	NO
ADGRB2	1142	M753	ICD10 Diseases of the musculoskeletal system and connective tissue	M75.3 Calcific tendinitis of shoulder	3.09077	0.000930933	firth_logistic_regression	NO
ADGRB2	1143	M754	ICD10 Diseases of the musculoskeletal system and connective tissue	M75.4 Impingement syndrome of shoulder	0.236947	0.814636	logistic_regression	NO
ADGRB2	1144	M755	ICD10 Diseases of the musculoskeletal system and connective tissue	M75.5 Bursitis of shoulder	-12.417	0.988662	logistic_regression	NO
ADGRB2	1145	M758	ICD10 Diseases of the musculoskeletal system and connective tissue	M75.8 Other shoulder lesions	-11.1037	0.972493	logistic_regression	NO
ADGRB2	1146	M771	ICD10 Diseases of the musculoskeletal system and connective tissue	M77.1 Lateral epicondylitis	-11.7692	0.989024	logistic_regression	NO
ADGRB2	1147	M7712	ICD10 Diseases of the musculoskeletal system and connective tissue	M77.12 Lateral epicondylitis (Upper arm)	-9.32314	0.976589	logistic_regression	NO
ADGRB2	1148	M774	ICD10 Diseases of the musculoskeletal system and connective tissue	M77.4 Metatarsalgia	-11.2851	0.98949	logistic_regression	NO
ADGRB2	1149	M7747	ICD10 Diseases of the musculoskeletal system and connective tissue	M77.47 Metatarsalgia-Ankle/Foot	-14.2965	0.998109	logistic_regression	NO
ADGRB2	1150	M7791	ICD10 Diseases of the musculoskeletal system and connective tissue	M77.91 Enthesopathy, unspecified (Shoulder region)	-14.7677	0.998127	logistic_regression	NO
ADGRB2	1151	M790	ICD10 Diseases of the musculoskeletal system and connective tissue	M79.0 Rheumatism, unspecified	-14.5322	0.996925	logistic_regression	NO
ADGRB2	1152	M7900	ICD10 Diseases of the musculoskeletal system and connective tissue	M79.00 Rheumatism, unspecified (Multiple sites)	-15.4507	0.998774	logistic_regression	NO
ADGRB2	1153	M7909	ICD10 Diseases of the musculoskeletal system and connective tissue	M79.09 Rheumatism, unspecified (Site unspecified)	-14.1158	0.995003	logistic_regression	NO
ADGRB2	1154	M791	ICD10 Diseases of the musculoskeletal system and connective tissue	M79.1 Myalgia	-14.6785	0.998162	logistic_regression	NO
ADGRB2	1155	M7910	ICD10 Diseases of the musculoskeletal system and connective tissue	M79.10 Myalgia (Multiple sites)	-11.4658	0.993542	logistic_regression	NO
ADGRB2	1156	M792	ICD10 Diseases of the musculoskeletal system and connective tissue	M79.2 Neuralgia and neuritis, unspecified	-13.9036	0.997097	logistic_regression	NO
ADGRB2	1157	M7954	ICD10 Diseases of the musculoskeletal system and connective tissue	M79.54 Residual foreign body in soft tissue (Hand)	-11.8754	0.993382	logistic_regression	NO
ADGRB2	1158	M796	ICD10 Diseases of the musculoskeletal system and connective tissue	M79.6 Pain in limb	-9.91638	0.959052	logistic_regression	NO
ADGRB2	1159	M7960	ICD10 Diseases of the musculoskeletal system and connective tissue	M79.60 Pain in limb (Multiple sites)	-10.7737	0.983577	logistic_regression	NO
ADGRB2	1160	M7962	ICD10 Diseases of the musculoskeletal system and connective tissue	M79.62 Pain in limb (Upper arm)	-10.6079	0.984021	logistic_regression	NO
ADGRB2	1161	M7963	ICD10 Diseases of the musculoskeletal system and connective tissue	M79.63 Pain in limb (Forearm)	-11.5924	0.993537	logistic_regression	NO
ADGRB2	1162	M7964	ICD10 Diseases of the musculoskeletal system and connective tissue	M79.64 Pain in limb (Hand)	-12.1019	0.993195	logistic_regression	NO
ADGRB2	1163	M7965	ICD10 Diseases of the musculoskeletal system and connective tissue	M79.65 Pain in limb (Pelvic region and thigh)	-9.42802	0.961174	logistic_regression	NO
ADGRB2	1164	M7966	ICD10 Diseases of the musculoskeletal system and connective tissue	M79.66 Pain in limb (Lower leg)	0.892096	0.377642	logistic_regression	NO
ADGRB2	1165	M7967	ICD10 Diseases of the musculoskeletal system and connective tissue	M79.67 Pain in limb (Ankle and foot)	-11.1474	0.983214	logistic_regression	NO
ADGRB2	1166	M7969	ICD10 Diseases of the musculoskeletal system and connective tissue	M79.69 Pain in limb (Site unspecified)	-11.2648	0.989582	logistic_regression	NO
ADGRB2	1167	M797	ICD10 Diseases of the musculoskeletal system and connective tissue	M79.7 Fibromyalgia	-14.6565	0.994845	logistic_regression	NO
ADGRB2	1168	M7979	ICD10 Diseases of the musculoskeletal system and connective tissue	M79.79 Fibromyalgia (Site unspecified)	-11.6347	0.988813	logistic_regression	NO
ADGRB2	1169	M798	ICD10 Diseases of the musculoskeletal system and connective tissue	M79.8 Other specified soft tissue disorders	-11.4645	0.982475	logistic_regression	NO
ADGRB2	1170	M7980	ICD10 Diseases of the musculoskeletal system and connective tissue	M79.80 Other specified soft tissue disorders (Multiple sites)	-14.7077	0.99813	logistic_regression	NO
ADGRB2	1171	M7984	ICD10 Diseases of the musculoskeletal system and connective tissue	M79.84 Other specified soft tissue disorders (Hand)	-8.94722	0.977787	logistic_regression	NO
ADGRB2	1172	M7985	ICD10 Diseases of the musculoskeletal system and connective tissue	M79.85 Other specified soft tissue disorders (Pelvic region and thigh)	-11.4833	0.993569	logistic_regression	NO
ADGRB2	1173	M7986	ICD10 Diseases of the musculoskeletal system and connective tissue	M79.86 Other specified soft tissue disorders (Lower leg)	0.730103	0.470483	logistic_regression	NO
ADGRB2	1174	M7987	ICD10 Diseases of the musculoskeletal system and connective tissue	M79.87 Other specified soft tissue disorders (Ankle and foot)	-11.3148	0.989627	logistic_regression	NO
ADGRB2	1175	M7989	ICD10 Diseases of the musculoskeletal system and connective tissue	M79.89 Other specified soft tissue disorders (Site unspecified)	-14.9591	0.998048	logistic_regression	NO
ADGRB2	1176	M8090	ICD10 Diseases of the musculoskeletal system and connective tissue	M80.90 Unspecified osteoporosis with pathological fracture (Multiple sites)	-13.9799	0.998171	logistic_regression	NO
ADGRB2	1177	M8098	ICD10 Diseases of the musculoskeletal system and connective tissue	M80.98 Unspecified osteoporosis with pathological fracture (Other)	-10.2531	0.984332	logistic_regression	NO
ADGRB2	1178	M814	ICD10 Diseases of the musculoskeletal system and connective tissue	M81.4 Drug-induced osteoporosis	-16.1452	0.999204	logistic_regression	NO
ADGRB2	1179	M8140	ICD10 Diseases of the musculoskeletal system and connective tissue	M81.40 Drug-induced osteoporosis (Multiple sites)	-14.525	0.999254	logistic_regression	NO
ADGRB2	1180	M819	ICD10 Diseases of the musculoskeletal system and connective tissue	M81.9 Osteoporosis, unspecified	-9.85512	0.931009	logistic_regression	NO
ADGRB2	1181	M8190	ICD10 Diseases of the musculoskeletal system and connective tissue	M81.90 Osteoporosis, unspecified (Multiple sites)	-13.7927	0.997056	logistic_regression	NO
ADGRB2	1182	M8198	ICD10 Diseases of the musculoskeletal system and connective tissue	M81.98 Osteoporosis, unspecified (Other)	3.34847	0.000343251	firth_logistic_regression	NO
ADGRB2	1183	M8199	ICD10 Diseases of the musculoskeletal system and connective tissue	M81.99 Osteoporosis, unspecified (Site unspecified)	0.924027	0.36375	logistic_regression	NO
ADGRB2	1184	M8403	ICD10 Diseases of the musculoskeletal system and connective tissue	M84.03 Malunion of fracture (Forearm)	-11.677	0.993364	logistic_regression	NO
ADGRB2	1185	M8411	ICD10 Diseases of the musculoskeletal system and connective tissue	M84.11 Nonunion of fracture [pseudarthrosis] (Shoulder region)	-11.4759	0.993597	logistic_regression	NO
ADGRB2	1186	M8412	ICD10 Diseases of the musculoskeletal system and connective tissue	M84.12 Nonunion of fracture [pseudarthrosis] (Upper arm)	-11.4611	0.993552	logistic_regression	NO
ADGRB2	1187	M8417	ICD10 Diseases of the musculoskeletal system and connective tissue	M84.17 Nonunion of fracture [pseudarthrosis] (Ankle and foot)	-10.6952	0.990201	logistic_regression	NO
ADGRB2	1188	M858	ICD10 Diseases of the musculoskeletal system and connective tissue	M85.8 Other specified disorders of bone density and structure	-13.7503	0.995151	logistic_regression	NO
ADGRB2	1189	M8589	ICD10 Diseases of the musculoskeletal system and connective tissue	M85.89 Other specified disorders of bone density and structure (Site unspecified)	-11.9964	0.993095	logistic_regression	NO
ADGRB2	1190	M8697	ICD10 Diseases of the musculoskeletal system and connective tissue	M86.97 Osteomyelitis, unspecified (Ankle and foot)	-11.913	0.993222	logistic_regression	NO
ADGRB2	1191	M8795	ICD10 Diseases of the musculoskeletal system and connective tissue	M87.95 Osteonecrosis, unspecified (Pelvic region and thigh)	-10.892	0.989982	logistic_regression	NO
ADGRB2	1192	M8890	ICD10 Diseases of the musculoskeletal system and connective tissue	M88.90 Paget's disease of bone, unspecified (Multiple sites)	5.19989	2.63e-06	logistic_regression	YES
ADGRB2	1193	M899	ICD10 Diseases of the musculoskeletal system and connective tissue	M89.9 Disorder of bone, unspecified	-14.0518	0.997057	logistic_regression	NO
ADGRB2	1194	M8997	ICD10 Diseases of the musculoskeletal system and connective tissue	M89.97 Disorder of bone, unspecified (Ankle and foot)	-9.62253	0.975845	logistic_regression	NO
ADGRB2	1195	M9078	ICD10 Diseases of the musculoskeletal system and connective tissue	M90.78 Fracture of bone in neoplastic disease (Other)	-14.3834	0.998148	logistic_regression	NO
ADGRB2	1196	M939	ICD10 Diseases of the musculoskeletal system and connective tissue	M93.9 Osteochondropathy, unspecified	-13.4962	0.997187	logistic_regression	NO
ADGRB2	1197	M940	ICD10 Diseases of the musculoskeletal system and connective tissue	M94.0 Chondrocostal junction syndrome [Tietze]	-10.8421	0.990016	logistic_regression	NO
ADGRB2	1198	M9486	ICD10 Diseases of the musculoskeletal system and connective tissue	M94.86 Other specified disorders of cartilage (Lower leg)	-16.0864	0.998729	logistic_regression	NO
ADGRB2	1199	M950	ICD10 Diseases of the musculoskeletal system and connective tissue	M95.0 Acquired deformity of nose	-11.1277	0.989535	logistic_regression	NO
ADGRB2	1200	M960	ICD10 Diseases of the musculoskeletal system and connective tissue	M96.0 Pseudarthrosis after fusion or arthrodesis	-12.1316	0.993181	logistic_regression	NO
ADGRB2	1201	M966	ICD10 Diseases of the musculoskeletal system and connective tissue	M96.6 Fracture of bone following insertion of orthopaedic implant, joint prosthesis or bone plate	-11.4032	0.993477	logistic_regression	NO
ADGRB2	1202	G049	ICD10 Diseases of the nervous system	G04.9 Encephalitis, myelitis and encephalomyelitis, unspecified	-11.7985	0.993425	logistic_regression	NO
ADGRB2	1203	G122	ICD10 Diseases of the nervous system	G12.2 Motor neuron disease	-9.43137	0.976293	logistic_regression	NO
ADGRB2	1204	G20	ICD10 Diseases of the nervous system	G20 Parkinson's disease	-10.9191	0.971933	logistic_regression	NO
ADGRB2	1205	G249	ICD10 Diseases of the nervous system	G24.9 Dystonia, unspecified	-11.8353	0.993412	logistic_regression	NO
ADGRB2	1206	G250	ICD10 Diseases of the nervous system	G25.0 Essential tremor	-12.0463	0.99317	logistic_regression	NO
ADGRB2	1207	G258	ICD10 Diseases of the nervous system	G25.8 Other specified extrapyramidal and movement disorders	-10.5807	0.98397	logistic_regression	NO
ADGRB2	1208	G309	ICD10 Diseases of the nervous system	G30.9 Alzheimer's disease, unspecified	-10.9427	0.982574	logistic_regression	NO
ADGRB2	1209	G318	ICD10 Diseases of the nervous system	G31.8 Other specified degenerative diseases of nervous system	-11.1273	0.989206	logistic_regression	NO
ADGRB2	1210	G319	ICD10 Diseases of the nervous system	G31.9 Degenerative disease of nervous system, unspecified	-10.9678	0.982886	logistic_regression	NO
ADGRB2	1211	G35	ICD10 Diseases of the nervous system	G35 Multiple sclerosis	-9.90651	0.959383	logistic_regression	NO
ADGRB2	1212	G379	ICD10 Diseases of the nervous system	G37.9 Demyelinating disease of central nervous system, unspecified	-13.9252	0.997115	logistic_regression	NO
ADGRB2	1213	G401	ICD10 Diseases of the nervous system	G40.1 Localisation-related (focal) (partial) symptomatic epilepsy and epileptic syndromes with simple partial seizures	-11.5055	0.993586	logistic_regression	NO
ADGRB2	1214	G402	ICD10 Diseases of the nervous system	G40.2 Localisation-related (focal) (partial) symptomatic epilepsy and epileptic syndromes with complex partial seizures	-11.3904	0.989376	logistic_regression	NO
ADGRB2	1215	G403	ICD10 Diseases of the nervous system	G40.3 Generalised idiopathic epilepsy and epileptic syndromes	3.04253	0.00104191	firth_logistic_regression	NO
ADGRB2	1216	G406	ICD10 Diseases of the nervous system	G40.6 Grand mal seizures, unspecified (with or without petit mal)	-9.20468	0.977124	logistic_regression	NO
ADGRB2	1217	G409	ICD10 Diseases of the nervous system	G40.9 Epilepsy, unspecified	1.39885	0.0526374	logistic_regression	NO
ADGRB2	1218	G431	ICD10 Diseases of the nervous system	G43.1 Migraine with aura [classical migraine]	-11.0578	0.989802	logistic_regression	NO
ADGRB2	1219	G439	ICD10 Diseases of the nervous system	G43.9 Migraine, unspecified	-8.74343	0.902528	logistic_regression	NO
ADGRB2	1220	G442	ICD10 Diseases of the nervous system	G44.2 Tension-type headache	-13.4994	0.995413	logistic_regression	NO
ADGRB2	1221	G453	ICD10 Diseases of the nervous system	G45.3 Amaurosis fugax	-11.4142	0.993412	logistic_regression	NO
ADGRB2	1222	G454	ICD10 Diseases of the nervous system	G45.4 Transient global amnesia	-10.5446	0.983919	logistic_regression	NO
ADGRB2	1223	G459	ICD10 Diseases of the nervous system	G45.9 Transient cerebral ischaemic attack, unspecified	-9.41044	0.935442	logistic_regression	NO
ADGRB2	1224	G470	ICD10 Diseases of the nervous system	G47.0 Disorders of initiating and maintaining sleep [insomnias]	-10.7186	0.990208	logistic_regression	NO
ADGRB2	1225	G473	ICD10 Diseases of the nervous system	G47.3 Sleep apnoea	0.321604	0.750792	logistic_regression	NO
ADGRB2	1226	G479	ICD10 Diseases of the nervous system	G47.9 Sleep disorder, unspecified	-9.56428	0.957897	logistic_regression	NO
ADGRB2	1227	G500	ICD10 Diseases of the nervous system	G50.0 Trigeminal neuralgia	-11.8301	0.989201	logistic_regression	NO
ADGRB2	1228	G510	ICD10 Diseases of the nervous system	G51.0 Bell's palsy	-9.37911	0.961976	logistic_regression	NO
ADGRB2	1229	G549	ICD10 Diseases of the nervous system	G54.9 Nerve root and plexus disorder, unspecified	-14.5505	0.998187	logistic_regression	NO
ADGRB2	1230	G550	ICD10 Diseases of the nervous system	G55.0 Nerve root and plexus compressions in neoplastic disease	-11.4101	0.993459	logistic_regression	NO
ADGRB2	1231	G551	ICD10 Diseases of the nervous system	G55.1 Nerve root and plexus compressions in intervertebral disk disorders	0.696196	0.491546	logistic_regression	NO
ADGRB2	1232	G552	ICD10 Diseases of the nervous system	G55.2 Nerve root and plexus compressions in spondylosis	344857000000000	0.0050044	firth_logistic_regression	NO
ADGRB2	1233	G553	ICD10 Diseases of the nervous system	G55.3 Nerve root and plexus compressions in other dorsopathies	-11.9566	0.993107	logistic_regression	NO
ADGRB2	1234	G560	ICD10 Diseases of the nervous system	G56.0 Carpal tunnel syndrome	0.728893	0.222299	logistic_regression	NO
ADGRB2	1235	G562	ICD10 Diseases of the nervous system	G56.2 Lesion of ulnar nerve	-10.9719	0.97276	logistic_regression	NO
ADGRB2	1236	G576	ICD10 Diseases of the nervous system	G57.6 Lesion of plantar nerve	-11.8321	0.981834	logistic_regression	NO
ADGRB2	1237	G578	ICD10 Diseases of the nervous system	G57.8 Other mononeuropathies of lower limb	-12.1334	0.992857	logistic_regression	NO
ADGRB2	1238	G588	ICD10 Diseases of the nervous system	G58.8 Other specified mononeuropathies	-11.7568	0.993392	logistic_regression	NO
ADGRB2	1239	G589	ICD10 Diseases of the nervous system	G58.9 Mononeuropathy, unspecified	-11.9024	0.993293	logistic_regression	NO
ADGRB2	1240	G590	ICD10 Diseases of the nervous system	G59.0 Diabetic mononeuropathy	-12.1179	0.993019	logistic_regression	NO
ADGRB2	1241	G610	ICD10 Diseases of the nervous system	G61.0 Guillain-Barre syndrome	-9.2671	0.976706	logistic_regression	NO
ADGRB2	1242	G628	ICD10 Diseases of the nervous system	G62.8 Other specified polyneuropathies	-10.9423	0.989811	logistic_regression	NO
ADGRB2	1243	G629	ICD10 Diseases of the nervous system	G62.9 Polyneuropathy, unspecified	-9.82393	0.959605	logistic_regression	NO
ADGRB2	1244	G632	ICD10 Diseases of the nervous system	G63.2 Diabetic polyneuropathy	-9.68639	0.975185	logistic_regression	NO
ADGRB2	1245	G700	ICD10 Diseases of the nervous system	G70.0 Myasthenia gravis	-12.0474	0.993128	logistic_regression	NO
ADGRB2	1246	G809	ICD10 Diseases of the nervous system	G80.9 Infantile cerebral palsy, unspecified	-10.7404	0.990038	logistic_regression	NO
ADGRB2	1247	G819	ICD10 Diseases of the nervous system	G81.9 Hemiplegia, unspecified	-9.18081	0.937617	logistic_regression	NO
ADGRB2	1248	G822	ICD10 Diseases of the nervous system	G82.2 Paraplegia, unspecified	-11.9245	0.993374	logistic_regression	NO
ADGRB2	1249	G834	ICD10 Diseases of the nervous system	G83.4 Cauda equina syndrome	-12.1011	0.993285	logistic_regression	NO
ADGRB2	1250	G919	ICD10 Diseases of the nervous system	G91.9 Hydrocephalus, unspecified	-10.6254	0.984169	logistic_regression	NO
ADGRB2	1251	G930	ICD10 Diseases of the nervous system	G93.0 Cerebral cysts	-14.7043	0.998153	logistic_regression	NO
ADGRB2	1252	G931	ICD10 Diseases of the nervous system	G93.1 Anoxic brain damage, not elsewhere classified	-11.1839	0.989478	logistic_regression	NO
ADGRB2	1253	G933	ICD10 Diseases of the nervous system	G93.3 Postviral fatigue syndrome	-11.165	0.983096	logistic_regression	NO
ADGRB2	1254	G934	ICD10 Diseases of the nervous system	G93.4 Encephalopathy, unspecified	-11.502	0.993448	logistic_regression	NO
ADGRB2	1255	G936	ICD10 Diseases of the nervous system	G93.6 Cerebral oedema	-10.8619	0.989932	logistic_regression	NO
ADGRB2	1256	G938	ICD10 Diseases of the nervous system	G93.8 Other specified disorders of brain	-12.4259	0.993027	logistic_regression	NO
ADGRB2	1257	G939	ICD10 Diseases of the nervous system	G93.9 Disorder of brain, unspecified	3.63658	8.62e-05	firth_logistic_regression	NO
ADGRB2	1258	G952	ICD10 Diseases of the nervous system	G95.2 Cord compression, unspecified	-12.3225	0.993023	logistic_regression	NO
ADGRB2	1259	G959	ICD10 Diseases of the nervous system	G95.9 Disease of spinal cord, unspecified	-11.1033	0.98977	logistic_regression	NO
ADGRB2	1260	G960	ICD10 Diseases of the nervous system	G96.0 Cerebrospinal fluid leak	-11.0112	0.989901	logistic_regression	NO
ADGRB2	1261	G990	ICD10 Diseases of the nervous system	G99.0 Autonomic neuropathy in endocrine and metabolic diseases	-14.2726	0.998149	logistic_regression	NO
ADGRB2	1262	G992	ICD10 Diseases of the nervous system	G99.2 Myelopathy in diseases classified elsewhere	-10.5398	0.973906	logistic_regression	NO
ADGRB2	1263	J00	ICD10 Diseases of the respiratory system	J00 Acute nasopharyngitis [common cold]	2.87559	0.00198241	firth_logistic_regression	NO
ADGRB2	1264	J019	ICD10 Diseases of the respiratory system	J01.9 Acute sinusitis, unspecified	-12.4328	0.995752	logistic_regression	NO
ADGRB2	1265	J029	ICD10 Diseases of the respiratory system	J02.9 Acute pharyngitis, unspecified	1.93041	0.0563671	logistic_regression	NO
ADGRB2	1266	J039	ICD10 Diseases of the respiratory system	J03.9 Acute tonsillitis, unspecified	-10.0984	0.974135	logistic_regression	NO
ADGRB2	1267	J040	ICD10 Diseases of the respiratory system	J04.0 Acute laryngitis	-11.4461	0.993625	logistic_regression	NO
ADGRB2	1268	J069	ICD10 Diseases of the respiratory system	J06.9 Acute upper respiratory infection, unspecified	-9.43289	0.961787	logistic_regression	NO
ADGRB2	1269	J101	ICD10 Diseases of the respiratory system	J10.1 Influenza with other respiratory manifestations, influenza virus identified	-12.1363	0.993197	logistic_regression	NO
ADGRB2	1270	J111	ICD10 Diseases of the respiratory system	J11.1 Influenza with other respiratory manifestations, virus not identified	-11.6288	0.993502	logistic_regression	NO
ADGRB2	1271	J13	ICD10 Diseases of the respiratory system	J13 Pneumonia due to Streptococcus pneumoniae	-10.4108	0.984354	logistic_regression	NO
ADGRB2	1272	J14	ICD10 Diseases of the respiratory system	J14 Pneumonia due to Haemophilus influenzae	-10.5829	0.990109	logistic_regression	NO
ADGRB2	1273	J180	ICD10 Diseases of the respiratory system	J18.0 Bronchopneumonia, unspecified	-9.35944	0.960673	logistic_regression	NO
ADGRB2	1274	J181	ICD10 Diseases of the respiratory system	J18.1 Lobar pneumonia, unspecified	-0.0474657	0.962647	logistic_regression	NO
ADGRB2	1275	J189	ICD10 Diseases of the respiratory system	J18.9 Pneumonia, unspecified	0.24395	0.809878	logistic_regression	NO
ADGRB2	1276	J209	ICD10 Diseases of the respiratory system	J20.9 Acute bronchitis, unspecified	-11.7044	0.993414	logistic_regression	NO
ADGRB2	1277	J22	ICD10 Diseases of the respiratory system	J22 Unspecified acute lower respiratory infection	-0.241716	0.811215	logistic_regression	NO
ADGRB2	1278	J301	ICD10 Diseases of the respiratory system	J30.1 Allergic rhinitis due to pollen	-12.4809	0.988439	logistic_regression	NO
ADGRB2	1279	J303	ICD10 Diseases of the respiratory system	J30.3 Other allergic rhinitis	-14.2349	0.998164	logistic_regression	NO
ADGRB2	1280	J304	ICD10 Diseases of the respiratory system	J30.4 Allergic rhinitis, unspecified	-12.0898	0.993244	logistic_regression	NO
ADGRB2	1281	J310	ICD10 Diseases of the respiratory system	J31.0 Chronic rhinitis	-12.4891	0.988582	logistic_regression	NO
ADGRB2	1282	J320	ICD10 Diseases of the respiratory system	J32.0 Chronic maxillary sinusitis	-10.8411	0.983823	logistic_regression	NO
ADGRB2	1283	J322	ICD10 Diseases of the respiratory system	J32.2 Chronic ethmoidal sinusitis	-14.4636	0.998169	logistic_regression	NO
ADGRB2	1284	J328	ICD10 Diseases of the respiratory system	J32.8 Other chronic sinusitis	-14.6526	0.998144	logistic_regression	NO
ADGRB2	1285	J329	ICD10 Diseases of the respiratory system	J32.9 Chronic sinusitis, unspecified	-9.19941	0.938383	logistic_regression	NO
ADGRB2	1286	J330	ICD10 Diseases of the respiratory system	J33.0 Polyp of nasal cavity	-9.59132	0.960485	logistic_regression	NO
ADGRB2	1287	J338	ICD10 Diseases of the respiratory system	J33.8 Other polyp of sinus	-9.16818	0.962335	logistic_regression	NO
ADGRB2	1288	J339	ICD10 Diseases of the respiratory system	J33.9 Nasal polyp, unspecified	-9.33248	0.93693	logistic_regression	NO
ADGRB2	1289	J340	ICD10 Diseases of the respiratory system	J34.0 Abscess, furuncle and carbuncle of nose	-11.746	0.993406	logistic_regression	NO
ADGRB2	1290	J342	ICD10 Diseases of the respiratory system	J34.2 Deviated nasal septum	-10.037	0.932522	logistic_regression	NO
ADGRB2	1291	J343	ICD10 Diseases of the respiratory system	J34.3 Hypertrophy of nasal turbinates	-9.16649	0.938019	logistic_regression	NO
ADGRB2	1292	J348	ICD10 Diseases of the respiratory system	J34.8 Other specified disorders of nose and nasal sinuses	-9.67004	0.935409	logistic_regression	NO
ADGRB2	1293	J350	ICD10 Diseases of the respiratory system	J35.0 Chronic tonsillitis	-10.8719	0.982701	logistic_regression	NO
ADGRB2	1294	J351	ICD10 Diseases of the respiratory system	J35.1 Hypertrophy of tonsils	-14.3068	0.997058	logistic_regression	NO
ADGRB2	1295	J358	ICD10 Diseases of the respiratory system	J35.8 Other chronic diseases of tonsils and adenoids	-11.0198	0.989898	logistic_regression	NO
ADGRB2	1296	J36	ICD10 Diseases of the respiratory system	J36 Peritonsillar abscess	-8.7402	0.96362	logistic_regression	NO
ADGRB2	1297	J380	ICD10 Diseases of the respiratory system	J38.0 Paralysis of vocal cords and larynx	-11.0551	0.989746	logistic_regression	NO
ADGRB2	1298	J381	ICD10 Diseases of the respiratory system	J38.1 Polyp of vocal cord and larynx	-11.3687	0.989521	logistic_regression	NO
ADGRB2	1299	J382	ICD10 Diseases of the respiratory system	J38.2 Nodules of vocal cords	-14.5864	0.998157	logistic_regression	NO
ADGRB2	1300	J383	ICD10 Diseases of the respiratory system	J38.3 Other diseases of vocal cords	-9.19779	0.962392	logistic_regression	NO
ADGRB2	1301	J384	ICD10 Diseases of the respiratory system	J38.4 Oedema of larynx	-10.6599	0.990144	logistic_regression	NO
ADGRB2	1302	J387	ICD10 Diseases of the respiratory system	J38.7 Other diseases of larynx	-10.0897	0.974576	logistic_regression	NO
ADGRB2	1303	J392	ICD10 Diseases of the respiratory system	J39.2 Other diseases of pharynx	-11.0255	0.983011	logistic_regression	NO
ADGRB2	1304	J398	ICD10 Diseases of the respiratory system	J39.8 Other specified diseases of upper respiratory tract	-14.6595	0.998132	logistic_regression	NO
ADGRB2	1305	J40	ICD10 Diseases of the respiratory system	J40 Bronchitis, not specified as acute or chronic	-12.235	0.988766	logistic_regression	NO
ADGRB2	1306	J42	ICD10 Diseases of the respiratory system	J42 Unspecified chronic bronchitis	-11.4637	0.989256	logistic_regression	NO
ADGRB2	1307	J439	ICD10 Diseases of the respiratory system	J43.9 Emphysema, unspecified	-9.31	0.935943	logistic_regression	NO
ADGRB2	1308	J440	ICD10 Diseases of the respiratory system	J44.0 Chronic obstructive pulmonary disease with acute lower respiratory infection	0.90782	0.372103	logistic_regression	NO
ADGRB2	1309	J441	ICD10 Diseases of the respiratory system	J44.1 Chronic obstructive pulmonary disease with acute exacerbation, unspecified	-9.82771	0.959305	logistic_regression	NO
ADGRB2	1310	J448	ICD10 Diseases of the respiratory system	J44.8 Other specified chronic obstructive pulmonary disease	-9.49458	0.960284	logistic_regression	NO
ADGRB2	1311	J449	ICD10 Diseases of the respiratory system	J44.9 Chronic obstructive pulmonary disease, unspecified	1.20421	0.0235207	logistic_regression	NO
ADGRB2	1312	J450	ICD10 Diseases of the respiratory system	J45.0 Predominantly allergic asthma	-11.0967	0.983304	logistic_regression	NO
ADGRB2	1313	J459	ICD10 Diseases of the respiratory system	J45.9 Asthma, unspecified	0.272513	0.562866	logistic_regression	NO
ADGRB2	1314	J46	ICD10 Diseases of the respiratory system	J46 Status asthmaticus	-9.2686	0.976859	logistic_regression	NO
ADGRB2	1315	J47	ICD10 Diseases of the respiratory system	J47 Bronchiectasis	-9.36612	0.935847	logistic_regression	NO
ADGRB2	1316	J61	ICD10 Diseases of the respiratory system	J61 Pneumoconiosis due to asbestos and other mineral fibres	-13.0146	0.995044	logistic_regression	NO
ADGRB2	1317	J690	ICD10 Diseases of the respiratory system	J69.0 Pneumonitis due to food and vomit	-12.4628	0.988317	logistic_regression	NO
ADGRB2	1318	J80	ICD10 Diseases of the respiratory system	J80 Adult respiratory distress syndrome	-11.8132	0.993263	logistic_regression	NO
ADGRB2	1319	J81	ICD10 Diseases of the respiratory system	J81 Pulmonary oedema	-11.0147	0.983043	logistic_regression	NO
ADGRB2	1320	J841	ICD10 Diseases of the respiratory system	J84.1 Other interstitial pulmonary diseases with fibrosis	-10.7375	0.972314	logistic_regression	NO
ADGRB2	1321	J849	ICD10 Diseases of the respiratory system	J84.9 Interstitial pulmonary disease, unspecified	-10.5544	0.983819	logistic_regression	NO
ADGRB2	1322	J869	ICD10 Diseases of the respiratory system	J86.9 Pyothorax without fistula	-10.5604	0.984061	logistic_regression	NO
ADGRB2	1323	J90	ICD10 Diseases of the respiratory system	J90 Pleural effusion, not elsewhere classified	-9.45468	0.894244	logistic_regression	NO
ADGRB2	1324	J91	ICD10 Diseases of the respiratory system	J91 Pleural effusion in conditions classified elsewhere	-11.8426	0.992874	logistic_regression	NO
ADGRB2	1325	J920	ICD10 Diseases of the respiratory system	J92.0 Pleural plaque with presence of asbestos	-12.5514	0.992209	logistic_regression	NO
ADGRB2	1326	J929	ICD10 Diseases of the respiratory system	J92.9 Pleural plaque without asbestos	-9.98925	0.97332	logistic_regression	NO
ADGRB2	1327	J931	ICD10 Diseases of the respiratory system	J93.1 Other spontaneous pneumothorax	-12.0237	0.993252	logistic_regression	NO
ADGRB2	1328	J939	ICD10 Diseases of the respiratory system	J93.9 Pneumothorax, unspecified	-9.41469	0.960807	logistic_regression	NO
ADGRB2	1329	J948	ICD10 Diseases of the respiratory system	J94.8 Other specified pleural conditions	-11.1513	0.989503	logistic_regression	NO
ADGRB2	1330	J958	ICD10 Diseases of the respiratory system	J95.8 Other postprocedural respiratory disorders	-10.4296	0.984148	logistic_regression	NO
ADGRB2	1331	J960	ICD10 Diseases of the respiratory system	J96.0 Acute respiratory failure	-9.43753	0.976129	logistic_regression	NO
ADGRB2	1332	J961	ICD10 Diseases of the respiratory system	J96.1 Chronic respiratory failure	-11.6167	0.993321	logistic_regression	NO
ADGRB2	1333	J969	ICD10 Diseases of the respiratory system	J96.9 Respiratory failure, unspecified	-9.27655	0.936518	logistic_regression	NO
ADGRB2	1334	J9690	ICD10 Diseases of the respiratory system	J96.90 Respiratory failure, unspecified; Type I [hypoxic]	-14.9767	0.998053	logistic_regression	NO
ADGRB2	1335	J9691	ICD10 Diseases of the respiratory system	J96.91 Respiratory failure unspecified; Type II [hypercapnic]	-13.8066	0.997103	logistic_regression	NO
ADGRB2	1336	J980	ICD10 Diseases of the respiratory system	J98.0 Diseases of bronchus, not elsewhere classified	-12.5117	0.992981	logistic_regression	NO
ADGRB2	1337	J981	ICD10 Diseases of the respiratory system	J98.1 Pulmonary collapse	-9.60246	0.934921	logistic_regression	NO
ADGRB2	1338	J984	ICD10 Diseases of the respiratory system	J98.4 Other disorders of lung	-10.7052	0.97331	logistic_regression	NO
ADGRB2	1339	J988	ICD10 Diseases of the respiratory system	J98.8 Other specified respiratory disorders	-11.1113	0.989738	logistic_regression	NO
ADGRB2	1340	J998	ICD10 Diseases of the respiratory system	J99.8 Respiratory disorders in other diseases classified elsewhere	-11.534	0.993453	logistic_regression	NO
ADGRB2	1341	L021	ICD10 Diseases of the skin and subcutaneous tissue	L02.1 Cutaneous abscess, furuncle and carbuncle of neck	-13.8999	0.99712	logistic_regression	NO
ADGRB2	1342	L022	ICD10 Diseases of the skin and subcutaneous tissue	L02.2 Cutaneous abscess, furuncle and carbuncle of trunk	-9.55366	0.961226	logistic_regression	NO
ADGRB2	1343	L023	ICD10 Diseases of the skin and subcutaneous tissue	L02.3 Cutaneous abscess, furuncle and carbuncle of buttock	-11.3276	0.989718	logistic_regression	NO
ADGRB2	1344	L024	ICD10 Diseases of the skin and subcutaneous tissue	L02.4 Cutaneous abscess, furuncle and carbuncle of limb	-9.8116	0.960229	logistic_regression	NO
ADGRB2	1345	L030	ICD10 Diseases of the skin and subcutaneous tissue	L03.0 Cellulitis of finger and toe	-11.131	0.983338	logistic_regression	NO
ADGRB2	1346	L031	ICD10 Diseases of the skin and subcutaneous tissue	L03.1 Cellulitis of other parts of limb	-9.47053	0.895291	logistic_regression	NO
ADGRB2	1347	L032	ICD10 Diseases of the skin and subcutaneous tissue	L03.2 Cellulitis of face	-10.5406	0.984142	logistic_regression	NO
ADGRB2	1348	L033	ICD10 Diseases of the skin and subcutaneous tissue	L03.3 Cellulitis of trunk	-12.2234	0.988926	logistic_regression	NO
ADGRB2	1349	L038	ICD10 Diseases of the skin and subcutaneous tissue	L03.8 Cellulitis of other sites	-13.9926	0.997108	logistic_regression	NO
ADGRB2	1350	L039	ICD10 Diseases of the skin and subcutaneous tissue	L03.9 Cellulitis, unspecified	-10.8784	0.98347	logistic_regression	NO
ADGRB2	1351	L050	ICD10 Diseases of the skin and subcutaneous tissue	L05.0 Pilonidal cyst with abscess	-12.1376	0.993062	logistic_regression	NO
ADGRB2	1352	L059	ICD10 Diseases of the skin and subcutaneous tissue	L05.9 Pilonidal cyst without abscess	-11.4215	0.989178	logistic_regression	NO
ADGRB2	1353	L088	ICD10 Diseases of the skin and subcutaneous tissue	L08.8 Other specified local infections of skin and subcutaneous tissue	-11.9066	0.993069	logistic_regression	NO
ADGRB2	1354	L089	ICD10 Diseases of the skin and subcutaneous tissue	L08.9 Local infection of skin and subcutaneous tissue, unspecified	-10.9146	0.972948	logistic_regression	NO
ADGRB2	1355	L270	ICD10 Diseases of the skin and subcutaneous tissue	L27.0 Generalised skin eruption due to drugs and medicaments	-10.8142	0.983812	logistic_regression	NO
ADGRB2	1356	L280	ICD10 Diseases of the skin and subcutaneous tissue	L28.0 Lichen simplex chronicus	-13.527	0.997152	logistic_regression	NO
ADGRB2	1357	L290	ICD10 Diseases of the skin and subcutaneous tissue	L29.0 Pruritus ani	-10.6588	0.983639	logistic_regression	NO
ADGRB2	1358	L292	ICD10 Diseases of the skin and subcutaneous tissue	L29.2 Pruritus vulvae	-16.0478	0.999182	logistic_regression	NO
ADGRB2	1359	L299	ICD10 Diseases of the skin and subcutaneous tissue	L29.9 Pruritus, unspecified	-10.575	0.98405	logistic_regression	NO
ADGRB2	1360	L308	ICD10 Diseases of the skin and subcutaneous tissue	L30.8 Other specified dermatitis	-14.3988	0.998197	logistic_regression	NO
ADGRB2	1361	L309	ICD10 Diseases of the skin and subcutaneous tissue	L30.9 Dermatitis, unspecified	-12.1021	0.981846	logistic_regression	NO
ADGRB2	1362	L400	ICD10 Diseases of the skin and subcutaneous tissue	L40.0 Psoriasis vulgaris	-14.8917	0.998014	logistic_regression	NO
ADGRB2	1363	L405	ICD10 Diseases of the skin and subcutaneous tissue	L40.5 Arthropathic psoriasis	2.26676	0.0251548	logistic_regression	NO
ADGRB2	1364	L409	ICD10 Diseases of the skin and subcutaneous tissue	L40.9 Psoriasis, unspecified	1.32786	0.189282	logistic_regression	NO
ADGRB2	1365	L439	ICD10 Diseases of the skin and subcutaneous tissue	L43.9 Lichen planus, unspecified	-12.0161	0.988864	logistic_regression	NO
ADGRB2	1366	L509	ICD10 Diseases of the skin and subcutaneous tissue	L50.9 Urticaria, unspecified	3.64329	7.24e-05	firth_logistic_regression	NO
ADGRB2	1367	L539	ICD10 Diseases of the skin and subcutaneous tissue	L53.9 Erythematous condition, unspecified	-10.9832	0.983402	logistic_regression	NO
ADGRB2	1368	L570	ICD10 Diseases of the skin and subcutaneous tissue	L57.0 Actinic keratosis	-9.34566	0.935867	logistic_regression	NO
ADGRB2	1369	L578	ICD10 Diseases of the skin and subcutaneous tissue	L57.8 Other skin changes due to chronic exposure to nonionising radiation	-14.1056	0.997075	logistic_regression	NO
ADGRB2	1370	L600	ICD10 Diseases of the skin and subcutaneous tissue	L60.0 Ingrowing nail	-9.43182	0.961565	logistic_regression	NO
ADGRB2	1371	L608	ICD10 Diseases of the skin and subcutaneous tissue	L60.8 Other nail disorders	-11.0177	0.989924	logistic_regression	NO
ADGRB2	1372	L719	ICD10 Diseases of the skin and subcutaneous tissue	L71.9 Rosacea, unspecified	-12.1806	0.993121	logistic_regression	NO
ADGRB2	1373	L720	ICD10 Diseases of the skin and subcutaneous tissue	L72.0 Epidermal cyst	-9.43793	0.936672	logistic_regression	NO
ADGRB2	1374	L721	ICD10 Diseases of the skin and subcutaneous tissue	L72.1 Trichilemmal cyst	0.300669	0.766021	logistic_regression	NO
ADGRB2	1375	L728	ICD10 Diseases of the skin and subcutaneous tissue	L72.8 Other follicular cysts of skin and subcutaneous tissue	-10.7602	0.989938	logistic_regression	NO
ADGRB2	1376	L729	ICD10 Diseases of the skin and subcutaneous tissue	L72.9 Follicular cyst of skin and subcutaneous tissue, unspecified	-9.67311	0.960713	logistic_regression	NO
ADGRB2	1377	L732	ICD10 Diseases of the skin and subcutaneous tissue	L73.2 Hidradenitis suppurativa	-14.9152	0.998115	logistic_regression	NO
ADGRB2	1378	L739	ICD10 Diseases of the skin and subcutaneous tissue	L73.9 Follicular disorder, unspecified	-11.6322	0.993425	logistic_regression	NO
ADGRB2	1379	L814	ICD10 Diseases of the skin and subcutaneous tissue	L81.4 Other melanin hyperpigmentation	-11.7341	0.989131	logistic_regression	NO
ADGRB2	1380	L819	ICD10 Diseases of the skin and subcutaneous tissue	L81.9 Disorder of pigmentation, unspecified	-12.1944	0.993035	logistic_regression	NO
ADGRB2	1381	L82	ICD10 Diseases of the skin and subcutaneous tissue	L82 Seborrhoeic keratosis	-9.76681	0.933872	logistic_regression	NO
ADGRB2	1382	L84	ICD10 Diseases of the skin and subcutaneous tissue	L84 Corns and callosities	-10.4413	0.983911	logistic_regression	NO
ADGRB2	1383	L858	ICD10 Diseases of the skin and subcutaneous tissue	L85.8 Other specified epidermal thickening	-12.3537	0.992808	logistic_regression	NO
ADGRB2	1384	L859	ICD10 Diseases of the skin and subcutaneous tissue	L85.9 Epidermal thickening, unspecified	-14.6268	0.996971	logistic_regression	NO
ADGRB2	1385	L89	ICD10 Diseases of the skin and subcutaneous tissue	L89 Decubitus ulcer	-12.1952	0.993093	logistic_regression	NO
ADGRB2	1386	L890	ICD10 Diseases of the skin and subcutaneous tissue	L89.0 Stage I decubitus ulcer and pressure area	-14.6342	0.998088	logistic_regression	NO
ADGRB2	1387	L891	ICD10 Diseases of the skin and subcutaneous tissue	L89.1 Stage II decubitus ulcer	-13.9889	0.995167	logistic_regression	NO
ADGRB2	1388	L892	ICD10 Diseases of the skin and subcutaneous tissue	L89.2 Stage III decubitus ulcer	-14.5876	0.998122	logistic_regression	NO
ADGRB2	1389	L899	ICD10 Diseases of the skin and subcutaneous tissue	L89.9 Decubitus ulcer and pressure area, unspecified	-11.3261	0.989392	logistic_regression	NO
ADGRB2	1390	L900	ICD10 Diseases of the skin and subcutaneous tissue	L90.0 Lichen sclerosus et atrophicus	-10.829	0.983242	logistic_regression	NO
ADGRB2	1391	L905	ICD10 Diseases of the skin and subcutaneous tissue	L90.5 Scar conditions and fibrosis of skin	-9.4654	0.936496	logistic_regression	NO
ADGRB2	1392	L910	ICD10 Diseases of the skin and subcutaneous tissue	L91.0 Keloid scar	-12.001	0.993281	logistic_regression	NO
ADGRB2	1393	L918	ICD10 Diseases of the skin and subcutaneous tissue	L91.8 Other hypertrophic disorders of skin	2.08283	0.0399017	logistic_regression	NO
ADGRB2	1394	L923	ICD10 Diseases of the skin and subcutaneous tissue	L92.3 Foreign body granuloma of skin and subcutaneous tissue	-14.4974	0.998187	logistic_regression	NO
ADGRB2	1395	L929	ICD10 Diseases of the skin and subcutaneous tissue	L92.9 Granulomatous disorder of skin and subcutaneous tissue, unspecified	-12.3336	0.993183	logistic_regression	NO
ADGRB2	1396	L930	ICD10 Diseases of the skin and subcutaneous tissue	L93.0 Discoid lupus erythematosus	-14.4829	0.99818	logistic_regression	NO
ADGRB2	1397	L97	ICD10 Diseases of the skin and subcutaneous tissue	L97 Ulcer of lower limb, not elsewhere classified	-10.8539	0.972668	logistic_regression	NO
ADGRB2	1398	L980	ICD10 Diseases of the skin and subcutaneous tissue	L98.0 Pyogenic granuloma	-12.4115	0.993142	logistic_regression	NO
ADGRB2	1399	L984	ICD10 Diseases of the skin and subcutaneous tissue	L98.4 Chronic ulcer of skin, not elsewhere classified	-11.9294	0.993294	logistic_regression	NO
ADGRB2	1400	L988	ICD10 Diseases of the skin and subcutaneous tissue	L98.8 Other specified disorders of skin and subcutaneous tissue	-9.62054	0.959893	logistic_regression	NO
ADGRB2	1401	L989	ICD10 Diseases of the skin and subcutaneous tissue	L98.9 Disorder of skin and subcutaneous tissue, unspecified	-10.1558	0.931609	logistic_regression	NO
ADGRB2	1402	E039	ICD10 Endocrine, nutritional and metabolic diseases	E03.9 Hypothyroidism, unspecified	0.436062	0.469051	logistic_regression	NO
ADGRB2	1403	E041	ICD10 Endocrine, nutritional and metabolic diseases	E04.1 Non-toxic single thyroid nodule	3.34466	4.81e-06	logistic_regression	YES
ADGRB2	1404	E042	ICD10 Endocrine, nutritional and metabolic diseases	E04.2 Non-toxic multinodular goitre	-9.11188	0.962121	logistic_regression	NO
ADGRB2	1405	E049	ICD10 Endocrine, nutritional and metabolic diseases	E04.9 Non-toxic goitre, unspecified	-10.9973	0.983294	logistic_regression	NO
ADGRB2	1406	E050	ICD10 Endocrine, nutritional and metabolic diseases	E05.0 Thyrotoxicosis with diffuse goitre	-9.73338	0.975403	logistic_regression	NO
ADGRB2	1407	E059	ICD10 Endocrine, nutritional and metabolic diseases	E05.9 Thyrotoxicosis, unspecified	1.57092	0.121137	logistic_regression	NO
ADGRB2	1408	E063	ICD10 Endocrine, nutritional and metabolic diseases	E06.3 Autoimmune thyroiditis	-11.8643	0.993062	logistic_regression	NO
ADGRB2	1409	E079	ICD10 Endocrine, nutritional and metabolic diseases	E07.9 Disorder of thyroid, unspecified	-12.6308	0.992745	logistic_regression	NO
ADGRB2	1410	E101	ICD10 Endocrine, nutritional and metabolic diseases	E10.1 With ketoacidosis	-11.1399	0.989836	logistic_regression	NO
ADGRB2	1411	E103	ICD10 Endocrine, nutritional and metabolic diseases	E10.3 With ophthalmic complications	-10.034	0.975114	logistic_regression	NO
ADGRB2	1412	E104	ICD10 Endocrine, nutritional and metabolic diseases	E10.4 With neurological complications	-11.82	0.993408	logistic_regression	NO
ADGRB2	1413	E109	ICD10 Endocrine, nutritional and metabolic diseases	E10.9 Without complications	1.63562	0.0236566	logistic_regression	NO
ADGRB2	1414	E111	ICD10 Endocrine, nutritional and metabolic diseases	E11.1 With ketoacidosis	-11.491	0.993589	logistic_regression	NO
ADGRB2	1415	E112	ICD10 Endocrine, nutritional and metabolic diseases	E11.2 With renal complications	-12.1153	0.992854	logistic_regression	NO
ADGRB2	1416	E113	ICD10 Endocrine, nutritional and metabolic diseases	E11.3 With ophthalmic complications	1.86296	0.0672026	logistic_regression	NO
ADGRB2	1417	E114	ICD10 Endocrine, nutritional and metabolic diseases	E11.4 With neurological complications	-9.96444	0.974404	logistic_regression	NO
ADGRB2	1418	E115	ICD10 Endocrine, nutritional and metabolic diseases	E11.5 With peripheral circulatory complications	-11.4388	0.989137	logistic_regression	NO
ADGRB2	1419	E119	ICD10 Endocrine, nutritional and metabolic diseases	E11.9 Type 2 diabetes without complications	0.301319	0.568301	logistic_regression	NO
ADGRB2	1420	E139	ICD10 Endocrine, nutritional and metabolic diseases	E13.9 Without complications	-11.5961	0.993502	logistic_regression	NO
ADGRB2	1421	E143	ICD10 Endocrine, nutritional and metabolic diseases	E14.3 With ophthalmic complications	-12.5242	0.992832	logistic_regression	NO
ADGRB2	1422	E149	ICD10 Endocrine, nutritional and metabolic diseases	E14.9 Without complications	2.01665	0.000647086	firth_logistic_regression	NO
ADGRB2	1423	E162	ICD10 Endocrine, nutritional and metabolic diseases	E16.2 Hypoglycaemia, unspecified	-9.7321	0.959971	logistic_regression	NO
ADGRB2	1424	E210	ICD10 Endocrine, nutritional and metabolic diseases	E21.0 Primary hyperparathyroidism	-8.79953	0.963394	logistic_regression	NO
ADGRB2	1425	E213	ICD10 Endocrine, nutritional and metabolic diseases	E21.3 Hyperparathyroidism, unspecified	-10.6575	0.983841	logistic_regression	NO
ADGRB2	1426	E222	ICD10 Endocrine, nutritional and metabolic diseases	E22.2 Syndrome of inappropriate secretion of antidiuretic hormone	3.97377	1.53e-05	firth_logistic_regression	YES
ADGRB2	1427	E230	ICD10 Endocrine, nutritional and metabolic diseases	E23.0 Hypopituitarism	-12.4223	0.993042	logistic_regression	NO
ADGRB2	1428	E271	ICD10 Endocrine, nutritional and metabolic diseases	E27.1 Primary adrenocortical insufficiency	-8.84759	0.97793	logistic_regression	NO
ADGRB2	1429	E274	ICD10 Endocrine, nutritional and metabolic diseases	E27.4 Other and unspecified adrenocortical insufficiency	-11.7778	0.993394	logistic_regression	NO
ADGRB2	1430	E282	ICD10 Endocrine, nutritional and metabolic diseases	E28.2 Polycystic ovarian syndrome	-16.9033	0.99909	logistic_regression	NO
ADGRB2	1431	E291	ICD10 Endocrine, nutritional and metabolic diseases	E29.1 Testicular hypofunction	-16.9661	0.99915	logistic_regression	NO
ADGRB2	1432	E46	ICD10 Endocrine, nutritional and metabolic diseases	E46 Unspecified protein-energy malnutrition	-11.9656	0.993295	logistic_regression	NO
ADGRB2	1433	E538	ICD10 Endocrine, nutritional and metabolic diseases	E53.8 Deficiency of other specified B group vitamins	2.07385	0.0409523	logistic_regression	NO
ADGRB2	1434	E559	ICD10 Endocrine, nutritional and metabolic diseases	E55.9 Vitamin D deficiency, unspecified	-12.2803	0.98872	logistic_regression	NO
ADGRB2	1435	E611	ICD10 Endocrine, nutritional and metabolic diseases	E61.1 Iron deficiency	-12.22	0.993218	logistic_regression	NO
ADGRB2	1436	E668	ICD10 Endocrine, nutritional and metabolic diseases	E66.8 Other obesity	1.35611	0.180622	logistic_regression	NO
ADGRB2	1437	E669	ICD10 Endocrine, nutritional and metabolic diseases	E66.9 Obesity, unspecified	0.436542	0.465087	logistic_regression	NO
ADGRB2	1438	E780	ICD10 Endocrine, nutritional and metabolic diseases	E78.0 Pure hypercholesterolaemia	-0.633023	0.296103	logistic_regression	NO
ADGRB2	1439	E782	ICD10 Endocrine, nutritional and metabolic diseases	E78.2 Mixed hyperlipidaemia	-14.6034	0.998124	logistic_regression	NO
ADGRB2	1440	E785	ICD10 Endocrine, nutritional and metabolic diseases	E78.5 Hyperlipidaemia, unspecified	0.786792	0.286616	logistic_regression	NO
ADGRB2	1441	E788	ICD10 Endocrine, nutritional and metabolic diseases	E78.8 Other disorders of lipoprotein metabolism	-13.5329	0.997115	logistic_regression	NO
ADGRB2	1442	E789	ICD10 Endocrine, nutritional and metabolic diseases	E78.9 Disorder of lipoprotein metabolism, unspecified	-14.2712	0.99694	logistic_regression	NO
ADGRB2	1443	E804	ICD10 Endocrine, nutritional and metabolic diseases	E80.4 Gilbert's syndrome	-11.629	0.9892	logistic_regression	NO
ADGRB2	1444	E831	ICD10 Endocrine, nutritional and metabolic diseases	E83.1 Disorders of iron metabolism	-9.31381	0.961179	logistic_regression	NO
ADGRB2	1445	E833	ICD10 Endocrine, nutritional and metabolic diseases	E83.3 Disorders of phosphorus metabolism	-12.3922	0.992994	logistic_regression	NO
ADGRB2	1446	E834	ICD10 Endocrine, nutritional and metabolic diseases	E83.4 Disorders of magnesium metabolism	-11.1785	0.982989	logistic_regression	NO
ADGRB2	1447	E835	ICD10 Endocrine, nutritional and metabolic diseases	E83.5 Disorders of calcium metabolism	-10.9072	0.972849	logistic_regression	NO
ADGRB2	1448	E86	ICD10 Endocrine, nutritional and metabolic diseases	E86 Volume depletion	-10.8972	0.955122	logistic_regression	NO
ADGRB2	1449	E870	ICD10 Endocrine, nutritional and metabolic diseases	E87.0 Hyperosmolality and hypernatraemia	-12.7127	0.992727	logistic_regression	NO
ADGRB2	1450	E871	ICD10 Endocrine, nutritional and metabolic diseases	E87.1 Hypo-osmolality and hyponatraemia	1.82926	0.0118927	logistic_regression	NO
ADGRB2	1451	E872	ICD10 Endocrine, nutritional and metabolic diseases	E87.2 Acidosis	-10.0304	0.958395	logistic_regression	NO
ADGRB2	1452	E873	ICD10 Endocrine, nutritional and metabolic diseases	E87.3 Alkalosis	3.82082	3.4e-05	firth_logistic_regression	NO
ADGRB2	1453	E875	ICD10 Endocrine, nutritional and metabolic diseases	E87.5 Hyperkalaemia	1.65062	0.104265	logistic_regression	NO
ADGRB2	1454	E876	ICD10 Endocrine, nutritional and metabolic diseases	E87.6 Hypokalaemia	-9.29558	0.937178	logistic_regression	NO
ADGRB2	1455	E877	ICD10 Endocrine, nutritional and metabolic diseases	E87.7 Fluid overload	-11.1847	0.98286	logistic_regression	NO
ADGRB2	1456	E878	ICD10 Endocrine, nutritional and metabolic diseases	E87.8 Other disorders of electrolyte and fluid balance, not elsewhere classified	-10.786	0.990044	logistic_regression	NO
ADGRB2	1457	E880	ICD10 Endocrine, nutritional and metabolic diseases	E88.0 Disorders of plasma-protein metabolism, not elsewhere classified	-10.5016	0.984032	logistic_regression	NO
ADGRB2	1458	E890	ICD10 Endocrine, nutritional and metabolic diseases	E89.0 Postprocedural hypothyroidism	-10.6908	0.973049	logistic_regression	NO
ADGRB2	1459	E892	ICD10 Endocrine, nutritional and metabolic diseases	E89.2 Postprocedural hypoparathyroidism	-14.4073	0.998121	logistic_regression	NO
ADGRB2	1460	F009	ICD10 Mental, Behavioral and Neurodevelopmental disorders	F00.9 Dementia in Alzheimer's disease, unspecified	-12.2032	0.992722	logistic_regression	NO
ADGRB2	1461	F019	ICD10 Mental, Behavioral and Neurodevelopmental disorders	F01.9 Vascular dementia, unspecified	-12.5908	0.992333	logistic_regression	NO
ADGRB2	1462	F03	ICD10 Mental, Behavioral and Neurodevelopmental disorders	F03 Unspecified dementia	-12.3731	0.988003	logistic_regression	NO
ADGRB2	1463	F059	ICD10 Mental, Behavioral and Neurodevelopmental disorders	F05.9 Delirium, unspecified	-12.2773	0.988261	logistic_regression	NO
ADGRB2	1464	F067	ICD10 Mental, Behavioral and Neurodevelopmental disorders	F06.7 Mild cognitive disorder	-11.906	0.993115	logistic_regression	NO
ADGRB2	1465	F100	ICD10 Mental, Behavioral and Neurodevelopmental disorders	F10.0 Acute intoxication	2.18161	0.0018963	firth_logistic_regression	NO
ADGRB2	1466	F101	ICD10 Mental, Behavioral and Neurodevelopmental disorders	F10.1 Harmful use	0.831761	0.413148	logistic_regression	NO
ADGRB2	1467	F102	ICD10 Mental, Behavioral and Neurodevelopmental disorders	F10.2 Dependence syndrome	-11.2277	0.971693	logistic_regression	NO
ADGRB2	1468	F103	ICD10 Mental, Behavioral and Neurodevelopmental disorders	F10.3 Withdrawal state	-11.2867	0.982527	logistic_regression	NO
ADGRB2	1469	F104	ICD10 Mental, Behavioral and Neurodevelopmental disorders	F10.4 Withdrawal state with delirium	-14.3503	0.998105	logistic_regression	NO
ADGRB2	1470	F121	ICD10 Mental, Behavioral and Neurodevelopmental disorders	F12.1 Harmful use	-14.1996	0.998105	logistic_regression	NO
ADGRB2	1471	F171	ICD10 Mental, Behavioral and Neurodevelopmental disorders	F17.1 Harmful use	0.50618	0.396214	logistic_regression	NO
ADGRB2	1472	F172	ICD10 Mental, Behavioral and Neurodevelopmental disorders	F17.2 Dependence syndrome	2.43474	0.0164403	logistic_regression	NO
ADGRB2	1473	F200	ICD10 Mental, Behavioral and Neurodevelopmental disorders	F20.0 Paranoid schizophrenia	-13.951	0.997074	logistic_regression	NO
ADGRB2	1474	F209	ICD10 Mental, Behavioral and Neurodevelopmental disorders	F20.9 Schizophrenia, unspecified	-10.6974	0.983758	logistic_regression	NO
ADGRB2	1475	F220	ICD10 Mental, Behavioral and Neurodevelopmental disorders	F22.0 Delusional disorder	-11.8542	0.993322	logistic_regression	NO
ADGRB2	1476	F259	ICD10 Mental, Behavioral and Neurodevelopmental disorders	F25.9 Schizoaffective disorder, unspecified	-12.4339	0.995737	logistic_regression	NO
ADGRB2	1477	F29	ICD10 Mental, Behavioral and Neurodevelopmental disorders	F29 Unspecified nonorganic psychosis	-11.7778	0.993436	logistic_regression	NO
ADGRB2	1478	F310	ICD10 Mental, Behavioral and Neurodevelopmental disorders	F31.0 Bipolar affective disorder, current episode hypomanic	-14.747	0.998135	logistic_regression	NO
ADGRB2	1479	F311	ICD10 Mental, Behavioral and Neurodevelopmental disorders	F31.1 Bipolar affective disorder, current episode manic without psychotic symptoms	-15.5578	0.99881	logistic_regression	NO
ADGRB2	1480	F312	ICD10 Mental, Behavioral and Neurodevelopmental disorders	F31.2 Bipolar affective disorder, current episode manic with psychotic symptoms	-15.3558	0.998802	logistic_regression	NO
ADGRB2	1481	F319	ICD10 Mental, Behavioral and Neurodevelopmental disorders	F31.9 Bipolar affective disorder, unspecified	2.13393	0.0349441	logistic_regression	NO
ADGRB2	1482	F320	ICD10 Mental, Behavioral and Neurodevelopmental disorders	F32.0 Mild depressive episode	-14.5382	0.998171	logistic_regression	NO
ADGRB2	1483	F321	ICD10 Mental, Behavioral and Neurodevelopmental disorders	F32.1 Moderate depressive episode	-14.3818	0.997033	logistic_regression	NO
ADGRB2	1484	F322	ICD10 Mental, Behavioral and Neurodevelopmental disorders	F32.2 Severe depressive episode without psychotic symptoms	-11.4748	0.989548	logistic_regression	NO
ADGRB2	1485	F323	ICD10 Mental, Behavioral and Neurodevelopmental disorders	F32.3 Severe depressive episode with psychotic symptoms	-15.3464	0.998089	logistic_regression	NO
ADGRB2	1486	F329	ICD10 Mental, Behavioral and Neurodevelopmental disorders	F32.9 Depressive episode, unspecified	1.25232	0.00370749	firth_logistic_regression	NO
ADGRB2	1487	F331	ICD10 Mental, Behavioral and Neurodevelopmental disorders	F33.1 Recurrent depressive disorder, current episode moderate	-13.5963	0.9972	logistic_regression	NO
ADGRB2	1488	F332	ICD10 Mental, Behavioral and Neurodevelopmental disorders	F33.2 Recurrent depressive disorder, current episode severe without psychotic symptoms	-14.4441	0.998168	logistic_regression	NO
ADGRB2	1489	F339	ICD10 Mental, Behavioral and Neurodevelopmental disorders	F33.9 Recurrent depressive disorder, unspecified	-10.7079	0.983874	logistic_regression	NO
ADGRB2	1490	F402	ICD10 Mental, Behavioral and Neurodevelopmental disorders	F40.2 Specific (isolated) phobias	2.31517	0.0227129	logistic_regression	NO
ADGRB2	1491	F410	ICD10 Mental, Behavioral and Neurodevelopmental disorders	F41.0 Panic disorder [episodic paroxysmal anxiety]	-9.48085	0.961366	logistic_regression	NO
ADGRB2	1492	F411	ICD10 Mental, Behavioral and Neurodevelopmental disorders	F41.1 Generalised anxiety disorder	-11.884	0.993393	logistic_regression	NO
ADGRB2	1493	F412	ICD10 Mental, Behavioral and Neurodevelopmental disorders	F41.2 Mixed anxiety and depressive disorder	-9.23304	0.937658	logistic_regression	NO
ADGRB2	1494	F419	ICD10 Mental, Behavioral and Neurodevelopmental disorders	F41.9 Anxiety disorder, unspecified	0.11181	0.911911	logistic_regression	NO
ADGRB2	1495	F429	ICD10 Mental, Behavioral and Neurodevelopmental disorders	F42.9 Obsessive-compulsive disorder, unspecified	-14.6985	0.998164	logistic_regression	NO
ADGRB2	1496	F431	ICD10 Mental, Behavioral and Neurodevelopmental disorders	F43.1 Posttraumatic stress disorder	-13.8903	0.997075	logistic_regression	NO
ADGRB2	1497	F432	ICD10 Mental, Behavioral and Neurodevelopmental disorders	F43.2 Adjustment disorders	-14.3614	0.997027	logistic_regression	NO
ADGRB2	1498	F458	ICD10 Mental, Behavioral and Neurodevelopmental disorders	F45.8 Other somatoform disorders	-10.2955	0.984066	logistic_regression	NO
ADGRB2	1499	F522	ICD10 Mental, Behavioral and Neurodevelopmental disorders	F52.2 Failure of genital response	-17.2751	0.999109	logistic_regression	NO
ADGRB2	1500	F603	ICD10 Mental, Behavioral and Neurodevelopmental disorders	F60.3 Emotionally unstable personality disorder	-12.3076	0.995662	logistic_regression	NO
ADGRB2	1501	F609	ICD10 Mental, Behavioral and Neurodevelopmental disorders	F60.9 Personality disorder, unspecified	-11.8102	0.993349	logistic_regression	NO
ADGRB2	1502	F819	ICD10 Mental, Behavioral and Neurodevelopmental disorders	F81.9 Developmental disorder of scholastic skills, unspecified	-13.9736	0.99708	logistic_regression	NO
ADGRB2	1503	F99	ICD10 Mental, Behavioral and Neurodevelopmental disorders	F99 Mental disorder, not otherwise specified	-13.7278	0.99715	logistic_regression	NO
ADGRB2	1504	C01	ICD10 Neoplasms	C01 Malignant neoplasm of base of tongue	-10.8058	0.98962	logistic_regression	NO
ADGRB2	1505	C029	ICD10 Neoplasms	C02.9 Tongue, unspecified	-11.6427	0.993291	logistic_regression	NO
ADGRB2	1506	C099	ICD10 Neoplasms	C09.9 Tonsil, unspecified	-12.2192	0.993034	logistic_regression	NO
ADGRB2	1507	C154	ICD10 Neoplasms	C15.4 Middle third of oesophagus	-14.5941	0.998106	logistic_regression	NO
ADGRB2	1508	C155	ICD10 Neoplasms	C15.5 Lower third of oesophagus	-11.0283	0.982669	logistic_regression	NO
ADGRB2	1509	C159	ICD10 Neoplasms	C15.9 Oesophagus, unspecified	-11.3672	0.982343	logistic_regression	NO
ADGRB2	1510	C160	ICD10 Neoplasms	C16.0 Cardia	-10.6403	0.983307	logistic_regression	NO
ADGRB2	1511	C169	ICD10 Neoplasms	C16.9 Stomach, unspecified	-10.7463	0.983551	logistic_regression	NO
ADGRB2	1512	C180	ICD10 Neoplasms	C18.0 Caecum	-9.3177	0.961204	logistic_regression	NO
ADGRB2	1513	C181	ICD10 Neoplasms	C18.1 Appendix	-11.44	0.993598	logistic_regression	NO
ADGRB2	1514	C182	ICD10 Neoplasms	C18.2 Ascending colon	-10.8738	0.983372	logistic_regression	NO
ADGRB2	1515	C183	ICD10 Neoplasms	C18.3 Hepatic flexure	-8.93846	0.977431	logistic_regression	NO
ADGRB2	1516	C184	ICD10 Neoplasms	C18.4 Transverse colon	-12.417	0.993	logistic_regression	NO
ADGRB2	1517	C185	ICD10 Neoplasms	C18.5 Splenic flexure	-11.725	0.99338	logistic_regression	NO
ADGRB2	1518	C186	ICD10 Neoplasms	C18.6 Descending colon	-11.1177	0.989683	logistic_regression	NO
ADGRB2	1519	C187	ICD10 Neoplasms	C18.7 Sigmoid colon	-10.0178	0.958641	logistic_regression	NO
ADGRB2	1520	C189	ICD10 Neoplasms	C18.9 Colon, unspecified	-10.7223	0.973104	logistic_regression	NO
ADGRB2	1521	C19	ICD10 Neoplasms	C19 Malignant neoplasm of rectosigmoid junction	-9.64333	0.96012	logistic_regression	NO
ADGRB2	1522	C20	ICD10 Neoplasms	C20 Malignant neoplasm of rectum	1.29167	0.203024	logistic_regression	NO
ADGRB2	1523	C210	ICD10 Neoplasms	C21.0 Anus, unspecified	-11.5018	0.993462	logistic_regression	NO
ADGRB2	1524	C211	ICD10 Neoplasms	C21.1 Anal canal	-11.5197	0.993472	logistic_regression	NO
ADGRB2	1525	C220	ICD10 Neoplasms	C22.0 Liver cell carcinoma	-11.1646	0.989457	logistic_regression	NO
ADGRB2	1526	C221	ICD10 Neoplasms	C22.1 Intrahepatic bile duct carcinoma	-13.1748	0.995486	logistic_regression	NO
ADGRB2	1527	C229	ICD10 Neoplasms	C22.9 Liver, unspecified	-12.4461	0.995681	logistic_regression	NO
ADGRB2	1528	C250	ICD10 Neoplasms	C25.0 Head of pancreas	-9.49582	0.975933	logistic_regression	NO
ADGRB2	1529	C259	ICD10 Neoplasms	C25.9 Pancreas, unspecified	-9.28227	0.961587	logistic_regression	NO
ADGRB2	1530	C260	ICD10 Neoplasms	C26.0 Intestinal tract, part unspecified	-9.35986	0.976356	logistic_regression	NO
ADGRB2	1531	C320	ICD10 Neoplasms	C32.0 Glottis	-11.9816	0.992739	logistic_regression	NO
ADGRB2	1532	C329	ICD10 Neoplasms	C32.9 Larynx, unspecified	-14.3753	0.998044	logistic_regression	NO
ADGRB2	1533	C340	ICD10 Neoplasms	C34.0 Main bronchus	-12.0148	0.993088	logistic_regression	NO
ADGRB2	1534	C341	ICD10 Neoplasms	C34.1 Upper lobe, bronchus or lung	-9.90144	0.958648	logistic_regression	NO
ADGRB2	1535	C342	ICD10 Neoplasms	C34.2 Middle lobe, bronchus or lung	-11.7289	0.993294	logistic_regression	NO
ADGRB2	1536	C343	ICD10 Neoplasms	C34.3 Lower lobe, bronchus or lung	-9.23142	0.961422	logistic_regression	NO
ADGRB2	1537	C349	ICD10 Neoplasms	C34.9 Bronchus or lung, unspecified	-9.41204	0.9355	logistic_regression	NO
ADGRB2	1538	C433	ICD10 Neoplasms	C43.3 Malignant melanoma of other and unspecified parts of face	-9.43316	0.976164	logistic_regression	NO
ADGRB2	1539	C434	ICD10 Neoplasms	C43.4 Malignant melanoma of scalp and neck	-11.6534	0.993325	logistic_regression	NO
ADGRB2	1540	C435	ICD10 Neoplasms	C43.5 Malignant melanoma of trunk	1.83774	0.0696764	logistic_regression	NO
ADGRB2	1541	C436	ICD10 Neoplasms	C43.6 Malignant melanoma of upper limb, including shoulder	-9.48534	0.961405	logistic_regression	NO
ADGRB2	1542	C437	ICD10 Neoplasms	C43.7 Malignant melanoma of lower limb, including hip	-9.6501	0.960129	logistic_regression	NO
ADGRB2	1543	C439	ICD10 Neoplasms	C43.9 Malignant melanoma of skin, unspecified	3.38682	0.000263483	firth_logistic_regression	NO
ADGRB2	1544	C440	ICD10 Neoplasms	C44.0 Skin of lip	-11.8481	0.988968	logistic_regression	NO
ADGRB2	1545	C441	ICD10 Neoplasms	C44.1 Skin of eyelid, including canthus	-10.057	0.958758	logistic_regression	NO
ADGRB2	1546	C442	ICD10 Neoplasms	C44.2 Skin of ear and external auricular canal	-11.6408	0.981265	logistic_regression	NO
ADGRB2	1547	C443	ICD10 Neoplasms	C44.3 Skin of other and unspecified parts of face	-9.79935	0.890185	logistic_regression	NO
ADGRB2	1548	C444	ICD10 Neoplasms	C44.4 Skin of scalp and neck	-9.34629	0.935618	logistic_regression	NO
ADGRB2	1549	C445	ICD10 Neoplasms	C44.5 Skin of trunk	0.64845	0.522161	logistic_regression	NO
ADGRB2	1550	C446	ICD10 Neoplasms	C44.6 Skin of upper limb, including shoulder	-12.3121	0.981234	logistic_regression	NO
ADGRB2	1551	C447	ICD10 Neoplasms	C44.7 Skin of lower limb, including hip	-11.0052	0.972326	logistic_regression	NO
ADGRB2	1552	C448	ICD10 Neoplasms	C44.8 Overlapping lesion of skin	-16.67	0.999116	logistic_regression	NO
ADGRB2	1553	C449	ICD10 Neoplasms	C44.9 Malignant neoplasm of skin, unspecified	-9.51029	0.892938	logistic_regression	NO
ADGRB2	1554	C450	ICD10 Neoplasms	C45.0 Mesothelioma of pleura	-11.9635	0.992862	logistic_regression	NO
ADGRB2	1555	C459	ICD10 Neoplasms	C45.9 Mesothelioma, unspecified	-11.7268	0.992905	logistic_regression	NO
ADGRB2	1556	C482	ICD10 Neoplasms	C48.2 Peritoneum, unspecified	-11.5479	0.993137	logistic_regression	NO
ADGRB2	1557	C492	ICD10 Neoplasms	C49.2 Connective and soft tissue of lower limb, including hip	-11.5361	0.993523	logistic_regression	NO
ADGRB2	1558	C500	ICD10 Neoplasms	C50.0 Nipple and areola	-10.629	0.989462	logistic_regression	NO
ADGRB2	1559	C501	ICD10 Neoplasms	C50.1 Central portion of breast	-10.9427	0.98227	logistic_regression	NO
ADGRB2	1560	C502	ICD10 Neoplasms	C50.2 Upper-inner quadrant of breast	-16.5423	0.997776	logistic_regression	NO
ADGRB2	1561	C503	ICD10 Neoplasms	C50.3 Lower-inner quadrant of breast	-9.91871	0.973492	logistic_regression	NO
ADGRB2	1562	C504	ICD10 Neoplasms	C50.4 Upper-outer quadrant of breast	1.48562	0.0440014	logistic_regression	NO
ADGRB2	1563	C505	ICD10 Neoplasms	C50.5 Lower-outer quadrant of breast	-19.9762	0.999637	logistic_regression	NO
ADGRB2	1564	C508	ICD10 Neoplasms	C50.8 Overlapping lesion of breast	-14.6312	0.994573	logistic_regression	NO
ADGRB2	1565	C509	ICD10 Neoplasms	C50.9 Breast, unspecified	1.05023	0.0883995	logistic_regression	NO
ADGRB2	1566	C519	ICD10 Neoplasms	C51.9 Vulva, unspecified	-16.2986	0.99918	logistic_regression	NO
ADGRB2	1567	C539	ICD10 Neoplasms	C53.9 Cervix uteri, unspecified	-16.2063	0.998677	logistic_regression	NO
ADGRB2	1568	C541	ICD10 Neoplasms	C54.1 Endometrium	-16.8036	0.997722	logistic_regression	NO
ADGRB2	1569	C55	ICD10 Neoplasms	C55 Malignant neoplasm of uterus, part unspecified	-16.2573	0.999181	logistic_regression	NO
ADGRB2	1570	C56	ICD10 Neoplasms	C56 Malignant neoplasm of ovary	-13.5828	0.99184	logistic_regression	NO
ADGRB2	1571	C61	ICD10 Neoplasms	C61 Malignant neoplasm of prostate	-10.6381	0.919647	logistic_regression	NO
ADGRB2	1572	C629	ICD10 Neoplasms	C62.9 Testis, unspecified	-16.5882	0.998636	logistic_regression	NO
ADGRB2	1573	C64	ICD10 Neoplasms	C64 Malignant neoplasm of kidney, except renal pelvis	-9.97389	0.958822	logistic_regression	NO
ADGRB2	1574	C65	ICD10 Neoplasms	C65 Malignant neoplasm of renal pelvis	-12.4097	0.995657	logistic_regression	NO
ADGRB2	1575	C66	ICD10 Neoplasms	C66 Malignant neoplasm of ureter	-12.3389	0.995624	logistic_regression	NO
ADGRB2	1576	C672	ICD10 Neoplasms	C67.2 Lateral wall of bladder	-9.26401	0.975478	logistic_regression	NO
ADGRB2	1577	C674	ICD10 Neoplasms	C67.4 Posterior wall of bladder	-11.6498	0.993049	logistic_regression	NO
ADGRB2	1578	C675	ICD10 Neoplasms	C67.5 Bladder neck	-14.5813	0.998027	logistic_regression	NO
ADGRB2	1579	C676	ICD10 Neoplasms	C67.6 Ureteric orifice	-13.6795	0.997052	logistic_regression	NO
ADGRB2	1580	C679	ICD10 Neoplasms	C67.9 Bladder, unspecified	-9.40074	0.933616	logistic_regression	NO
ADGRB2	1581	C693	ICD10 Neoplasms	C69.3 Choroid	-11.3296	0.993628	logistic_regression	NO
ADGRB2	1582	C711	ICD10 Neoplasms	C71.1 Frontal lobe	-11.8355	0.993419	logistic_regression	NO
ADGRB2	1583	C712	ICD10 Neoplasms	C71.2 Temporal lobe	-11.6791	0.993527	logistic_regression	NO
ADGRB2	1584	C719	ICD10 Neoplasms	C71.9 Brain, unspecified	-10.9769	0.983494	logistic_regression	NO
ADGRB2	1585	C73	ICD10 Neoplasms	C73 Malignant neoplasm of thyroid gland	-9.04288	0.962887	logistic_regression	NO
ADGRB2	1586	C770	ICD10 Neoplasms	C77.0 Lymph nodes of head, face and neck	-11.4011	0.982746	logistic_regression	NO
ADGRB2	1587	C771	ICD10 Neoplasms	C77.1 Intrathoracic lymph nodes	-10.7417	0.972805	logistic_regression	NO
ADGRB2	1588	C772	ICD10 Neoplasms	C77.2 Intra-abdominal lymph nodes	-10.1161	0.958037	logistic_regression	NO
ADGRB2	1589	C773	ICD10 Neoplasms	C77.3 Axillary and upper limb lymph nodes	-9.36174	0.933621	logistic_regression	NO
ADGRB2	1590	C774	ICD10 Neoplasms	C77.4 Inguinal and lower limb lymph nodes	-11.1191	0.989817	logistic_regression	NO
ADGRB2	1591	C775	ICD10 Neoplasms	C77.5 Intrapelvic lymph nodes	-10.7228	0.983229	logistic_regression	NO
ADGRB2	1592	C778	ICD10 Neoplasms	C77.8 Lymph nodes of multiple regions	-15.8845	0.998713	logistic_regression	NO
ADGRB2	1593	C779	ICD10 Neoplasms	C77.9 Lymph node, unspecified	-11.0385	0.98327	logistic_regression	NO
ADGRB2	1594	C780	ICD10 Neoplasms	C78.0 Secondary malignant neoplasm of lung	-9.47104	0.936098	logistic_regression	NO
ADGRB2	1595	C782	ICD10 Neoplasms	C78.2 Secondary malignant neoplasm of pleura	-11.2206	0.98299	logistic_regression	NO
ADGRB2	1596	C785	ICD10 Neoplasms	C78.5 Secondary malignant neoplasm of large intestine and rectum	-10.8078	0.990078	logistic_regression	NO
ADGRB2	1597	C786	ICD10 Neoplasms	C78.6 Secondary malignant neoplasm of retroperitoneum and peritoneum	-10.0317	0.958908	logistic_regression	NO
ADGRB2	1598	C787	ICD10 Neoplasms	C78.7 Secondary malignant neoplasm of liver	1.53617	0.034221	logistic_regression	NO
ADGRB2	1599	C788	ICD10 Neoplasms	C78.8 Secondary malignant neoplasm of other and unspecified digestive organs	287306000000000	0.00257536	firth_logistic_regression	NO
ADGRB2	1600	C792	ICD10 Neoplasms	C79.2 Secondary malignant neoplasm of skin	3.6417	7.53e-05	firth_logistic_regression	NO
ADGRB2	1601	C793	ICD10 Neoplasms	C79.3 Secondary malignant neoplasm of brain and cerebral meninges	1.97566	0.051104	logistic_regression	NO
ADGRB2	1602	C795	ICD10 Neoplasms	C79.5 Secondary malignant neoplasm of bone and bone marrow	-8.58177	0.903908	logistic_regression	NO
ADGRB2	1603	C796	ICD10 Neoplasms	C79.6 Secondary malignant neoplasm of ovary	-16.2104	0.99919	logistic_regression	NO
ADGRB2	1604	C797	ICD10 Neoplasms	C79.7 Secondary malignant neoplasm of adrenal gland	-10.6126	0.983714	logistic_regression	NO
ADGRB2	1605	C798	ICD10 Neoplasms	C79.8 Secondary malignant neoplasm of other specified sites	-8.79862	0.940533	logistic_regression	NO
ADGRB2	1606	C799	ICD10 Neoplasms	C79.9 Secondary malignant neoplasm, unspecified site	-11.5343	0.989192	logistic_regression	NO
ADGRB2	1607	C80	ICD10 Neoplasms	C80 Malignant neoplasm without specification of site	-10.8876	0.972747	logistic_regression	NO
ADGRB2	1608	C800	ICD10 Neoplasms	C80.0 Malignant neoplasm, primary site unknown, so stated	-10.8972	0.983425	logistic_regression	NO
ADGRB2	1609	C809	ICD10 Neoplasms	C80.9 Malignant neoplasm, unspecified	-10.8772	0.983349	logistic_regression	NO
ADGRB2	1610	C811	ICD10 Neoplasms	C81.1 Nodular sclerosis	-10.5891	0.990189	logistic_regression	NO
ADGRB2	1611	C819	ICD10 Neoplasms	C81.9 Hodgkin's disease, unspecified	-131053000000000	0.000906905	firth_logistic_regression	NO
ADGRB2	1612	C829	ICD10 Neoplasms	C82.9 Follicular non-Hodgkin's lymphoma, unspecified	-9.87541	0.975585	logistic_regression	NO
ADGRB2	1613	C830	ICD10 Neoplasms	C83.0 Small cell (diffuse)	-14.1896	0.997022	logistic_regression	NO
ADGRB2	1614	C833	ICD10 Neoplasms	C83.3 Large cell (diffuse)	2.2436	0.0270474	logistic_regression	NO
ADGRB2	1615	C838	ICD10 Neoplasms	C83.8 Other types of diffuse non-Hodgkin's lymphoma	-10.7928	0.989708	logistic_regression	NO
ADGRB2	1616	C851	ICD10 Neoplasms	C85.1 B-cell lymphoma, unspecified	-10.7906	0.983612	logistic_regression	NO
ADGRB2	1617	C857	ICD10 Neoplasms	C85.7 Other specified types of non-Hodgkin's lymphoma	-11.7254	0.993489	logistic_regression	NO
ADGRB2	1618	C859	ICD10 Neoplasms	C85.9 Non-Hodgkin's lymphoma, unspecified type	1.77729	0.0795175	logistic_regression	NO
ADGRB2	1619	C900	ICD10 Neoplasms	C90.0 Multiple myeloma	-9.28036	0.961508	logistic_regression	NO
ADGRB2	1620	C911	ICD10 Neoplasms	C91.1 Chronic lymphocytic leukaemia	2.93482	6.05e-05	logistic_regression	NO
ADGRB2	1621	C920	ICD10 Neoplasms	C92.0 Acute myeloid leukaemia	-10.6097	0.983918	logistic_regression	NO
ADGRB2	1622	C921	ICD10 Neoplasms	C92.1 Chronic myeloid leukaemia	-11.7993	0.993223	logistic_regression	NO
ADGRB2	1623	C97	ICD10 Neoplasms	C97 Malignant neoplasms of independent (primary) multiple sites	-12.2047	0.992919	logistic_regression	NO
ADGRB2	1624	D010	ICD10 Neoplasms	D01.0 Colon	-10.7007	0.989586	logistic_regression	NO
ADGRB2	1625	D012	ICD10 Neoplasms	D01.2 Rectum	-12.2331	0.995659	logistic_regression	NO
ADGRB2	1626	D033	ICD10 Neoplasms	D03.3 Melanoma in situ of other and unspecified parts of face	-10.7443	0.983634	logistic_regression	NO
ADGRB2	1627	D035	ICD10 Neoplasms	D03.5 Melanoma in situ of trunk	-10.4086	0.984248	logistic_regression	NO
ADGRB2	1628	D036	ICD10 Neoplasms	D03.6 Melanoma in situ of upper limb, including shoulder	-9.45676	0.976372	logistic_regression	NO
ADGRB2	1629	D037	ICD10 Neoplasms	D03.7 Melanoma in situ of lower limb, including hip	-12.2844	0.993022	logistic_regression	NO
ADGRB2	1630	D043	ICD10 Neoplasms	D04.3 Skin of other and unspecified parts of face	-10.6364	0.983256	logistic_regression	NO
ADGRB2	1631	D044	ICD10 Neoplasms	D04.4 Skin of scalp and neck	-12.5194	0.995365	logistic_regression	NO
ADGRB2	1632	D045	ICD10 Neoplasms	D04.5 Skin of trunk	-14.1731	0.997044	logistic_regression	NO
ADGRB2	1633	D046	ICD10 Neoplasms	D04.6 Skin of upper limb, including shoulder	-12.2231	0.992969	logistic_regression	NO
ADGRB2	1634	D047	ICD10 Neoplasms	D04.7 Skin of lower limb, including hip	-11.7772	0.988844	logistic_regression	NO
ADGRB2	1635	D049	ICD10 Neoplasms	D04.9 Skin, unspecified	-12.3647	0.995496	logistic_regression	NO
ADGRB2	1636	D050	ICD10 Neoplasms	D05.0 Lobular carcinoma in situ	-16.6677	0.999162	logistic_regression	NO
ADGRB2	1637	D051	ICD10 Neoplasms	D05.1 Intraductal carcinoma in situ	-12.1351	0.980173	logistic_regression	NO
ADGRB2	1638	D057	ICD10 Neoplasms	D05.7 Other carcinoma in situ of breast	-18.3971	0.999663	logistic_regression	NO
ADGRB2	1639	D059	ICD10 Neoplasms	D05.9 Carcinoma in situ of breast, unspecified	-20.3961	0.999625	logistic_regression	NO
ADGRB2	1640	D061	ICD10 Neoplasms	D06.1 Exocervix	-17.9488	0.998981	logistic_regression	NO
ADGRB2	1641	D069	ICD10 Neoplasms	D06.9 Cervix, unspecified	-16.3396	0.996309	logistic_regression	NO
ADGRB2	1642	D071	ICD10 Neoplasms	D07.1 Vulva	-16.4479	0.999171	logistic_regression	NO
ADGRB2	1643	D075	ICD10 Neoplasms	D07.5 Prostate	-16.7921	0.998572	logistic_regression	NO
ADGRB2	1644	D090	ICD10 Neoplasms	D09.0 Bladder	-12.2581	0.988156	logistic_regression	NO
ADGRB2	1645	D101	ICD10 Neoplasms	D10.1 Tongue	-13.6821	0.99714	logistic_regression	NO
ADGRB2	1646	D103	ICD10 Neoplasms	D10.3 Other and unspecified parts of mouth	-8.98218	0.977641	logistic_regression	NO
ADGRB2	1647	D110	ICD10 Neoplasms	D11.0 Parotid gland	-10.8171	0.98375	logistic_regression	NO
ADGRB2	1648	D120	ICD10 Neoplasms	D12.0 Caecum	1.17671	0.247165	logistic_regression	NO
ADGRB2	1649	D122	ICD10 Neoplasms	D12.2 Ascending colon	-9.44461	0.934602	logistic_regression	NO
ADGRB2	1650	D123	ICD10 Neoplasms	D12.3 Transverse colon	0.820736	0.419682	logistic_regression	NO
ADGRB2	1651	D124	ICD10 Neoplasms	D12.4 Descending colon	-9.20562	0.936616	logistic_regression	NO
ADGRB2	1652	D125	ICD10 Neoplasms	D12.5 Sigmoid colon	0.165172	0.870565	logistic_regression	NO
ADGRB2	1653	D126	ICD10 Neoplasms	D12.6 Colon, unspecified	1.85852	0.0109364	logistic_regression	NO
ADGRB2	1654	D127	ICD10 Neoplasms	D12.7 Rectosigmoid junction	-11.8133	0.989038	logistic_regression	NO
ADGRB2	1655	D128	ICD10 Neoplasms	D12.8 Rectum	-8.91068	0.900274	logistic_regression	NO
ADGRB2	1656	D131	ICD10 Neoplasms	D13.1 Stomach	-12.4395	0.988438	logistic_regression	NO
ADGRB2	1657	D132	ICD10 Neoplasms	D13.2 Duodenum	-11.8833	0.993196	logistic_regression	NO
ADGRB2	1658	D140	ICD10 Neoplasms	D14.0 Middle ear, nasal cavity and accessory sinuses	-10.8569	0.990039	logistic_regression	NO
ADGRB2	1659	D170	ICD10 Neoplasms	D17.0 Benign lipomatous neoplasm of skin and subcutaneous tissue of head, face and neck	-11.5957	0.982484	logistic_regression	NO
ADGRB2	1660	D171	ICD10 Neoplasms	D17.1 Benign lipomatous neoplasm of skin and subcutaneous tissue of trunk	1.94772	0.00505531	firth_logistic_regression	NO
ADGRB2	1661	D172	ICD10 Neoplasms	D17.2 Benign lipomatous neoplasm of skin and subcutaneous tissue of limbs	1.39482	0.16755	logistic_regression	NO
ADGRB2	1662	D173	ICD10 Neoplasms	D17.3 Benign lipomatous neoplasm of skin and subcutaneous tissue of other and unspecified sites	-8.60777	0.965054	logistic_regression	NO
ADGRB2	1663	D175	ICD10 Neoplasms	D17.5 Benign lipomatous neoplasm of intra-abdominal organs	-11.1652	0.989748	logistic_regression	NO
ADGRB2	1664	D176	ICD10 Neoplasms	D17.6 Benign lipomatous neoplasm of spermatic cord	1.95751	0.0563643	logistic_regression	NO
ADGRB2	1665	D177	ICD10 Neoplasms	D17.7 Benign lipomatous neoplasm of other sites	-12.5348	0.993085	logistic_regression	NO
ADGRB2	1666	D179	ICD10 Neoplasms	D17.9 Benign lipomatous neoplasm, unspecified	-12.3823	0.993171	logistic_regression	NO
ADGRB2	1667	D180	ICD10 Neoplasms	D18.0 Haemangioma, any site	-9.08884	0.939329	logistic_regression	NO
ADGRB2	1668	D211	ICD10 Neoplasms	D21.1 Connective and other soft tissue of upper limb, including shoulder	-14.0044	0.997126	logistic_regression	NO
ADGRB2	1669	D212	ICD10 Neoplasms	D21.2 Connective and other soft tissue of lower limb, including hip	-13.7405	0.997121	logistic_regression	NO
ADGRB2	1670	D220	ICD10 Neoplasms	D22.0 Melanocytic naevi of lip	-14.7719	0.998125	logistic_regression	NO
ADGRB2	1671	D221	ICD10 Neoplasms	D22.1 Melanocytic naevi of eyelid, including canthus	-12.0726	0.993186	logistic_regression	NO
ADGRB2	1672	D223	ICD10 Neoplasms	D22.3 Melanocytic naevi of other and unspecified parts of face	-9.1426	0.938167	logistic_regression	NO
ADGRB2	1673	D224	ICD10 Neoplasms	D22.4 Melanocytic naevi of scalp and neck	-10.662	0.983915	logistic_regression	NO
ADGRB2	1674	D225	ICD10 Neoplasms	D22.5 Melanocytic naevi of trunk	-9.94482	0.959075	logistic_regression	NO
ADGRB2	1675	D226	ICD10 Neoplasms	D22.6 Melanocytic naevi of upper limb, including shoulder	-11.8682	0.989031	logistic_regression	NO
ADGRB2	1676	D227	ICD10 Neoplasms	D22.7 Melanocytic naevi of lower limb, including hip	-11.0181	0.983223	logistic_regression	NO
ADGRB2	1677	D231	ICD10 Neoplasms	D23.1 Skin of eyelid, including canthus	1.78884	0.0772854	logistic_regression	NO
ADGRB2	1678	D232	ICD10 Neoplasms	D23.2 Skin of ear and external auricular canal	-14.3871	0.99819	logistic_regression	NO
ADGRB2	1679	D233	ICD10 Neoplasms	D23.3 Skin of other and unspecified parts of face	-12.23	0.988815	logistic_regression	NO
ADGRB2	1680	D234	ICD10 Neoplasms	D23.4 Skin of scalp and neck	-11.3461	0.989622	logistic_regression	NO
ADGRB2	1681	D235	ICD10 Neoplasms	D23.5 Skin of trunk	-9.06626	0.962863	logistic_regression	NO
ADGRB2	1682	D236	ICD10 Neoplasms	D23.6 Skin of upper limb, including shoulder	-11.9198	0.9891	logistic_regression	NO
ADGRB2	1683	D237	ICD10 Neoplasms	D23.7 Skin of lower limb, including hip	-9.03219	0.963051	logistic_regression	NO
ADGRB2	1684	D24	ICD10 Neoplasms	D24 Benign neoplasm of breast	-9.6815	0.957422	logistic_regression	NO
ADGRB2	1685	D250	ICD10 Neoplasms	D25.0 Submucous leiomyoma of uterus	-16.6537	0.997757	logistic_regression	NO
ADGRB2	1686	D251	ICD10 Neoplasms	D25.1 Intramural leiomyoma of uterus	-16.4452	0.997767	logistic_regression	NO
ADGRB2	1687	D252	ICD10 Neoplasms	D25.2 Subserosal leiomyoma of uterus	-16.9428	0.998602	logistic_regression	NO
ADGRB2	1688	D259	ICD10 Neoplasms	D25.9 Leiomyoma of uterus, unspecified	0.627526	0.394133	logistic_regression	NO
ADGRB2	1689	D260	ICD10 Neoplasms	D26.0 Cervix uteri	-15.995	0.999191	logistic_regression	NO
ADGRB2	1690	D261	ICD10 Neoplasms	D26.1 Corpus uteri	-16.2657	0.99918	logistic_regression	NO
ADGRB2	1691	D27	ICD10 Neoplasms	D27 Benign neoplasm of ovary	1.60804	0.115386	logistic_regression	NO
ADGRB2	1692	D320	ICD10 Neoplasms	D32.0 Cerebral meninges	-11.7532	0.989143	logistic_regression	NO
ADGRB2	1693	D329	ICD10 Neoplasms	D32.9 Meninges, unspecified	-13.2091	0.995516	logistic_regression	NO
ADGRB2	1694	D333	ICD10 Neoplasms	D33.3 Cranial nerves	-11.537	0.989466	logistic_regression	NO
ADGRB2	1695	D34	ICD10 Neoplasms	D34 Benign neoplasm of thyroid gland	-12.1674	0.993113	logistic_regression	NO
ADGRB2	1696	D350	ICD10 Neoplasms	D35.0 Adrenal gland	-12.0605	0.993283	logistic_regression	NO
ADGRB2	1697	D351	ICD10 Neoplasms	D35.1 Parathyroid gland	-11.6832	0.989144	logistic_regression	NO
ADGRB2	1698	D352	ICD10 Neoplasms	D35.2 Pituitary gland	-11.7409	0.989319	logistic_regression	NO
ADGRB2	1699	D361	ICD10 Neoplasms	D36.1 Peripheral nerves and autonomic nervous system	-11.0546	0.98353	logistic_regression	NO
ADGRB2	1700	D367	ICD10 Neoplasms	D36.7 Other specified sites	-11.3753	0.993663	logistic_regression	NO
ADGRB2	1701	D371	ICD10 Neoplasms	D37.1 Stomach	-11.6594	0.993437	logistic_regression	NO
ADGRB2	1702	D374	ICD10 Neoplasms	D37.4 Colon	-9.6567	0.975418	logistic_regression	NO
ADGRB2	1703	D375	ICD10 Neoplasms	D37.5 Rectum	-9.62918	0.97575	logistic_regression	NO
ADGRB2	1704	D377	ICD10 Neoplasms	D37.7 Other digestive organs	-11.7234	0.993363	logistic_regression	NO
ADGRB2	1705	D381	ICD10 Neoplasms	D38.1 Trachea, bronchus and lung	-11.4907	0.993459	logistic_regression	NO
ADGRB2	1706	D391	ICD10 Neoplasms	D39.1 Ovary	-16.4539	0.999172	logistic_regression	NO
ADGRB2	1707	D410	ICD10 Neoplasms	D41.0 Kidney	-10.965	0.989434	logistic_regression	NO
ADGRB2	1708	D414	ICD10 Neoplasms	D41.4 Bladder	-9.74888	0.95912	logistic_regression	NO
ADGRB2	1709	D432	ICD10 Neoplasms	D43.2 Brain, unspecified	-14.8763	0.998118	logistic_regression	NO
ADGRB2	1710	D45	ICD10 Neoplasms	D45 Polycythaemia vera	-10.7344	0.983642	logistic_regression	NO
ADGRB2	1711	D469	ICD10 Neoplasms	D46.9 Myelodysplastic syndrome, unspecified	-12.312	0.992997	logistic_regression	NO
ADGRB2	1712	D471	ICD10 Neoplasms	D47.1 Chronic myeloproliferative disease	-12.2558	0.992995	logistic_regression	NO
ADGRB2	1713	D472	ICD10 Neoplasms	D47.2 Monoclonal gammopathy	-12.5126	0.992871	logistic_regression	NO
ADGRB2	1714	D473	ICD10 Neoplasms	D47.3 Essential (haemorrhagic) thrombocythaemia	-12.1571	0.993246	logistic_regression	NO
ADGRB2	1715	D481	ICD10 Neoplasms	D48.1 Connective and other soft tissue	-9.54295	0.976266	logistic_regression	NO
ADGRB2	1716	D485	ICD10 Neoplasms	D48.5 Skin	-12.1293	0.993068	logistic_regression	NO
ADGRB2	1717	D486	ICD10 Neoplasms	D48.6 Breast	-12.1137	0.99556	logistic_regression	NO
ADGRB2	1718	D500	ICD10 Neoplasms	D50.0 Iron deficiency anaemia secondary to blood loss (chronic)	-10.817	0.983368	logistic_regression	NO
ADGRB2	1719	D508	ICD10 Neoplasms	D50.8 Other iron deficiency anaemias	0.935935	0.356471	logistic_regression	NO
ADGRB2	1720	D509	ICD10 Neoplasms	D50.9 Iron deficiency anaemia, unspecified	0.0974552	0.923237	logistic_regression	NO
ADGRB2	1721	D510	ICD10 Neoplasms	D51.0 Vitamin B12 deficiency anaemia due to intrinsic factor deficiency	-12.3318	0.988702	logistic_regression	NO
ADGRB2	1722	D519	ICD10 Neoplasms	D51.9 Vitamin B12 deficiency anaemia, unspecified	-13.9751	0.997124	logistic_regression	NO
ADGRB2	1723	D529	ICD10 Neoplasms	D52.9 Folate deficiency anaemia, unspecified	-11.1145	0.989583	logistic_regression	NO
ADGRB2	1724	D619	ICD10 Neoplasms	D61.9 Aplastic anaemia, unspecified	-10.9052	0.983465	logistic_regression	NO
ADGRB2	1725	D62	ICD10 Neoplasms	D62 Acute posthaemorrhagic anaemia	-9.46561	0.975331	logistic_regression	NO
ADGRB2	1726	D630	ICD10 Neoplasms	D63.0 Anaemia in neoplastic disease	-11.6846	0.989155	logistic_regression	NO
ADGRB2	1727	D638	ICD10 Neoplasms	D63.8 Anaemia in other chronic diseases classified elsewhere	-12.0551	0.993033	logistic_regression	NO
ADGRB2	1728	D649	ICD10 Neoplasms	D64.9 Anaemia, unspecified	0.0417758	0.953946	logistic_regression	NO
ADGRB2	1729	D680	ICD10 Neoplasms	D68.0 Von Willebrand's disease	-13.5989	0.997186	logistic_regression	NO
ADGRB2	1730	D682	ICD10 Neoplasms	D68.2 Hereditary deficiency of other clotting factors	-12.3676	0.993033	logistic_regression	NO
ADGRB2	1731	D685	ICD10 Neoplasms	D68.5 Primary Thrombophilia	-11.7116	0.993434	logistic_regression	NO
ADGRB2	1732	D688	ICD10 Neoplasms	D68.8 Other specified coagulation defects	-13.9583	0.997086	logistic_regression	NO
ADGRB2	1733	D689	ICD10 Neoplasms	D68.9 Coagulation defect, unspecified	-11.2238	0.989295	logistic_regression	NO
ADGRB2	1734	D693	ICD10 Neoplasms	D69.3 Idiopathic thrombocytopenic purpura	-9.68156	0.976106	logistic_regression	NO
ADGRB2	1735	D696	ICD10 Neoplasms	D69.6 Thrombocytopenia, unspecified	-11.041	0.972585	logistic_regression	NO
ADGRB2	1736	D70	ICD10 Neoplasms	D70 Agranulocytosis	1.38577	0.0551811	logistic_regression	NO
ADGRB2	1737	D728	ICD10 Neoplasms	D72.8 Other specified disorders of white blood cells	-10.4905	0.983827	logistic_regression	NO
ADGRB2	1738	D730	ICD10 Neoplasms	D73.0 Hyposplenism	-19862000000000	0.00688754	firth_logistic_regression	NO
ADGRB2	1739	D751	ICD10 Neoplasms	D75.1 Secondary polycythaemia	-10.5895	0.983762	logistic_regression	NO
ADGRB2	1740	D758	ICD10 Neoplasms	D75.8 Other specified diseases of blood and blood-forming organs	-10.7314	0.989989	logistic_regression	NO
ADGRB2	1741	D860	ICD10 Neoplasms	D86.0 Sarcoidosis of lung	-11.9627	0.99331	logistic_regression	NO
ADGRB2	1742	D869	ICD10 Neoplasms	D86.9 Sarcoidosis, unspecified	-9.64742	0.976172	logistic_regression	NO
ADGRB2	1743	D892	ICD10 Neoplasms	D89.2 Hypergammaglobulinaemia, unspecified	-12.2008	0.993045	logistic_regression	NO
ADGRB2	1744	O001	ICD10 Pregnancy, childbirth and the puerperium	O00.1 Tubal pregnancy	-16.6209	0.999077	logistic_regression	NO
ADGRB2	1745	O021	ICD10 Pregnancy, childbirth and the puerperium	O02.1 Missed abortion	-16.3107	0.99761	logistic_regression	NO
ADGRB2	1746	O034	ICD10 Pregnancy, childbirth and the puerperium	O03.4 Incomplete, without complication	-16.8742	0.998478	logistic_regression	NO
ADGRB2	1747	O039	ICD10 Pregnancy, childbirth and the puerperium	O03.9 Complete or unspecified, without complication	2.62727	0.0146088	logistic_regression	NO
ADGRB2	1748	O049	ICD10 Pregnancy, childbirth and the puerperium	O04.9 Complete or unspecified, without complication	-20.2102	0.999596	logistic_regression	NO
ADGRB2	1749	O13	ICD10 Pregnancy, childbirth and the puerperium	O13 Gestational [pregnancy-induced] hypertension without significant proteinuria	111400000000000	0.00702724	firth_logistic_regression	NO
ADGRB2	1750	O149	ICD10 Pregnancy, childbirth and the puerperium	O14.9 Preeclampsia, unspecified	-16.4477	0.999083	logistic_regression	NO
ADGRB2	1751	O16	ICD10 Pregnancy, childbirth and the puerperium	O16 Unspecified maternal hypertension	-16.2719	0.998529	logistic_regression	NO
ADGRB2	1752	O200	ICD10 Pregnancy, childbirth and the puerperium	O20.0 Threatened abortion	-16.235	0.998536	logistic_regression	NO
ADGRB2	1753	O209	ICD10 Pregnancy, childbirth and the puerperium	O20.9 Haemorrhage in early pregnancy, unspecified	-19.0736	0.999617	logistic_regression	NO
ADGRB2	1754	O234	ICD10 Pregnancy, childbirth and the puerperium	O23.4 Unspecified infection of urinary tract in pregnancy	-16.835	0.999429	logistic_regression	NO
ADGRB2	1755	O244	ICD10 Pregnancy, childbirth and the puerperium	O24.4 Diabetes mellitus arising in pregnancy	-16.985	0.999441	logistic_regression	NO
ADGRB2	1756	O268	ICD10 Pregnancy, childbirth and the puerperium	O26.8 Other specified pregnancy-related conditions	-17.1883	0.998468	logistic_regression	NO
ADGRB2	1757	O269	ICD10 Pregnancy, childbirth and the puerperium	O26.9 Pregnancy-related condition, unspecified	-16.7698	0.999068	logistic_regression	NO
ADGRB2	1758	O300	ICD10 Pregnancy, childbirth and the puerperium	O30.0 Twin pregnancy	-16.703	0.999072	logistic_regression	NO
ADGRB2	1759	O321	ICD10 Pregnancy, childbirth and the puerperium	O32.1 Maternal care for breech presentation	2.72276	0.0199744	logistic_regression	NO
ADGRB2	1760	O342	ICD10 Pregnancy, childbirth and the puerperium	O34.2 Maternal care due to uterine scar from previous surgery	-17.0376	0.998459	logistic_regression	NO
ADGRB2	1761	O360	ICD10 Pregnancy, childbirth and the puerperium	O36.0 Maternal care for rhesus isoimmunisation	4.30042	9.63e-05	firth_logistic_regression	NO
ADGRB2	1762	O365	ICD10 Pregnancy, childbirth and the puerperium	O36.5 Maternal care for poor foetal growth	-16.4939	0.999092	logistic_regression	NO
ADGRB2	1763	O366	ICD10 Pregnancy, childbirth and the puerperium	O36.6 Maternal care for excessive foetal growth	-16.3489	0.9991	logistic_regression	NO
ADGRB2	1764	O368	ICD10 Pregnancy, childbirth and the puerperium	O36.8 Maternal care for other specified foetal problems	-17.3217	0.998389	logistic_regression	NO
ADGRB2	1765	O369	ICD10 Pregnancy, childbirth and the puerperium	O36.9 Maternal care for foetal problem, unspecified	-16.7806	0.999421	logistic_regression	NO
ADGRB2	1766	O410	ICD10 Pregnancy, childbirth and the puerperium	O41.0 Oligohydramnios	-16.6455	0.999441	logistic_regression	NO
ADGRB2	1767	O420	ICD10 Pregnancy, childbirth and the puerperium	O42.0 Premature rupture of membranes, onset of labour within 24 hours	-16.8157	0.99907	logistic_regression	NO
ADGRB2	1768	O421	ICD10 Pregnancy, childbirth and the puerperium	O42.1 Premature rupture of membranes, onset of labour after 24 hours	-16.9127	0.999027	logistic_regression	NO
ADGRB2	1769	O429	ICD10 Pregnancy, childbirth and the puerperium	O42.9 Premature rupture of membranes, unspecified	-16.7494	0.998392	logistic_regression	NO
ADGRB2	1770	O469	ICD10 Pregnancy, childbirth and the puerperium	O46.9 Antepartum haemorrhage, unspecified	-16.7197	0.998449	logistic_regression	NO
ADGRB2	1771	O470	ICD10 Pregnancy, childbirth and the puerperium	O47.0 False labour before 37 completed weeks of gestation	-16.3038	0.999098	logistic_regression	NO
ADGRB2	1772	O471	ICD10 Pregnancy, childbirth and the puerperium	O47.1 False labour at or after 37 completed weeks of gestation	-16.9584	0.998409	logistic_regression	NO
ADGRB2	1773	O479	ICD10 Pregnancy, childbirth and the puerperium	O47.9 False labour, unspecified	-16.267	0.999108	logistic_regression	NO
ADGRB2	1774	O48	ICD10 Pregnancy, childbirth and the puerperium	O48 Prolonged pregnancy	-17.2238	0.998411	logistic_regression	NO
ADGRB2	1775	O60	ICD10 Pregnancy, childbirth and the puerperium	O60 Preterm delivery	-16.5872	0.998495	logistic_regression	NO
ADGRB2	1776	O622	ICD10 Pregnancy, childbirth and the puerperium	O62.2 Other uterine inertia	-16.901	0.99899	logistic_regression	NO
ADGRB2	1777	O630	ICD10 Pregnancy, childbirth and the puerperium	O63.0 Prolonged first stage (of labour)	-17.1716	0.999032	logistic_regression	NO
ADGRB2	1778	O631	ICD10 Pregnancy, childbirth and the puerperium	O63.1 Prolonged second stage (of labour)	-17.5883	0.998369	logistic_regression	NO
ADGRB2	1779	O639	ICD10 Pregnancy, childbirth and the puerperium	O63.9 Long labour, unspecified	-16.7359	0.99903	logistic_regression	NO
ADGRB2	1780	O640	ICD10 Pregnancy, childbirth and the puerperium	O64.0 Obstructed labour due to incomplete rotation of foetal head	-17.0223	0.999033	logistic_regression	NO
ADGRB2	1781	O665	ICD10 Pregnancy, childbirth and the puerperium	O66.5 Failed application of vacuum extractor and forceps, unspecified	-16.4632	0.999091	logistic_regression	NO
ADGRB2	1782	O680	ICD10 Pregnancy, childbirth and the puerperium	O68.0 Labour and delivery complicated by foetal heart rate anomaly	-17.6543	0.998329	logistic_regression	NO
ADGRB2	1783	O681	ICD10 Pregnancy, childbirth and the puerperium	O68.1 Labour and delivery complicated by meconium in amniotic fluid	-16.8913	0.998447	logistic_regression	NO
ADGRB2	1784	O682	ICD10 Pregnancy, childbirth and the puerperium	O68.2 Labour and delivery complicated by foetal heart rate anomaly with meconium in amniotic fluid	-16.3697	0.99847	logistic_regression	NO
ADGRB2	1785	O688	ICD10 Pregnancy, childbirth and the puerperium	O68.8 Labour and delivery complicated by other evidence of foetal stress	-16.1879	0.998526	logistic_regression	NO
ADGRB2	1786	O689	ICD10 Pregnancy, childbirth and the puerperium	O68.9 Labour and delivery complicated by foetal stress, unspecified	-16.2425	0.999087	logistic_regression	NO
ADGRB2	1787	O691	ICD10 Pregnancy, childbirth and the puerperium	O69.1 Labour and delivery complicated by cord around neck, with compression	-16.7043	0.999066	logistic_regression	NO
ADGRB2	1788	O692	ICD10 Pregnancy, childbirth and the puerperium	O69.2 Labour and delivery complicated by other cord entanglement	-16.6129	0.999068	logistic_regression	NO
ADGRB2	1789	O700	ICD10 Pregnancy, childbirth and the puerperium	O70.0 First degree perineal laceration during delivery	-16.9692	0.997416	logistic_regression	NO
ADGRB2	1790	O701	ICD10 Pregnancy, childbirth and the puerperium	O70.1 Second degree perineal laceration during delivery	-17.421	0.99733	logistic_regression	NO
ADGRB2	1791	O702	ICD10 Pregnancy, childbirth and the puerperium	O70.2 Third degree perineal laceration during delivery	-16.3338	0.999057	logistic_regression	NO
ADGRB2	1792	O720	ICD10 Pregnancy, childbirth and the puerperium	O72.0 Third-stage haemorrhage	-16.5278	0.99907	logistic_regression	NO
ADGRB2	1793	O721	ICD10 Pregnancy, childbirth and the puerperium	O72.1 Other immediate postpartum haemorrhage	-16.9867	0.998457	logistic_regression	NO
ADGRB2	1794	O722	ICD10 Pregnancy, childbirth and the puerperium	O72.2 Delayed and secondary postpartum haemorrhage	-16.2468	0.999103	logistic_regression	NO
ADGRB2	1795	O730	ICD10 Pregnancy, childbirth and the puerperium	O73.0 Retained placenta, without haemorrhage	-16.0443	0.9991	logistic_regression	NO
ADGRB2	1796	O756	ICD10 Pregnancy, childbirth and the puerperium	O75.6 Delayed delivery after spontaneous or unspecified rupture of membranes	-15.9802	0.999116	logistic_regression	NO
ADGRB2	1797	O757	ICD10 Pregnancy, childbirth and the puerperium	O75.7 Vaginal delivery following previous Caesarean section	-16.1677	0.999084	logistic_regression	NO
ADGRB2	1798	O758	ICD10 Pregnancy, childbirth and the puerperium	O75.8 Other specified complications of labour and delivery	-16.7041	0.999037	logistic_regression	NO
ADGRB2	1799	O800	ICD10 Pregnancy, childbirth and the puerperium	O80.0 Spontaneous vertex delivery	-16.3348	0.99756	logistic_regression	NO
ADGRB2	1800	O809	ICD10 Pregnancy, childbirth and the puerperium	O80.9 Single spontaneous delivery, unspecified	-15.6669	0.999081	logistic_regression	NO
ADGRB2	1801	O820	ICD10 Pregnancy, childbirth and the puerperium	O82.0 Delivery by elective Caesarean section	-15.9367	0.99913	logistic_regression	NO
ADGRB2	1802	O821	ICD10 Pregnancy, childbirth and the puerperium	O82.1 Delivery by emergency Caesarean section	-16.1978	0.999428	logistic_regression	NO
ADGRB2	1803	O990	ICD10 Pregnancy, childbirth and the puerperium	O99.0 Anaemia complicating pregnancy, childbirth and the puerperium	-17.1083	0.998426	logistic_regression	NO
ADGRB2	1804	O998	ICD10 Pregnancy, childbirth and the puerperium	O99.8 Other specified diseases and conditions complicating pregnancy, childbirth and the puerperium	-16.3768	0.998491	logistic_regression	NO
ADGRB2	1805	R000	ICD10 Symptoms, signs and abnormal clinical and laboratory findings, not elsewhere classified	R00.0 Tachycardia, unspecified	1.63667	0.024092	logistic_regression	NO
ADGRB2	1806	R001	ICD10 Symptoms, signs and abnormal clinical and laboratory findings, not elsewhere classified	R00.1 Bradycardia, unspecified	1.39718	0.0565108	logistic_regression	NO
ADGRB2	1807	R002	ICD10 Symptoms, signs and abnormal clinical and laboratory findings, not elsewhere classified	R00.2 Palpitations	2.00461	9.46e-05	firth_logistic_regression	NO
ADGRB2	1808	R008	ICD10 Symptoms, signs and abnormal clinical and laboratory findings, not elsewhere classified	R00.8 Other and unspecified abnormalities of heart beat	-12.2841	0.993057	logistic_regression	NO
ADGRB2	1809	R011	ICD10 Symptoms, signs and abnormal clinical and laboratory findings, not elsewhere classified	R01.1 Cardiac murmur, unspecified	-11.7598	0.982127	logistic_regression	NO
ADGRB2	1810	R02	ICD10 Symptoms, signs and abnormal clinical and laboratory findings, not elsewhere classified	R02 Gangrene, not elsewhere classified	-9.226	0.961918	logistic_regression	NO
ADGRB2	1811	R030	ICD10 Symptoms, signs and abnormal clinical and laboratory findings, not elsewhere classified	R03.0 Elevated blood-pressure reading, without diagnosis of hypertension	1.36831	0.177975	logistic_regression	NO
ADGRB2	1812	R031	ICD10 Symptoms, signs and abnormal clinical and laboratory findings, not elsewhere classified	R03.1 Nonspecific low blood-pressure reading	-10.9643	0.972026	logistic_regression	NO
ADGRB2	1813	R040	ICD10 Symptoms, signs and abnormal clinical and laboratory findings, not elsewhere classified	R04.0 Epistaxis	0.994891	0.325975	logistic_regression	NO
ADGRB2	1814	R042	ICD10 Symptoms, signs and abnormal clinical and laboratory findings, not elsewhere classified	R04.2 Haemoptysis	1.07956	0.286757	logistic_regression	NO
ADGRB2	1815	R05	ICD10 Symptoms, signs and abnormal clinical and laboratory findings, not elsewhere classified	R05 Cough	-8.84947	0.902462	logistic_regression	NO
ADGRB2	1816	R060	ICD10 Symptoms, signs and abnormal clinical and laboratory findings, not elsewhere classified	R06.0 Dyspnoea	1.49666	0.00369951	firth_logistic_regression	NO
ADGRB2	1817	R061	ICD10 Symptoms, signs and abnormal clinical and laboratory findings, not elsewhere classified	R06.1 Stridor	-10.3213	0.990493	logistic_regression	NO
ADGRB2	1818	R062	ICD10 Symptoms, signs and abnormal clinical and laboratory findings, not elsewhere classified	R06.2 Wheezing	-12.2709	0.993153	logistic_regression	NO
ADGRB2	1819	R064	ICD10 Symptoms, signs and abnormal clinical and laboratory findings, not elsewhere classified	R06.4 Hyperventilation	-11.3959	0.989586	logistic_regression	NO
ADGRB2	1820	R065	ICD10 Symptoms, signs and abnormal clinical and laboratory findings, not elsewhere classified	R06.5 Mouth breathing	-9.34438	0.93587	logistic_regression	NO
ADGRB2	1821	R068	ICD10 Symptoms, signs and abnormal clinical and laboratory findings, not elsewhere classified	R06.8 Other and unspecified abnormalities of breathing	-9.78452	0.959853	logistic_regression	NO
ADGRB2	1822	R070	ICD10 Symptoms, signs and abnormal clinical and laboratory findings, not elsewhere classified	R07.0 Pain in throat	-9.72769	0.975804	logistic_regression	NO
ADGRB2	1823	R071	ICD10 Symptoms, signs and abnormal clinical and laboratory findings, not elsewhere classified	R07.1 Chest pain on breathing	-11.1462	0.989696	logistic_regression	NO
ADGRB2	1824	R072	ICD10 Symptoms, signs and abnormal clinical and laboratory findings, not elsewhere classified	R07.2 Precordial pain	1.14803	0.112255	logistic_regression	NO
ADGRB2	1825	R073	ICD10 Symptoms, signs and abnormal clinical and laboratory findings, not elsewhere classified	R07.3 Other chest pain	0.35374	0.624012	logistic_regression	NO
ADGRB2	1826	R074	ICD10 Symptoms, signs and abnormal clinical and laboratory findings, not elsewhere classified	R07.4 Chest pain, unspecified	0.832889	0.0411696	logistic_regression	NO
ADGRB2	1827	R090	ICD10 Symptoms, signs and abnormal clinical and laboratory findings, not elsewhere classified	R09.0 Asphyxia	-12.3908	0.992983	logistic_regression	NO
ADGRB2	1828	R091	ICD10 Symptoms, signs and abnormal clinical and laboratory findings, not elsewhere classified	R09.1 Pleurisy	2.55877	0.0116721	logistic_regression	NO
ADGRB2	1829	R092	ICD10 Symptoms, signs and abnormal clinical and laboratory findings, not elsewhere classified	R09.2 Respiratory arrest	-9.87832	0.984771	logistic_regression	NO
ADGRB2	1830	R098	ICD10 Symptoms, signs and abnormal clinical and laboratory findings, not elsewhere classified	R09.8 Other specified symptoms and signs involving the circulatory and respiratory systems	-10.9031	0.989885	logistic_regression	NO
ADGRB2	1831	R100	ICD10 Symptoms, signs and abnormal clinical and laboratory findings, not elsewhere classified	R10.0 Acute abdomen	-9.41963	0.976603	logistic_regression	NO
ADGRB2	1832	R101	ICD10 Symptoms, signs and abnormal clinical and laboratory findings, not elsewhere classified	R10.1 Pain localised to upper abdomen	0.385859	0.59288	logistic_regression	NO
ADGRB2	1833	R102	ICD10 Symptoms, signs and abnormal clinical and laboratory findings, not elsewhere classified	R10.2 Pelvic and perineal pain	1.69718	0.097013	logistic_regression	NO
ADGRB2	1834	R103	ICD10 Symptoms, signs and abnormal clinical and laboratory findings, not elsewhere classified	R10.3 Pain localised to other parts of lower abdomen	-9.69584	0.893144	logistic_regression	NO
ADGRB2	1835	R104	ICD10 Symptoms, signs and abnormal clinical and laboratory findings, not elsewhere classified	R10.4 Other and unspecified abdominal pain	0.679833	0.149327	logistic_regression	NO
ADGRB2	1836	R11	ICD10 Symptoms, signs and abnormal clinical and laboratory findings, not elsewhere classified	R11 Nausea and vomiting	0.833019	0.110281	logistic_regression	NO
ADGRB2	1837	R12	ICD10 Symptoms, signs and abnormal clinical and laboratory findings, not elsewhere classified	R12 Heartburn	1.21104	0.232184	logistic_regression	NO
ADGRB2	1838	R13	ICD10 Symptoms, signs and abnormal clinical and laboratory findings, not elsewhere classified	R13 Dysphagia	0.61011	0.398443	logistic_regression	NO
ADGRB2	1839	R14	ICD10 Symptoms, signs and abnormal clinical and laboratory findings, not elsewhere classified	R14 Flatulence and related conditions	-9.34497	0.937317	logistic_regression	NO
ADGRB2	1840	R15	ICD10 Symptoms, signs and abnormal clinical and laboratory findings, not elsewhere classified	R15 Faecal incontinence	-9.31824	0.936965	logistic_regression	NO
ADGRB2	1841	R160	ICD10 Symptoms, signs and abnormal clinical and laboratory findings, not elsewhere classified	R16.0 Hepatomegaly, not elsewhere classified	-9.43032	0.975674	logistic_regression	NO
ADGRB2	1842	R161	ICD10 Symptoms, signs and abnormal clinical and laboratory findings, not elsewhere classified	R16.1 Splenomegaly, not elsewhere classified	-10.7722	0.98367	logistic_regression	NO
ADGRB2	1843	R17	ICD10 Symptoms, signs and abnormal clinical and laboratory findings, not elsewhere classified	R17 Unspecified jaundice	1.92258	0.0579646	logistic_regression	NO
ADGRB2	1844	R18	ICD10 Symptoms, signs and abnormal clinical and laboratory findings, not elsewhere classified	R18 Ascites	1.37101	0.17541	logistic_regression	NO
ADGRB2	1845	R190	ICD10 Symptoms, signs and abnormal clinical and laboratory findings, not elsewhere classified	R19.0 Intra-abdominal and pelvic swelling, mass and lump	-10.7253	0.973391	logistic_regression	NO
ADGRB2	1846	R194	ICD10 Symptoms, signs and abnormal clinical and laboratory findings, not elsewhere classified	R19.4 Change in bowel habit	-0.572992	0.570887	logistic_regression	NO
ADGRB2	1847	R195	ICD10 Symptoms, signs and abnormal clinical and laboratory findings, not elsewhere classified	R19.5 Other fecal abnormalities	-9.30227	0.937432	logistic_regression	NO
ADGRB2	1848	R198	ICD10 Symptoms, signs and abnormal clinical and laboratory findings, not elsewhere classified	R19.8 Other specified symptoms and signs involving the digestive system and abdomen	1.28357	0.205252	logistic_regression	NO
ADGRB2	1849	R202	ICD10 Symptoms, signs and abnormal clinical and laboratory findings, not elsewhere classified	R20.2 Paraesthesia of skin	-9.25231	0.938094	logistic_regression	NO
ADGRB2	1850	R208	ICD10 Symptoms, signs and abnormal clinical and laboratory findings, not elsewhere classified	R20.8 Other and unspecified disturbances of skin sensation	-10.0238	0.95934	logistic_regression	NO
ADGRB2	1851	R21	ICD10 Symptoms, signs and abnormal clinical and laboratory findings, not elsewhere classified	R21 Rash and other nonspecific skin eruption	-11.3367	0.972108	logistic_regression	NO
ADGRB2	1852	R220	ICD10 Symptoms, signs and abnormal clinical and laboratory findings, not elsewhere classified	R22.0 Localised swelling, mass and lump, head	-11.6333	0.989415	logistic_regression	NO
ADGRB2	1853	R221	ICD10 Symptoms, signs and abnormal clinical and laboratory findings, not elsewhere classified	R22.1 Localised swelling, mass and lump, neck	-9.8513	0.97566	logistic_regression	NO
ADGRB2	1854	R222	ICD10 Symptoms, signs and abnormal clinical and laboratory findings, not elsewhere classified	R22.2 Localised swelling, mass and lump, trunk	-12.5923	0.992975	logistic_regression	NO
ADGRB2	1855	R223	ICD10 Symptoms, signs and abnormal clinical and laboratory findings, not elsewhere classified	R22.3 Localised swelling, mass and lump, upper limb	-12.2703	0.993155	logistic_regression	NO
ADGRB2	1856	R224	ICD10 Symptoms, signs and abnormal clinical and laboratory findings, not elsewhere classified	R22.4 Localised swelling, mass and lump, lower limb	-8.9226	0.963443	logistic_regression	NO
ADGRB2	1857	R229	ICD10 Symptoms, signs and abnormal clinical and laboratory findings, not elsewhere classified	R22.9 Localised swelling, mass and lump, unspecified	-13.9594	0.996987	logistic_regression	NO
ADGRB2	1858	R233	ICD10 Symptoms, signs and abnormal clinical and laboratory findings, not elsewhere classified	R23.3 Spontaneous ecchymoses	-11.6523	0.993482	logistic_regression	NO
ADGRB2	1859	R234	ICD10 Symptoms, signs and abnormal clinical and laboratory findings, not elsewhere classified	R23.4 Changes in skin texture	-14.4904	0.99812	logistic_regression	NO
ADGRB2	1860	R238	ICD10 Symptoms, signs and abnormal clinical and laboratory findings, not elsewhere classified	R23.8 Other and unspecified skin changes	-11.2719	0.989601	logistic_regression	NO
ADGRB2	1861	R251	ICD10 Symptoms, signs and abnormal clinical and laboratory findings, not elsewhere classified	R25.1 Tremor, unspecified	-11.6781	0.989257	logistic_regression	NO
ADGRB2	1862	R252	ICD10 Symptoms, signs and abnormal clinical and laboratory findings, not elsewhere classified	R25.2 Cramp and spasm	-11.8918	0.989157	logistic_regression	NO
ADGRB2	1863	R258	ICD10 Symptoms, signs and abnormal clinical and laboratory findings, not elsewhere classified	R25.8 Other and unspecified abnormal involuntary movements	-13.6554	0.997148	logistic_regression	NO
ADGRB2	1864	R262	ICD10 Symptoms, signs and abnormal clinical and laboratory findings, not elsewhere classified	R26.2 Difficulty in walking, not elsewhere classified	-11.7174	0.99341	logistic_regression	NO
ADGRB2	1865	R263	ICD10 Symptoms, signs and abnormal clinical and laboratory findings, not elsewhere classified	R26.3 Immobility	-14.4269	0.997008	logistic_regression	NO
ADGRB2	1866	R268	ICD10 Symptoms, signs and abnormal clinical and laboratory findings, not elsewhere classified	R26.8 Other and unspecified abnormalities of gait and mobility	-9.43336	0.935388	logistic_regression	NO
ADGRB2	1867	R270	ICD10 Symptoms, signs and abnormal clinical and laboratory findings, not elsewhere classified	R27.0 Ataxia, unspecified	3.34649	0.000319355	firth_logistic_regression	NO
ADGRB2	1868	R278	ICD10 Symptoms, signs and abnormal clinical and laboratory findings, not elsewhere classified	R27.8 Other and unspecified lack of coordination	-11.4558	0.99361	logistic_regression	NO
ADGRB2	1869	R296	ICD10 Symptoms, signs and abnormal clinical and laboratory findings, not elsewhere classified	R29.6 Tendency to fall, not elsewhere classified	0.97914	0.338854	logistic_regression	NO
ADGRB2	1870	R298	ICD10 Symptoms, signs and abnormal clinical and laboratory findings, not elsewhere classified	R29.8 Other and unspecified symptoms and signs involving the nervous and musculoskeletal systems	1.22331	0.226956	logistic_regression	NO
ADGRB2	1871	R300	ICD10 Symptoms, signs and abnormal clinical and laboratory findings, not elsewhere classified	R30.0 Dysuria	1.86257	0.0658499	logistic_regression	NO
ADGRB2	1872	R309	ICD10 Symptoms, signs and abnormal clinical and laboratory findings, not elsewhere classified	R30.9 Painful micturition, unspecified	-13.3309	0.997246	logistic_regression	NO
ADGRB2	1873	R31	ICD10 Symptoms, signs and abnormal clinical and laboratory findings, not elsewhere classified	R31 Unspecified haematuria	0.862528	0.06943	logistic_regression	NO
ADGRB2	1874	R32	ICD10 Symptoms, signs and abnormal clinical and laboratory findings, not elsewhere classified	R32 Unspecified urinary incontinence	2.06892	0.000429189	firth_logistic_regression	NO
ADGRB2	1875	R33	ICD10 Symptoms, signs and abnormal clinical and laboratory findings, not elsewhere classified	R33 Retention of urine	-0.239595	0.814223	logistic_regression	NO
ADGRB2	1876	R34	ICD10 Symptoms, signs and abnormal clinical and laboratory findings, not elsewhere classified	R34 Anuria and oliguria	-10.6008	0.989716	logistic_regression	NO
ADGRB2	1877	R35	ICD10 Symptoms, signs and abnormal clinical and laboratory findings, not elsewhere classified	R35 Polyuria	0.562222	0.578848	logistic_regression	NO
ADGRB2	1878	R391	ICD10 Symptoms, signs and abnormal clinical and laboratory findings, not elsewhere classified	R39.1 Other difficulties with micturition	-9.32349	0.936262	logistic_regression	NO
ADGRB2	1879	R398	ICD10 Symptoms, signs and abnormal clinical and laboratory findings, not elsewhere classified	R39.8 Other and unspecified symptoms and signs involving the urinary system	-10.7337	0.95557	logistic_regression	NO
ADGRB2	1880	R400	ICD10 Symptoms, signs and abnormal clinical and laboratory findings, not elsewhere classified	R40.0 Somnolence	-9.69559	0.975638	logistic_regression	NO
ADGRB2	1881	R402	ICD10 Symptoms, signs and abnormal clinical and laboratory findings, not elsewhere classified	R40.2 Coma, unspecified	-10.6998	0.983414	logistic_regression	NO
ADGRB2	1882	R410	ICD10 Symptoms, signs and abnormal clinical and laboratory findings, not elsewhere classified	R41.0 Disorientation, unspecified	-8.65644	0.901719	logistic_regression	NO
ADGRB2	1883	R413	ICD10 Symptoms, signs and abnormal clinical and laboratory findings, not elsewhere classified	R41.3 Other amnesia	-11.1904	0.983069	logistic_regression	NO
ADGRB2	1884	R418	ICD10 Symptoms, signs and abnormal clinical and laboratory findings, not elsewhere classified	R41.8 Other and unspecified symptoms and signs involving cognitive functions and awareness	3.20765	1.17e-05	logistic_regression	YES
ADGRB2	1885	R42	ICD10 Symptoms, signs and abnormal clinical and laboratory findings, not elsewhere classified	R42 Dizziness and giddiness	0.946219	0.190737	logistic_regression	NO
ADGRB2	1886	R440	ICD10 Symptoms, signs and abnormal clinical and laboratory findings, not elsewhere classified	R44.0 Auditory hallucinations	4.04341	7.81e-05	logistic_regression	NO
ADGRB2	1887	R441	ICD10 Symptoms, signs and abnormal clinical and laboratory findings, not elsewhere classified	R44.1 Visual hallucinations	-12.1925	0.992999	logistic_regression	NO
ADGRB2	1888	R443	ICD10 Symptoms, signs and abnormal clinical and laboratory findings, not elsewhere classified	R44.3 Hallucinations, unspecified	-11.2713	0.989424	logistic_regression	NO
ADGRB2	1889	R451	ICD10 Symptoms, signs and abnormal clinical and laboratory findings, not elsewhere classified	R45.1 Restlessness and agitation	-9.53459	0.975726	logistic_regression	NO
ADGRB2	1890	R458	ICD10 Symptoms, signs and abnormal clinical and laboratory findings, not elsewhere classified	R45.8 Other symptoms and signs involving emotional state	-11.7319	0.989172	logistic_regression	NO
ADGRB2	1891	R468	ICD10 Symptoms, signs and abnormal clinical and laboratory findings, not elsewhere classified	R46.8 Other symptoms and signs involving appearance and behaviour	-10.5533	0.989867	logistic_regression	NO
ADGRB2	1892	R470	ICD10 Symptoms, signs and abnormal clinical and laboratory findings, not elsewhere classified	R47.0 Dysphasia and aphasia	-9.42901	0.961273	logistic_regression	NO
ADGRB2	1893	R471	ICD10 Symptoms, signs and abnormal clinical and laboratory findings, not elsewhere classified	R47.1 Dysarthria and anarthria	-12.2687	0.99311	logistic_regression	NO
ADGRB2	1894	R478	ICD10 Symptoms, signs and abnormal clinical and laboratory findings, not elsewhere classified	R47.8 Other and unspecified speech disturbances	2.0796	0.0403485	logistic_regression	NO
ADGRB2	1895	R490	ICD10 Symptoms, signs and abnormal clinical and laboratory findings, not elsewhere classified	R49.0 Dysphonia	-9.53942	0.960787	logistic_regression	NO
ADGRB2	1896	R500	ICD10 Symptoms, signs and abnormal clinical and laboratory findings, not elsewhere classified	R50.0 Fever with chills	-13.2268	0.995413	logistic_regression	NO
ADGRB2	1897	R508	ICD10 Symptoms, signs and abnormal clinical and laboratory findings, not elsewhere classified	R50.8 Other specified fever	-11.1299	0.98959	logistic_regression	NO
ADGRB2	1898	R509	ICD10 Symptoms, signs and abnormal clinical and laboratory findings, not elsewhere classified	R50.9 Fever, unspecified	0.491272	0.627072	logistic_regression	NO
ADGRB2	1899	R51	ICD10 Symptoms, signs and abnormal clinical and laboratory findings, not elsewhere classified	R51 Headache	-0.168763	0.867309	logistic_regression	NO
ADGRB2	1900	R520	ICD10 Symptoms, signs and abnormal clinical and laboratory findings, not elsewhere classified	R52.0 Acute pain	-15.682	0.998702	logistic_regression	NO
ADGRB2	1901	R521	ICD10 Symptoms, signs and abnormal clinical and laboratory findings, not elsewhere classified	R52.1 Chronic intractable pain	-12.3401	0.988557	logistic_regression	NO
ADGRB2	1902	R522	ICD10 Symptoms, signs and abnormal clinical and laboratory findings, not elsewhere classified	R52.2 Other chronic pain	-10.7052	0.983827	logistic_regression	NO
ADGRB2	1903	R529	ICD10 Symptoms, signs and abnormal clinical and laboratory findings, not elsewhere classified	R52.9 Pain, unspecified	-11.2766	0.989709	logistic_regression	NO
ADGRB2	1904	R53	ICD10 Symptoms, signs and abnormal clinical and laboratory findings, not elsewhere classified	R53 Malaise and fatigue	-9.87704	0.933801	logistic_regression	NO
ADGRB2	1905	R54	ICD10 Symptoms, signs and abnormal clinical and laboratory findings, not elsewhere classified	R54 Senility	-10.8078	0.983008	logistic_regression	NO
ADGRB2	1906	R55	ICD10 Symptoms, signs and abnormal clinical and laboratory findings, not elsewhere classified	R55 Syncope and collapse	0.311201	0.667087	logistic_regression	NO
ADGRB2	1907	R568	ICD10 Symptoms, signs and abnormal clinical and laboratory findings, not elsewhere classified	R56.8 Other and unspecified convulsions	1.11512	0.270142	logistic_regression	NO
ADGRB2	1908	R570	ICD10 Symptoms, signs and abnormal clinical and laboratory findings, not elsewhere classified	R57.0 Cardiogenic shock	-13.5922	0.997095	logistic_regression	NO
ADGRB2	1909	R572	ICD10 Symptoms, signs and abnormal clinical and laboratory findings, not elsewhere classified	R57.2 Septic shock	-11.023	0.989701	logistic_regression	NO
ADGRB2	1910	R58	ICD10 Symptoms, signs and abnormal clinical and laboratory findings, not elsewhere classified	R58 Haemorrhage, not elsewhere classified	-11.5518	0.993283	logistic_regression	NO
ADGRB2	1911	R590	ICD10 Symptoms, signs and abnormal clinical and laboratory findings, not elsewhere classified	R59.0 Localised enlarged lymph nodes	1.14843	0.256675	logistic_regression	NO
ADGRB2	1912	R591	ICD10 Symptoms, signs and abnormal clinical and laboratory findings, not elsewhere classified	R59.1 Generalised enlarged lymph nodes	-12.0101	0.989015	logistic_regression	NO
[truncated: 22,808 more rows]

[truncated: 14 more sheets: Table S10, Table S11, Table S12, Table S13, Table S14, Table S15, Table S16, Table S17, Table S18, Table S19, Table S20, Table S21, Table S22, Table S23]
