# Supplementary material for: The impact of rare protein coding genetic variation on adult cognitive function
Source: Nat Genet. 2023 May 25;55(6):927–38. doi: 10.1038/s41588-023-01398-8 (PMC10260403; doi:10.1038/s41588-023-01398-8)
Supplement: Source Data Fig. 4, Source Data Extended Data Fig. 4 — Statistical source data. [file 41588_2023_1398_MOESM4_ESM.xlsx]

## Sheet: Behavior_xray_Table_of_Contents
Table of contents
	Sheet:	BarnesMaze
	col	col name	despcription
	A	ID	Mouse ID
	B	Geno	Genotype
	C	age_start	age at beginning of testing
	D	Cohort	cohort
	E	Table	Barnes Maze table used
	F	BM_DurationGB_P2_zscore	Time spent around Goal Box during the Probe trial [z-score from wt]
	Sheet:	LightDark_box
	col	col name	despcription
	A	ID	Mouse ID
	B	Geno	Genotype
	C	age_start	age at beginning of testing
	D	Cohort	cohort
	E	LDb_Duration_Light_zscore	Time spent in the Light compartment of the Light-Dark box [z-score from wt]
	Sheet:	NovelObjectRecognition
	col	col name	despcription
	A	ID	Mouse ID
	B	Geno	Genotype
	C	age_start	age at beginning of testing
	D	Cohort	cohort
	E	NOR_discrimination_ratio_zscore	Preference for Novel object, Discrimination Ratio [z-score from wt]
	Sheet:	Kdm5b_mouse_craniofacial
	col	col name	despcription
	A	Mouse	Mouse ID
	B	Genotype	Genotype
	C	Sex	Sex
	D	Cranial_length_zscore	Cranial length [z-score from wt]
	E	Skull_height_zscore	Skull height [z-score from wt]
	F	Cranial_width_zscore	Cranial width [z-score from wt]

## Sheet: Fig4_Barnes_Maze
ID	Geno	age_start	Cohort	Table	BM_DurationGB_P2_zscore
SGBG196.1a	het	78	C1	Table 1	-0.922505
SGBG196.1b	wt	78	C1	Table 1	0.231179
SGBG197.1a	het	73	C1	Table 1	-1.01235
SGBG197.1b	wt	73	C1	Table 1	-1.20712
SGBG198.1a	het	69	C1	Table 1	-0.38211
SGBG200.1b	het	76	C1	Table 2	-1.91044
SGBG200.1c	het	76	C1	Table 2	-0.758624
SGBG201.1a	het	75	C1	Table 2	-1.83729
SGBG201.1b	wt	75	C1	Table 2	-0.576429
SGBG201.1c	het	75	C1	Table 2	-0.0395995
SGBG202.1a	het	76	C1	Table 1	-0.12821
SGBG202.1b	het	76	C1	Table 1	0.800999
SGBG203.1a	wt	72	C1	Table 1	2.18151
SGBG203.1b	het	72	C1	Table 1	-0.632134
SGBG203.1c	hom	72	C1	Table 1	-3.03284
SGBG203.1d	hom	72	C1	Table 1	-0.421468
SGBG203.1e	het	72	C1	Table 1	-0.617299
SGBG205.1a	het	69	C1	Table 2	-0.442834
SGBG205.1b	wt	69	C1	Table 2	-0.288514
SGBG206.1a	wt	65	C1	Table 1	1.09752
SGBG207.1a	wt	76	C1	Table 2	-0.611424
SGBG207.1b	het	76	C1	Table 2	-3.21989
SGBG207.1c	wt	76	C1	Table 2	-1.39866
SGBG208.1a	wt	71	C1	Table 2	-0.230239
SGBG209.1a	het	77	C1	Table 2	0.180023
SGBG209.1b	hom	77	C1	Table 2	-1.98695
SGBG210.1a	het	76	C1	Table 1	0.882741
SGBG210.1b	wt	76	C1	Table 1	-0.461693
SGBG210.1c	wt	76	C1	Table 1	1.7386
SGBG210.1d	wt	76	C1	Table 2	0.133382
SGBG211.1a	het	77	C1	Table 2	-0.201777
SGBG211.1b	wt	77	C1	Table 2	-0.0138902
SGBG211.1c	het	77	C1	Table 2	1.73333
SGBG230.1f	hom	60	C2	Table 2	-0.683518
SGBG230.1g	het	60	C2	Table 2	-1.76721
SGBG231.1a	hom	60	C2	Table 2	0.133382
SGBG231.1b	hom	60	C2	Table 2	-1.14243
SGBG233.1a	het	62	C2	Table 2	-1.45481
SGBG233.1b	hom	62	C2	Table 2	-0.146131
SGBG233.1c	het	62	C2	Table 2	-1.57296
SGBG234.1d	hom	60	C2	Table 1	-2.74662
SGBG234.1e	hom	60	C2	Table 1	-0.723788
SGBG234.1g	het	60	C2	Table 1	-0.0612755
SGBG234.1h	hom	60	C2	Table 1	-0.677377
SGBG234.1i	wt	60	C2	Table 1	-0.632134
SGBG235.1a	hom	58	C2	Table 1	-0.692713
SGBG235.1b	het	58	C2	Table 1	-0.837001
SGBG235.1c	wt	58	C2	Table 1	-1.33537
SGBG235.1d	het	58	C2	Table 1	0.434796
SGBG240.1a	wt	62	C2	Table 1	0.2405
SGBG240.1b	het	62	C2	Table 1	0.259005
SGBG240.1c	hom	62	C2	Table 1	-0.475299
SGBG240.1d	het	62	C2	Table 2	-1.76721
SGBG240.1e	hom	62	C2	Table 2	-1.57296
SGBG240.1f	wt	62	C2	Table 2	-1.04964
SGBG242.1a	wt	61	C2	Table 1	-1.1266
SGBG242.1b	hom	61	C2	Table 1	-0.739527
SGBG242.1c	het	61	C2	Table 1	0.787038
SGBG242.1d	het	61	C2	Table 1	-0.395134
SGBG242.1e	het	61	C2	Table 1	-1.08768
SGBG247.1a	wt	60	C2	Table 2	0.994274
SGBG247.1c	het	60	C2	Table 2	1.03917
SGBG247.1d	wt	60	C2	Table 2	-0.542098
SGBG247.1e	het	60	C2	Table 2	-1.24043
SGBG247.1f	het	60	C2	Table 2	-0.611424
SGBG249.1a	wt	61	C2	Table 2	0.355909
SGBG249.1b	wt	61	C2	Table 2	1.70156
SGBG249.1c	wt	61	C2	Table 1	0.744551
SGBG249.1d	het	61	C2	Table 2	-4.13373
SGBG249.1e	wt	61	C2	Table 1	0.0548103
SGBG249.1f	hom	61	C2	Table 2	-0.720678
SGBG249.1g	het	61	C2	Table 1	-0.150683

## Sheet: Fig4_LightDark_box
ID	Geno	age_start	Cohort	LDb_Duration_Light_zscore
SGBG196.1a	het	78	C1	-1.13151
SGBG196.1b	wt	78	C1	1.88174
SGBG197.1a	het	73	C1	-0.762438
SGBG197.1b	wt	73	C1	0.796881
SGBG198.1a	het	69	C1	-0.0268683
SGBG198.1b	wt	69	C1	0.673499
SGBG200.1b	het	76	C1	-0.0026073
SGBG200.1c	het	76	C1	0.190406
SGBG201.1a	het	75	C1	1.10412
SGBG201.1b	wt	75	C1	-0.667792
SGBG201.1c	het	75	C1	0.364152
SGBG202.1a	het	76	C1	-1.11952
SGBG202.1b	het	76	C1	-0.140782
SGBG203.1a	wt	72	C1	0.302228
SGBG203.1b	het	72	C1	-4.40182
SGBG203.1c	hom	72	C1	-0.837385
SGBG203.1d	hom	72	C1	0.229809
SGBG203.1e	het	72	C1	-1.81924
SGBG205.1a	het	69	C1	-0.616496
SGBG205.1b	wt	69	C1	-0.878301
SGBG206.1a	wt	65	C1	1.6253
SGBG206.1b	het	65	C1	-0.0769817
SGBG207.1a	wt	76	C1	1.0898
SGBG207.1b	het	76	C1	-0.0713464
SGBG207.1c	wt	76	C1	0.914947
SGBG208.1a	wt	71	C1	-1.1607
SGBG209.1a	het	77	C1	-0.879313
SGBG209.1b	hom	77	C1	-1.70988
SGBG210.1a	het	76	C1	-0.681099
SGBG210.1b	wt	76	C1	-0.201513
SGBG210.1c	wt	76	C1	1.14061
SGBG210.1d	wt	76	C1	-0.0776089
SGBG211.1a	het	77	C1	-0.625077
SGBG211.1b	wt	77	C1	-0.65022
SGBG211.1c	het	77	C1	0.194219
SGBG230.1f	hom	60	C2	-0.907925
SGBG230.1g	het	60	C2	-0.203528
SGBG231.1a	hom	60	C2	-1.65255
SGBG231.1b	hom	60	C2	-1.11833
SGBG233.1a	het	62	C2	-0.433623
SGBG233.1b	hom	62	C2	-1.21844
SGBG233.1c	het	62	C2	-0.464566
SGBG234.1d	hom	60	C2	0.0296578
SGBG234.1e	hom	60	C2	-1.17429
SGBG234.1g	het	60	C2	-0.82757
SGBG234.1h	hom	60	C2	-0.624216
SGBG234.1i	wt	60	C2	-0.596932
SGBG235.1a	hom	58	C2	-2.91418
SGBG235.1b	het	58	C2	0.377109
SGBG235.1c	wt	58	C2	-0.76996
SGBG235.1d	het	58	C2	-0.269937
SGBG240.1a	wt	62	C2	-0.689137
SGBG240.1b	het	62	C2	-1.28141
SGBG240.1c	hom	62	C2	1.32786
SGBG240.1d	het	62	C2	-0.737315
SGBG240.1e	hom	62	C2	-1.64356
SGBG240.1f	wt	62	C2	-1.00601
SGBG242.1a	wt	61	C2	-0.834434
SGBG242.1b	hom	61	C2	-1.13151
SGBG242.1c	het	61	C2	-0.276227
SGBG242.1d	het	61	C2	-1.20568
SGBG242.1e	het	61	C2	-0.138187
SGBG247.1a	wt	60	C2	2.09773
SGBG247.1c	het	60	C2	-0.237451
SGBG247.1d	wt	60	C2	-0.75682
SGBG247.1e	het	60	C2	-0.560972
SGBG247.1f	het	60	C2	-2.14985
SGBG249.1a	wt	61	C2	-0.378562
SGBG249.1b	wt	61	C2	0.117087
SGBG249.1c	wt	61	C2	-1.17429
SGBG249.1d	het	61	C2	-0.576764
SGBG249.1e	wt	61	C2	-0.797537
SGBG249.1f	hom	61	C2	-1.01597
SGBG249.1g	het	61	C2	-0.15774

## Sheet: Fig4_Novel_Object_Recognition
ID	Geno	age_start	Cohort	NOR_discrimination_ratio_zscore
SGBG196.1a	het	78	C1	-1.05106
SGBG196.1b	wt	78	C1	-1.51667
SGBG197.1a	het	73	C1	-1.61172
SGBG197.1b	wt	73	C1	0.848678
SGBG198.1a	het	69	C1	-0.205405
SGBG198.1b	wt	69	C1	-0.266436
SGBG200.1b	het	76	C1	0.288016
SGBG200.1c	het	76	C1	-0.266436
SGBG201.1a	het	75	C1	-1.78055
SGBG201.1b	wt	75	C1	-0.0854891
SGBG201.1c	het	75	C1	0.899987
SGBG202.1a	het	76	C1	-1.40256
SGBG202.1b	het	76	C1	0.427593
SGBG203.1a	wt	72	C1	0.899987
SGBG203.1b	het	72	C1	-2.62657
SGBG203.1c	hom	72	C1	-1.79313
SGBG203.1d	hom	72	C1	-1.05106
SGBG203.1e	het	72	C1	0.435511
SGBG205.1a	het	69	C1	-0.857995
SGBG205.1b	wt	69	C1	0.288016
SGBG206.1a	wt	65	C1	1.74992
SGBG207.1a	wt	76	C1	-0.646151
SGBG207.1b	het	76	C1	-1.23247
SGBG207.1c	wt	76	C1	-1.71018
SGBG208.1a	wt	71	C1	0.586644
SGBG209.1a	het	77	C1	0.741455
SGBG209.1b	hom	77	C1	0.294225
SGBG210.1a	het	76	C1	-0.396378
SGBG210.1b	wt	76	C1	-0.0854891
SGBG210.1c	wt	76	C1	0.427593
SGBG210.1d	wt	76	C1	1.14731
SGBG211.1a	het	77	C1	-0.396378
SGBG211.1b	wt	77	C1	-0.266436
SGBG211.1c	het	77	C1	1.14731
SGBG230.1f	hom	60	C2	-0.322064
SGBG230.1g	het	60	C2	-2.40906
SGBG231.1a	hom	60	C2	-1.31764
SGBG231.1b	hom	60	C2	-2.25633
SGBG233.1a	het	62	C2	-0.396378
SGBG233.1b	hom	62	C2	-0.522935
SGBG233.1c	het	62	C2	-0.435509
SGBG234.1d	hom	60	C2	0.435511
SGBG234.1e	hom	60	C2	-1.10644
SGBG234.1g	het	60	C2	-1.63723
SGBG234.1h	hom	60	C2	0.427593
SGBG234.1i	wt	60	C2	-0.133068
SGBG235.1a	hom	58	C2	0.435511
SGBG235.1b	het	58	C2	1.46065
SGBG235.1c	wt	58	C2	-0.956007
SGBG235.1d	het	58	C2	-1.21359
SGBG240.1a	wt	62	C2	0.144116
SGBG240.1b	het	62	C2	-2.53736
SGBG240.1c	hom	62	C2	-1.8484
SGBG240.1d	het	62	C2	-1.61172
SGBG240.1e	hom	62	C2	-0.956007
SGBG240.1f	wt	62	C2	-1.56168
SGBG242.1a	wt	61	C2	-0.396378
SGBG242.1b	hom	61	C2	-0.545782
SGBG242.1c	het	61	C2	-2.76559
SGBG242.1d	het	61	C2	-0.652925
SGBG242.1e	het	61	C2	1.30212
SGBG247.1a	wt	60	C2	0.996173
SGBG247.1c	het	60	C2	-1.41866
SGBG247.1d	wt	60	C2	0.899987
SGBG247.1e	het	60	C2	0.0377265
SGBG247.1f	het	60	C2	-0.322064
SGBG249.1a	wt	61	C2	-1.78055
SGBG249.1b	wt	61	C2	-1.21359
SGBG249.1c	wt	61	C2	0.899987
SGBG249.1e	wt	61	C2	1.30212
SGBG249.1f	hom	61	C2	-2.55783
SGBG249.1g	het	61	C2	0.848678

## Sheet: ExFig4_Kdm5b_mouse_craniofacial
Mouse	Genotype	Sex	Cranial_length_zscore	Skull_height_zscore	Cranial_width_zscore
M02824680	WT	Male	-0.8214	1.49316	-1.36847
M02824682	WT	Male	0.392098	0.0411643	0.223129
M02829289	WT	Male	1.68385	0.400819	-0.721432
M02829290	WT	Male	0.973547	0.572082	1.71888
M02829291	WT	Male	-0.732842	-0.319913	-0.721432
M02829320	WT	Male	0.14132	-1.50163	-1.36847
M02829321	WT	Male	0.0479405	-0.319913	-0.0171911
M03225698	WT	Male	-1.54795	0.828455	0.717068
M03225907	WT	Male	0.238179	-0.637515	-0.0800118
M03226114	WT	Male	-0.389509	0.959533	-0.35608
M03226107	WT	Male	0.683837	1.09471	0.717068
M03226109	WT	Male	1.1534	0.225229	-0.211842
M03226154	WT	Male	0.819886	-1.07552	-0.721432
M03226205	WT	Male	-1.684	-2.07448	0.0744354
M03226206	WT	Male	-0.958359	0.313801	2.11579
M03225704	Het	Male	-1.20356	-0.319913	1.0259
M03225705	Het	Male	1.37627	0.959533	0.585238
M03225697	Het	Male	-0.261346	2.7309	0.491577
M03225699	Het	Male	2.25661	-1.07552	-1.00051
M03225917	Het	Male	-0.0427135	0.0411643	-0.35608
M03225918	Het	Male	-0.261346	1.79692	1.0259
M03225908	Het	Male	0.392098	1.18811	0.861307
M03225911	Het	Male	-0.602768	-0.791202	0.223129
M03226115	Het	Male	-1.92355	0.572082	0.370911
M03226108	Het	Male	-1.31044	0.742509	0.370911
M03226150	Het	Male	-1.4245	0.572082	1.0259
M03226204	Het	Male	-0.602768	1.60725	0.717068
M02824678	Hom	Male	-0.131271	3.30375	1.28618
M02824679	Hom	Male	-3.12072	1.79692	0.491577
M02824681	Hom	Male	-1.10229	1.33501	0.223129
M02829322	Hom	Male	0.560386	2.02048	1.50574
M02819298	Hom	Male	-1.92355	1.33501	0.0744354
M02819299	Hom	Male	-0.958359	2.20036	-0.35608
M03225909	Hom	Male	-2.54797	0.0411643	-0.520671
M03225910	Hom	Male	-0.474605	-0.319913	-0.144721
M03226151	Hom	Male	-2.24039	2.42327	1.28618

## Sheet: DESeq2_results_table_content
		DESeq2 results table
	col	col name	despcription
	A		Ensembl gene ID
	B	Gene_name	Ensembl gene name
	C	Gene_description	Ensembl gene description
	D	baseMean_E18.5	Mean base expression for E18.5 samples
	E	baseMean_FrC	Mean base expression for Frontal Cortex samples
	F	baseMean_Hipp	Mean base expression for Hippocampus samples
	G	baseMean_Cer	Mean base expression for Cerebellum samples
	H	lfc_HET_E18.5	log fold change for E18.5 Het v Wt
	I	lfc_HOM_E18.5	log fold change for E18.5 Hom v Wt
	J	lfc_HET_FrC	log fold change for Frontal Cortex Het v Wt
	K	lfc_HOM_FrC	log fold change for Frontal Cortex Hom v Wt
	L	lfc_HET_Hipp	log fold change for Hippocampus Het v Wt
	M	lfc_HOM_Hipp	log fold change for Hippocampus Hom v Wt
	N	lfc_HET_Cer	log fold change for Cerebellum Het v Wt
	O	lfc_HOM_Cer	log fold change for Cerebellum Hom v Wt
	P	Padj_HET_E18.5	adjusted P-value for E18.5 Het v Wt
	Q	Padj_HOM_E18.5	adjusted P-value for E18.5 Hom v Wt
	R	Padj_HET_FrC	adjusted P-value for Frontal Cortex Het v Wt
	S	Padj_HOM_FrC	adjusted P-value for Frontal Cortex Hom v Wt
	T	Padj_HET_Hipp	adjusted P-value for Hippocampus Het v Wt
	U	Padj_HOM_Hipp	adjusted P-value for Hippocampus Hom v Wt
	V	Padj_HET_Cer	adjusted P-value for Cerebellum Het v Wt
	W	Padj_HOM_Cer	adjusted P-value for Cerebellum Hom v Wt

## Sheet: Fig4_DESeq2_results_table
	Gene_name	Gene_description	baseMean_E18.5	baseMean_FrC	baseMean_Hipp	baseMean_Cer	lfc_HET_E18.5	lfc_HOM_E18.5	lfc_HET_FrC	lfc_HOM_FrC	lfc_HET_Hipp	lfc_HOM_Hipp	lfc_HET_Cer	lfc_HOM_Cer	Padj_HET_E18.5	Padj_HOM_E18.5	Padj_HET_FrC	Padj_HOM_FrC	Padj_HET_Hipp	Padj_HOM_Hipp	Padj_HET_Cer	Padj_HOM_Cer
ENSMUSG00000000001	Gnai3	guanine nucleotide binding protein (G protein), alpha inhibiting 3 [Source:MGI Symbol;Acc:MGI:95773]	5703.22	1266.53	1643.77	2154.96	0.0101289	0.0114098	0.0344426	0.0941136	0.0169945	0.0494032	0.0916381	0.0902267	1	0.897825	0.993926	0.976786	1	0.893996	0.921551	0.496886
ENSMUSG00000000028	Cdc45	cell division cycle 45 [Source:MGI Symbol;Acc:MGI:1338073]	262.847	50.579	70.0486	154.695	0.104142	0.277937	-0.108042	-0.216292	0.0417527	0.10749	-0.0499324	0.0642453	0.731354	0.0261262	1	0.955162	1	0.949806	0.96805	0.877446
ENSMUSG00000000031	H19	H19, imprinted maternally expressed transcript [Source:MGI Symbol;Acc:MGI:95891]	6123.3	14.3424	12.8747	67.7656	-0.0477314	0.13675	-0.676185	0.0166004	-0.176155	0.224055	0.0339929	0.332427	1	0.67666	0.940432	1	1	1	1	0.777791
ENSMUSG00000000037	Scml2	Scm polycomb group protein like 2 [Source:MGI Symbol;Acc:MGI:1340042]	330.917	11.6433	26.3189	16.4929	0.0931684	0.000172051	-0.62161	-0.908808	-0.114564	-0.229505	0.437374	-0.146598	0.868473	0.98652	0.998165	0.955162	1	1	1	1
ENSMUSG00000000049	Apoh	apolipoprotein H [Source:MGI Symbol;Acc:MGI:88058]	NA	21.2624	17.2464	15.1523	NA	NA	0.736059	0.514743	-0.682709	-0.613433	0.0513905	0.205993	NA	NA	0.909798	1	1	0.886106	1	1
ENSMUSG00000000056	Narf	nuclear prelamin A recognition factor [Source:MGI Symbol;Acc:MGI:1914858]	4580.65	1701.82	2193.82	4033.46	0.00366434	0.0890011	-0.0725026	-0.0335714	0.0209797	-0.0106114	-0.10315	0.00656616	1	0.216688	0.971078	1	1	1	0.554157	0.971574
ENSMUSG00000000058	Cav2	caveolin 2 [Source:MGI Symbol;Acc:MGI:107571]	1169.86	2117.87	2627.93	1162.41	-0.0231881	-0.0163103	-0.0578444	0.0357717	0.0868244	0.185754	0.177862	0.141511	1	0.9115	0.978486	1	1	0.0562165	0.449777	0.321449
ENSMUSG00000000078	Klf6	Kruppel-like factor 6 [Source:MGI Symbol;Acc:MGI:1346318]	3803.33	2291.42	1780.2	1467.62	-0.0388712	-0.0315357	0.00438896	-0.0467074	0.142747	0.173898	-0.0783673	0.0198516	0.910988	0.742112	1	1	0.85526	0.146248	1	0.95543
ENSMUSG00000000085	Scmh1	sex comb on midleg homolog 1 [Source:MGI Symbol;Acc:MGI:1352762]	2818.33	1382.97	1231.75	1323.51	-0.0196007	-0.0700222	0.0721538	0.0353565	-0.0478393	-0.0430199	0.00733984	0.0117718	1	0.460376	0.920102	1	1	0.931036	1	1
ENSMUSG00000000088	Cox5a	cytochrome c oxidase subunit 5A [Source:MGI Symbol;Acc:MGI:88474]	4655.72	3595.21	4094.51	6974.83	0.0116945	0.00870147	-0.124372	-0.0720039	-0.053708	-0.0152432	-0.00699215	-0.0540035	1	0.945588	0.624488	0.958963	1	0.976858	0.901476	0.674982
ENSMUSG00000000093	Tbx2	T-box 2 [Source:MGI Symbol;Acc:MGI:98494]	214.455	145.372	106.661	104.592	-0.225819	-0.226641	0.18637	0.0588835	-0.0594837	-0.107374	-0.0207845	0.0296938	0.475942	0.269506	0.942336	1	1	0.91583	1	1
ENSMUSG00000000094	Tbx4	T-box 4 [Source:MGI Symbol;Acc:MGI:102556]	14.2525	6.74009	7.79524	4.86786	-0.250107	0.141762	0.131093	0.415689	0.150104	-0.171254	-0.0526523	-1.18143	1	1	1	1	1	1	1	1
ENSMUSG00000000120	Ngfr	nerve growth factor receptor (TNFR superfamily, member 16) [Source:MGI Symbol;Acc:MGI:97323]	461.32	38.9132	85.0561	215.092	-0.0464919	-0.0984207	0.179789	0.221704	0.0875854	-0.268056	-0.0187977	0.0895143	0.881115	0.626734	0.998224	0.9604	1	0.746828	1	1
ENSMUSG00000000125	Wnt3	wingless-type MMTV integration site family, member 3 [Source:MGI Symbol;Acc:MGI:98955]	365.485	36.9473	97.1008	866.098	0.0923316	-0.0180551	-0.131568	-0.384137	0.129985	0.00105114	-0.164194	0.016122	0.873215	0.944837	1	0.896579	1	0.973301	0.556215	0.94855
ENSMUSG00000000126	Wnt9a	wingless-type MMTV integration site family, member 9A [Source:MGI Symbol;Acc:MGI:2446084]	148.021	872.413	398.628	56.1648	-0.0843088	0.120816	-0.141783	-0.0956541	0.0944672	-0.204433	0.449706	0.200753	1	1	0.90202	0.955162	1	0.522861	1	1
ENSMUSG00000000127	Fer	fer (fms/fps related) protein kinase [Source:MGI Symbol;Acc:MGI:105917]	1030.68	607.027	653.417	729.383	0.0346544	0.0159843	-0.00544305	-0.0670539	-0.103225	-0.132097	0.0223558	0.0780182	0.860366	0.916519	1	1	1	0.631472	1	0.69093
ENSMUSG00000000131	Xpo6	exportin 6 [Source:MGI Symbol;Acc:MGI:2429950]	4101.77	3390.92	2774.06	2180.1	0.000131924	-0.0390514	0.0147457	-0.0535494	-0.00209896	-0.106161	-0.0428296	-0.0311871	1	0.491473	0.978486	1	1	0.419508	0.937866	0.839874
ENSMUSG00000000134	Tfe3	transcription factor E3 [Source:MGI Symbol;Acc:MGI:98511]	1013.17	1566.13	1154.72	1172.14	0.0197236	-0.0199891	0.00201903	-0.0339863	-0.0364055	-0.0449293	0.0792815	0.107346	1	0.879604	1	1	1	0.927285	1	0.461118
ENSMUSG00000000142	Axin2	axin 2 [Source:MGI Symbol;Acc:MGI:1270862]	1442.81	824.123	908.137	790.184	0.00696726	-0.0195397	-0.0297972	0.139571	0.0337144	0.142371	0.0281712	0.0900972	0.931609	0.868859	1	0.877122	1	0.541416	1	0.673028
ENSMUSG00000000148	Brat1	BRCA1-associated ATM activator 1 [Source:MGI Symbol;Acc:MGI:1891679]	1048.24	663.734	705.212	713.494	0.0157393	0.035295	-0.0415179	-0.0838632	-0.0296271	-0.0619999	-0.00615789	0.026693	0.917566	0.839257	0.98809	1	1	0.848965	1	0.929718
ENSMUSG00000000149	Gna12	guanine nucleotide binding protein, alpha 12 [Source:MGI Symbol;Acc:MGI:95767]	4223.14	3004.46	4481.4	4522.91	0.0350743	0.0488421	0.0882176	0.0802424	-0.0588319	0.010693	0.0898272	0.103822	0.917566	0.541106	0.941677	1	1	1	0.722247	0.386675
ENSMUSG00000000154	Slc22a18	solute carrier family 22 (organic cation transporter), member 18 [Source:MGI Symbol;Acc:MGI:1336884]	16.4971	25.7784	16.8057	23.625	-0.223779	-0.509825	0.352961	-0.0164163	0.219478	0.18624	0.542546	0.0303054	1	1	0.982357	1	1	1	1	1
ENSMUSG00000000159	Igsf5	immunoglobulin superfamily, member 5 [Source:MGI Symbol;Acc:MGI:1919308]	9.49522	8.31042	9.13681	20.1972	0.521492	0.0119669	-0.0336995	-0.757479	0.425755	0.42447	-0.398996	-0.570691	1	1	1	1	1	1	1	1
ENSMUSG00000000167	Pih1d2	PIH1 domain containing 2 [Source:MGI Symbol;Acc:MGI:1919864]	104.453	47.8098	64.1651	51.6256	0.182035	0.0542104	-0.0615911	0.148556	-0.268469	-0.198355	0.133669	-0.22447	0.787153	1	1	1	1	0.844091	1	0.991877
ENSMUSG00000000168	Dlat	dihydrolipoamide S-acetyltransferase (E2 component of pyruvate dehydrogenase complex) [Source:MGI Symbol;Acc:MGI:2385311]	2537.72	5141.52	5107.34	5151.82	-0.0662103	-0.0286236	-0.00909026	0.00788611	0.0130509	-0.0819686	-0.0708862	-0.0595923	0.780866	0.79746	0.98809	1	1	0.605563	0.787871	0.69093
ENSMUSG00000000171	Sdhd	succinate dehydrogenase complex, subunit D, integral membrane protein [Source:MGI Symbol;Acc:MGI:1914175]	4848.22	2418.82	3933.78	7628.63	-0.0521314	-0.00789737	0.00276203	0.0190951	-0.00733177	0.0423529	0.0554814	-0.0761479	0.860453	0.955936	1	1	1	0.900747	0.865708	0.549131
ENSMUSG00000000182	Fgf23	fibroblast growth factor 23 [Source:MGI Symbol;Acc:MGI:1891427]	20.074	NA	8.37589	16.9534	0.387881	0.307341	NA	NA	-0.0489752	0.41666	0.013279	-0.412875	1	1	NA	NA	1	1	1	1
ENSMUSG00000000184	Ccnd2	cyclin D2 [Source:MGI Symbol;Acc:MGI:88314]	8933.2	2641.77	2769.48	206.12	0.152086	0.219036	0.0131562	0.288996	0.0255624	0.136993	0.154765	0.375202	0.380716	0.00145603	1	0.00766769	1	0.386597	0.979337	0.22319
ENSMUSG00000000194	Gpr107	G protein-coupled receptor 107 [Source:MGI Symbol;Acc:MGI:2139054]	2273.28	1842.73	1759.57	2174.28	-0.0800334	-0.0907524	-0.0259499	0.021369	0.00315949	-0.0782571	-0.0924736	-0.0805858	1	0.387977	1	1	1	0.740634	0.719475	0.570612
ENSMUSG00000000197	Nalcn	sodium leak channel, non-selective [Source:MGI Symbol;Acc:MGI:2444306]	2519.32	3025.29	3353.33	3360.8	-0.0719699	-0.103499	-0.0591945	-0.0449557	0.033159	0.031054	-0.0514706	-0.0746035	1	0.270757	0.971159	1	1	0.952522	0.910969	0.578008
ENSMUSG00000000202	Btbd17	BTB (POZ) domain containing 17 [Source:MGI Symbol;Acc:MGI:1919264]	855.112	1270.39	960.058	2974.66	-0.0554661	-0.096179	-0.153487	0.0397025	-0.101877	0.0749314	-0.0869036	-0.0435707	1	0.601562	0.886097	1	1	0.895201	0.712014	0.830077
ENSMUSG00000000214	Th	tyrosine hydroxylase [Source:MGI Symbol;Acc:MGI:98735]	255.719	95.5355	28.6937	480.073	-0.000658413	-0.028065	-0.158379	0.878506	-0.782718	-0.354251	0.100285	0.691726	1	0.84168	1	0.925256	1	0.823808	0.927495	0.00136574
ENSMUSG00000000216	Scnn1g	sodium channel, nonvoltage-gated 1 gamma [Source:MGI Symbol;Acc:MGI:104695]	NA	NA	19.0307	146.157	NA	NA	NA	NA	0.00839811	0.507329	0.100136	0.457385	NA	NA	NA	NA	1	0.841303	0.910969	0.106596
ENSMUSG00000000223	Drp2	dystrophin related protein 2 [Source:MGI Symbol;Acc:MGI:107432]	3051.36	2585.29	2080.33	1214.09	-0.00293763	-0.0133779	-0.0699186	-0.00239697	-0.0417665	-0.0105077	0.12015	0.250925	1	0.904976	0.886097	1	1	1	0.962604	0.0431742
ENSMUSG00000000244	Tspan32	tetraspanin 32 [Source:MGI Symbol;Acc:MGI:1350360]	10.8013	6.73672	9.04931	7.91965	0.741428	0.71282	1.17491	1.05757	0.79197	0.252016	-0.592425	0.2483	1	1	0.888222	1	1	1	1	1
ENSMUSG00000000247	Lhx2	LIM homeobox protein 2 [Source:MGI Symbol;Acc:MGI:96785]	3752.49	4250.18	3782.26	NA	0.159269	0.265838	0.0171601	0.101063	0.0104246	0.0579197	NA	NA	0.843699	0.00139367	1	1	1	0.792402	NA	NA
ENSMUSG00000000253	Gmpr	guanosine monophosphate reductase [Source:MGI Symbol;Acc:MGI:1913605]	520.89	1682.35	2575.73	1525.97	-0.112961	-0.125845	0.012778	0.0291298	0.00804566	-0.012686	-0.0505403	-0.0243158	0.803812	0.410876	1	1	1	1	0.96516	0.949513
ENSMUSG00000000263	Glra1	glycine receptor, alpha 1 subunit [Source:MGI Symbol;Acc:MGI:95747]	32.7398	13.8196	NA	8.07517	0.198591	0.313937	0.549884	0.738795	NA	NA	-0.221003	0.641633	1	1	1	1	NA	NA	1	1
ENSMUSG00000000266	Mid2	midline 2 [Source:MGI Symbol;Acc:MGI:1344333]	1043.11	958.77	980.514	1351.22	-0.000244125	0.0669685	0.174971	0.110998	0.0246385	0.0179956	-0.040089	0.0482618	1	0.57184	0.624488	0.93593	1	1	1	0.829062
ENSMUSG00000000275	Trim25	tripartite motif-containing 25 [Source:MGI Symbol;Acc:MGI:102749]	324.158	267.157	290.719	233.681	-0.117616	-0.0565708	0.0403823	-0.025892	0.037155	0.00701154	-0.0772975	0.0202748	0.731363	0.730991	1	1	1	0.99058	1	1
ENSMUSG00000000276	Dgke	diacylglycerol kinase, epsilon [Source:MGI Symbol;Acc:MGI:1889276]	1795.71	3383.04	2688.35	2843.1	0.00850843	-0.0908981	-0.0211053	-0.0665441	0.0156166	-0.0616733	-0.0804324	-0.148879	1	0.274988	0.975632	1	1	0.716606	0.922575	0.0725211
ENSMUSG00000000278	Scpep1	serine carboxypeptidase 1 [Source:MGI Symbol;Acc:MGI:1921867]	1051.11	615.577	541.5	695.788	0.0139477	0.0743019	0.0106484	-0.062312	-0.00619638	0.0279125	0.0314485	-0.0832225	0.920373	0.572899	1	1	1	0.971101	1	0.709413
ENSMUSG00000000282	Mnt	max binding protein [Source:MGI Symbol;Acc:MGI:109150]	2279.21	2326.75	1735.45	1011.39	-0.00469286	0.0837219	-0.0544943	-0.00871819	-0.0177035	-0.0229492	-0.044119	-0.0393438	1	0.368942	0.996199	1	1	1	1	0.88882
ENSMUSG00000000290	Itgb2	integrin beta 2 [Source:MGI Symbol;Acc:MGI:96611]	27.7377	281.499	221.888	81.8671	-0.14252	-0.336549	0.0130449	0.105367	-0.06274	0.103568	-0.312175	-0.140666	1	1	1	1	1	0.836191	1	1
ENSMUSG00000000295	Hddc2	HD domain containing 2 [Source:MGI Symbol;Acc:MGI:1916942]	1115.46	336.768	471.32	365.844	-0.0851989	-0.208419	0.0444822	-0.0842025	0.117138	-0.0403833	0.130703	0.00138117	0.72608	0.0020013	0.98809	1	1	0.932882	0.815716	1
ENSMUSG00000000296	Tpd52l1	tumor protein D52-like 1 [Source:MGI Symbol;Acc:MGI:1298386]	900.079	907.869	1245.99	389.192	-0.0459786	-0.00106912	0.0889676	0.186341	0.0804515	-0.0356848	0.213904	0.138908	0.849071	0.973928	0.955408	0.441433	1	0.937148	0.59884	0.623789
ENSMUSG00000000301	Pemt	phosphatidylethanolamine N-methyltransferase [Source:MGI Symbol;Acc:MGI:104535]	119.8	69.3929	83.0638	101.825	0.0437115	-0.210158	0.217632	0.308799	-0.0135962	-0.215727	0.0635798	-0.0273004	1	0.709012	0.98809	0.953489	1	0.796249	1	1
ENSMUSG00000000303	Cdh1	cadherin 1 [Source:MGI Symbol;Acc:MGI:88354]	149.144	143.862	83.1406	358.862	0.0752282	0.054893	-0.0528123	-0.0743289	-0.0632925	0.540903	-0.0582323	0.224745	0.93182	1	0.998165	1	1	0.18587	0.960983	0.472654
ENSMUSG00000000305	Cdh4	cadherin 4 [Source:MGI Symbol;Acc:MGI:99218]	4396.9	1297.41	377.723	832.281	-0.00513814	0.0945141	0.182824	0.236066	0.100408	-0.003707	-0.0577402	-0.150988	1	0.38776	0.959537	0.950091	1	0.998518	1	0.414699
ENSMUSG00000000308	Ckmt1	creatine kinase, mitochondrial 1, ubiquitous [Source:MGI Symbol;Acc:MGI:99441]	1781.03	9666.14	7015.55	6247.6	-0.00332215	0.0254611	-0.0287575	-0.0134337	-0.00301087	0.0800917	-0.120298	-0.0244888	1	0.881035	0.990463	1	1	0.673972	0.562334	0.95603
ENSMUSG00000000317	Bcl6b	B cell CLL/lymphoma 6, member B [Source:MGI Symbol;Acc:MGI:1278332]	311.367	102.023	86.4866	123.739	0.0826427	0.196534	0.204133	0.327978	0.245295	0.16279	0.105034	0.41008	0.926499	0.236259	0.97284	0.813119	1	0.992657	0.988676	0.142651
ENSMUSG00000000318	Clec10a	C-type lectin domain family 10, member A [Source:MGI Symbol;Acc:MGI:96975]	22.3497	36.0331	29.952	97.4811	-0.519996	-0.420629	-0.416919	-0.160835	-0.258939	-0.286237	-0.0930055	-0.319484	1	1	0.939195	0.994935	1	1	1	0.579733
ENSMUSG00000000320	Alox12	arachidonate 12-lipoxygenase [Source:MGI Symbol;Acc:MGI:87998]	15.0609	49.0559	44.8169	49.5723	-0.0388675	-0.333004	0.224419	0.165409	0.0233179	0.265969	0.205068	0.0136354	1	1	0.992473	1	1	0.858346	1	1
ENSMUSG00000000325	Arvcf	armadillo repeat gene deleted in velocardiofacial syndrome [Source:MGI Symbol;Acc:MGI:109620]	4513.87	1331.18	1241.74	1456.63	-0.00704009	0.042028	0.0847303	0.109984	0.0185245	0.0405435	-0.0320004	0.0539434	1	0.63197	0.946484	0.900982	1	0.942761	1	0.79642
ENSMUSG00000000326	Comt	catechol-O-methyltransferase [Source:MGI Symbol;Acc:MGI:88470]	2003.59	3242.36	3114.88	4387.32	0.0678196	0.0710238	0.0552527	0.0639271	0.00723085	-0.0283495	0.0116958	-0.039974	1	0.419713	0.969265	1	1	0.933133	1	0.803658
ENSMUSG00000000339	Rtca	RNA 3'-terminal phosphate cyclase [Source:MGI Symbol;Acc:MGI:1913618]	2282.1	1947.87	1979.12	2203.83	-0.0439231	-0.060324	0.0111044	-0.00772535	-0.0207178	-0.0392268	-0.0791625	-0.125215	0.890764	0.467442	1	1	1	0.900747	1	0.182282
ENSMUSG00000000340	Dbt	dihydrolipoamide branched chain transacylase E2 [Source:MGI Symbol;Acc:MGI:105386]	926.345	564.147	1066.72	877.205	0.0342874	0.0558667	0.157616	0.136367	-0.00730265	-0.107342	-0.0371341	-0.0340942	1	0.609177	0.849036	0.977701	1	0.654732	1	0.894692
ENSMUSG00000000346	Dazap2	DAZ associated protein 2 [Source:MGI Symbol;Acc:MGI:1344344]	3330.74	4765.91	5842.27	8321.86	0.0528078	0.0675007	0.0400074	0.00409151	-0.0258691	-0.0525368	-0.00659335	-0.00865027	0.9258	0.447803	0.922685	1	1	0.887298	0.894822	1
ENSMUSG00000000355	Mcts1	malignant T cell amplified sequence 1 [Source:MGI Symbol;Acc:MGI:1916245]	2076.4	940.762	1457.62	1409.42	-0.0223592	-0.0573049	0.0272893	0.101682	0.0521596	-0.0143484	-0.0329463	-0.141226	1	0.578263	1	0.926438	1	0.99943	1	0.245709
ENSMUSG00000000359	Rem1	rad and gem related GTP binding protein 1 [Source:MGI Symbol;Acc:MGI:1097696]	15.9461	19.897	22.5142	22.2966	-0.437721	-0.46335	0.190141	-0.0437346	0.130808	0.354423	0.351717	0.0487315	1	1	1	1	1	0.868372	1	1
ENSMUSG00000000365	Rnf17	ring finger protein 17 [Source:MGI Symbol;Acc:MGI:1353419]	31.3597	24.3417	23.3088	28.9269	-0.00373124	0.0268173	-0.0203809	0.244211	0.0959731	-0.109044	0.546068	0.0616235	1	1	1	1	1	1	1	1
ENSMUSG00000000374	Trappc10	trafficking protein particle complex 10 [Source:MGI Symbol;Acc:MGI:1336209]	3679.56	4074.32	3714.88	3728.63	-0.011897	-0.00986271	-0.0541506	-0.0455062	-0.0290397	-0.0581089	-0.0660886	-0.0636134	1	0.968368	0.902216	1	1	0.708257	0.692067	0.515849
ENSMUSG00000000378	Ccm2	cerebral cavernous malformation 2 [Source:MGI Symbol;Acc:MGI:2384924]	1781.98	1791.98	1963.69	2151.57	-0.0117702	-0.0273109	0.00659184	-0.0251074	-0.115105	-0.108034	0.0498891	0.0532538	1	0.819249	1	1	0.85526	0.422607	0.904023	0.715652
ENSMUSG00000000384	Tbrg4	transforming growth factor beta regulated gene 4 [Source:MGI Symbol;Acc:MGI:1100868]	1457.11	1116.23	1081.87	1423.68	0.0681104	-0.00210481	0.0285972	-0.0268868	0.0743156	0.080854	-0.0163117	0.0173181	1	1	1	1	1	0.761806	1	1
ENSMUSG00000000385	Tmprss2	transmembrane protease, serine 2 [Source:MGI Symbol;Acc:MGI:1354381]	5.08978	NA	NA	37.3825	-0.0241538	0.386073	NA	NA	NA	NA	0.150895	-0.088826	1	1	NA	NA	NA	NA	1	1
ENSMUSG00000000386	Mx1	MX dynamin-like GTPase 1 [Source:MGI Symbol;Acc:MGI:97243]	9.4277	4.7044	5.88725	8.1807	-0.184567	0.0621903	0.654751	0.484752	0.782246	1.19212	-0.186604	0.049807	1	1	0.990508	1	1	0.947849	1	1
ENSMUSG00000000392	Fap	fibroblast activation protein [Source:MGI Symbol;Acc:MGI:109608]	60.3026	84.1593	48.3673	61.2012	0.144969	-0.0201775	-0.230549	-0.307343	0.396314	-0.342772	-0.148511	-0.268045	1	1	0.964919	0.894379	1	0.896531	1	0.844673
ENSMUSG00000000394	Gcg	glucagon [Source:MGI Symbol;Acc:MGI:95674]	31.5814	NA	NA	NA	-0.00979952	0.256889	NA	NA	NA	NA	NA	NA	1	1	NA	NA	NA	NA	NA	NA
ENSMUSG00000000399	Ndufa9	NADH:ubiquinone oxidoreductase subunit A9 [Source:MGI Symbol;Acc:MGI:1913358]	3618.33	4453.36	4621.92	6418.42	-0.00657673	-0.0221063	-0.0150654	0.0427137	0.0322503	0.044639	-0.0262871	-0.0265648	1	0.827935	1	1	1	0.796026	1	0.888846
ENSMUSG00000000402	Egfl6	EGF-like-domain, multiple 6 [Source:MGI Symbol;Acc:MGI:1858599]	132.236	120.176	248.161	16.9919	0.293248	0.390825	0.215457	1.04593	0.158582	0.745093	0.703087	0.242123	0.546515	0.15898	0.973698	1.82486e-05	1	2.87488e-05	1	1
ENSMUSG00000000409	Lck	lymphocyte protein tyrosine kinase [Source:MGI Symbol;Acc:MGI:96756]	369.798	45.0491	71.8059	14.0755	0.0193718	-0.0206179	0.0212334	-0.0676165	0.283138	0.339137	-0.158723	0.586934	1	0.831888	1	1	1	0.484939	1	0.940369
ENSMUSG00000000411	Tssk3	testis-specific serine kinase 3 [Source:MGI Symbol;Acc:MGI:1929914]	19.1125	NA	5.35432	NA	0.134296	0.247715	NA	NA	-0.0245524	0.211211	NA	NA	1	1	NA	NA	1	1	NA	NA
ENSMUSG00000000416	Cttnbp2	cortactin binding protein 2 [Source:MGI Symbol;Acc:MGI:1353467]	3593.89	1805.82	4322.9	1467.2	0.0800821	0.0442434	-0.174272	-0.0392135	-0.0391749	-0.0434984	-0.0973017	-0.0551008	0.843108	0.753131	0.381969	1	1	0.884309	0.706882	0.790598
ENSMUSG00000000420	Galnt1	polypeptide N-acetylgalactosaminyltransferase 1 [Source:MGI Symbol;Acc:MGI:894693]	2401.55	1992.57	2531.51	3319.34	0.00221701	-0.0454167	-0.0211845	-0.0265218	0.0114402	-0.0184436	0.0146238	-0.0216064	1	0.689497	1	1	1	0.983471	1	0.875752
ENSMUSG00000000439	Mkrn2	makorin, ring finger protein, 2 [Source:MGI Symbol;Acc:MGI:1914277]	1581.68	1078.22	1162.85	1355.78	-0.0307082	0.0189387	-0.00271381	0.0195755	0.0483161	0.0475953	-0.0126189	-0.0350181	1	0.872891	1	1	1	0.883468	1	0.839874
ENSMUSG00000000440	Pparg	peroxisome proliferator activated receptor gamma [Source:MGI Symbol;Acc:MGI:97747]	11.586	108.224	67.5626	123.318	-0.110413	0.0525707	-0.413829	0.00988128	-0.166421	-0.116495	-0.0417793	0.000830833	1	1	0.624488	1	1	0.932882	1	1
ENSMUSG00000000441	Raf1	v-raf-leukemia viral oncogene 1 [Source:MGI Symbol;Acc:MGI:97847]	3397.81	819.293	1270.39	2156.74	0.0183461	0.0328023	-0.109925	-0.0283162	-0.0472403	-0.0620979	-0.034396	-0.0256547	1	0.679313	0.940432	1	1	0.788741	1	0.865848
ENSMUSG00000000486	Septin1	septin 1 [Source:MGI Symbol;Acc:MGI:1858916]	170.015	30.1725	71.9955	122.857	0.141181	0.102855	0.664885	0.27283	0.317523	0.408365	0.292593	0.649532	0.759224	0.715203	0.822054	0.956941	1	0.415534	0.711482	0.00182692
ENSMUSG00000000489	Pdgfb	platelet derived growth factor, B polypeptide [Source:MGI Symbol;Acc:MGI:97528]	723.076	1688.53	1294.94	613.829	-0.0168528	-0.0570116	-0.0343942	0.105669	0.0469309	0.0700123	0.155259	0.091606	1	0.679745	0.999759	0.934832	1	0.812253	0.470274	0.642641
ENSMUSG00000000530	Acvrl1	activin A receptor, type II-like 1 [Source:MGI Symbol;Acc:MGI:1338946]	247.527	846.367	604.372	678.843	-0.0423842	-0.140887	0.0259361	0.0485516	0.0331081	-0.0342205	-0.054345	0.0240193	1	0.522735	1	1	1	0.975772	1	0.921288
ENSMUSG00000000531	Grasp	GRP1 (general receptor for phosphoinositides 1)-associated scaffold protein [Source:MGI Symbol;Acc:MGI:1860303]	240	3003.3	2115.87	186.609	-0.00643633	0.0192136	-0.0532484	0.122245	-0.0882357	-0.0946629	0.0071579	-0.132072	1	0.943325	0.946791	0.836592	1	0.759892	1	0.75887
ENSMUSG00000000532	Acvr1b	activin A receptor, type 1B [Source:MGI Symbol;Acc:MGI:1338944]	4405.2	6559.72	4097.49	3085.66	-0.0734284	-0.0977308	-0.0248306	-0.0768354	0.0583517	0.0216504	-0.078226	-0.123008	0.772359	0.213914	1	1	1	0.9735	0.698836	0.0800116
ENSMUSG00000000538	Tom1l2	target of myb1-like 2 (chicken) [Source:MGI Symbol;Acc:MGI:2443306]	3889.2	16063.1	10853.9	8481.72	0.0254983	-0.0172205	0.0108589	0.00787349	-0.0113926	-0.0359169	-0.0676335	-0.00382171	1	0.858787	1	1	1	0.811831	0.656462	1
ENSMUSG00000000552	Zfp385a	zinc finger protein 385A [Source:MGI Symbol;Acc:MGI:1352495]	2041.41	3517.82	2153.97	5022.52	0.0303764	0.0118286	0.0576608	0.0592867	-0.0842706	0.0108141	-0.0358043	-0.0295081	1	0.919363	0.98809	1	1	1	1	0.943789
ENSMUSG00000000555	Itga5	integrin alpha 5 (fibronectin receptor alpha) [Source:MGI Symbol;Acc:MGI:96604]	257.635	92.8332	84.3435	58.3299	0.05217	0.107759	0.517313	0.510918	0.119044	0.0422908	0.020271	-0.260519	0.86378	0.659591	0.613351	0.44974	1	0.942761	1	0.849795
ENSMUSG00000000560	Gabra2	gamma-aminobutyric acid (GABA) A receptor, subunit alpha 2 [Source:MGI Symbol;Acc:MGI:95614]	3687.93	7022.75	8657.36	5856.17	-0.0580287	-0.149562	0.116305	0.0674173	0.0249088	0.0299296	0.0845708	0.141118	0.917566	0.145643	0.674552	0.96654	1	0.95663	0.679483	0.320193
ENSMUSG00000000561	Wdr77	WD repeat domain 77 [Source:MGI Symbol;Acc:MGI:1917715]	1838.24	1007.96	1140.55	1378.4	-0.038714	-0.0589513	0.0319151	-0.0318884	0.0362815	-0.0315433	-0.0342015	0.00378114	0.92181	0.592323	1	1	1	0.937148	1	1
ENSMUSG00000000562	Adora3	adenosine A3 receptor [Source:MGI Symbol;Acc:MGI:104847]	7.88978	30.5606	27.1756	10.032	0.0424193	0.0143489	-0.0989441	-0.341141	-0.108806	0.204076	-0.778472	0.129595	1	1	1	1	1	1	1	1
ENSMUSG00000000563	Atp5pb	ATP synthase peripheral stalk-membrane subunit b [Source:MGI Symbol;Acc:MGI:1100495]	14202	7693.21	12141.8	21246.2	-0.019296	-0.030877	-0.0817606	0.00597092	-0.019457	0.0179674	0.0343546	-0.0185473	1	0.574009	0.971078	1	1	0.971105	0.787871	0.892496
ENSMUSG00000000567	Sox9	SRY (sex determining region Y)-box 9 [Source:MGI Symbol;Acc:MGI:98371]	1783.25	1377.34	1356.68	1414.86	0.0484421	0.0841003	0.013256	0.0532183	-0.0251049	0.181364	-0.0553426	-0.00760821	1	0.475849	1	1	1	0.422379	1	0.98658
ENSMUSG00000000568	Hnrnpd	heterogeneous nuclear ribonucleoprotein D [Source:MGI Symbol;Acc:MGI:101947]	9564.46	6035.33	5023.16	4628.53	-0.0197914	-0.0299692	0.0474041	-0.0328454	-0.000379895	-0.0690378	-0.0743467	-0.0470387	1	0.712805	1	1	1	0.665225	0.694961	0.77885
ENSMUSG00000000579	Dynlt1c	dynein light chain Tctex-type 1C [Source:MGI Symbol;Acc:MGI:3807476]	188.233	9.34724	13.9122	64.5926	0.115068	0.0895063	0.191238	0.238563	0.112544	0.577106	-0.128172	-0.284517	0.739147	0.694453	1	1	1	1	1	0.795953
ENSMUSG00000000581	C1d	C1D nuclear receptor co-repressor [Source:MGI Symbol;Acc:MGI:1927354]	7179.53	1526.03	2441.01	3406.12	0.0105003	-0.0384139	0.0155418	0.000996361	-0.0174844	0.0343098	0.0895436	0.00174799	1	0.75674	1	1	1	0.925702	0.816783	0.998247
ENSMUSG00000000594	Gm2a	GM2 ganglioside activator protein [Source:MGI Symbol;Acc:MGI:95762]	1669.39	2631.49	2587.72	3516.59	0.0736316	-0.0170992	-0.0748049	-0.059859	-0.00539172	-0.0257035	-0.0028461	-0.0305152	1	0.920845	0.90202	1	1	0.947492	1	0.873142
ENSMUSG00000000600	Krit1	KRIT1, ankyrin repeat containing [Source:MGI Symbol;Acc:MGI:1930618]	2216.24	906.955	1366.91	1648.89	0.0525357	0.0314659	-0.114044	-0.139325	-0.0284709	0.0145273	0.0870295	0.0437827	1	0.796962	0.888222	0.746698	1	1	0.845985	0.776581
ENSMUSG00000000605	Clcn4	chloride channel, voltage-sensitive 4 [Source:MGI Symbol;Acc:MGI:104571]	9227.12	9193.76	9166.5	9507.87	-0.00790334	0.000668755	0.02151	0.0166191	-0.0148743	-0.0271843	-0.0556261	-0.0525389	1	0.952789	1	1	1	0.918319	0.787871	0.63673
ENSMUSG00000000627	Sema4f	sema domain, immunoglobulin domain (Ig), TM domain, and short cytoplasmic domain [Source:MGI Symbol;Acc:MGI:1340055]	1680.84	2386.3	1698.48	2274.06	-0.117645	-0.113436	-0.0527383	-0.0637482	0.0381458	0.0199078	0.0123746	0.0763385	1	0.323987	0.975652	1	1	0.975969	1	0.628886
ENSMUSG00000000628	Hk2	hexokinase 2 [Source:MGI Symbol;Acc:MGI:1315197]	186.199	235.355	186.486	741.534	-0.0967442	0.107375	0.000512304	0.00587398	0.156417	0.0633257	0.0551579	0.133535	0.910988	0.715194	1	1	1	0.933419	0.863668	0.373876
ENSMUSG00000000631	Myo18a	myosin XVIIIA [Source:MGI Symbol;Acc:MGI:2667185]	6501.79	9177.4	5739.93	3385.49	-0.100759	-0.0665393	0.0322075	0.00853439	-0.00912577	-0.00919322	-0.0596096	-0.0591384	0.570137	0.399449	1	1	1	1	0.873899	0.677724
ENSMUSG00000000632	Sez6	seizure related gene 6 [Source:MGI Symbol;Acc:MGI:104745]	9364.58	6944.28	5890.82	2487	0.0367179	0.0384784	0.126188	0.0477706	0.0609041	0.135668	-0.102858	-0.120509	1	0.736	0.984699	1	1	0.617482	0.80866	0.297672
ENSMUSG00000000673	Haao	3-hydroxyanthranilate 3,4-dioxygenase [Source:MGI Symbol;Acc:MGI:1349444]	7.75868	7.95791	11.136	10.6294	-0.391403	-0.19888	-0.284687	-0.427061	0.367659	0.394393	-1.07912	-0.763063	1	1	1	1	1	1	0.771967	0.971866
ENSMUSG00000000682	Cd52	CD52 antigen [Source:MGI Symbol;Acc:MGI:1346088]	15.2241	36.7547	24.6793	37.821	-0.381731	-0.285517	-0.00214254	0.290444	-0.255779	-0.170295	0.381068	-0.0623553	1	1	1	0.9413	1	0.894077	1	1
ENSMUSG00000000686	Abhd15	abhydrolase domain containing 15 [Source:MGI Symbol;Acc:MGI:1914727]	22.7923	27.1603	27.8471	34.7661	-0.153965	-0.0777895	0.175744	0.641192	-0.109581	0.227753	0.0875135	0.222441	1	1	1	0.791383	1	0.874466	1	1
ENSMUSG00000000690	Hoxb6	homeobox B6 [Source:MGI Symbol;Acc:MGI:96187]	89.089	NA	NA	NA	0.197751	-0.0777346	NA	NA	NA	NA	NA	NA	0.923259	1	NA	NA	NA	NA	NA	NA
ENSMUSG00000000693	Loxl3	lysyl oxidase-like 3 [Source:MGI Symbol;Acc:MGI:1337004]	239.704	147.636	177.769	148.789	0.0196157	-0.0765408	0.277586	0.00584443	-0.0738227	0.0350673	-0.121871	0.0603911	0.912272	0.792613	0.779796	1	1	0.907304	0.999615	1
ENSMUSG00000000706	Btn1a1	butyrophilin, subfamily 1, member A1 [Source:MGI Symbol;Acc:MGI:103118]	8.87521	NA	NA	13.1295	0.880171	0.330632	NA	NA	NA	NA	-0.647659	-0.117422	1	1	NA	NA	NA	NA	1	1
ENSMUSG00000000708	Kat2b	K(lysine) acetyltransferase 2B [Source:MGI Symbol;Acc:MGI:1343094]	900.192	523.556	999.487	4944.39	-0.016643	-0.0369555	-0.0105357	0.0848915	0.0643013	0.0495065	0.0190536	0.0239616	1	0.808767	1	1	1	0.948789	0.987932	0.920927
ENSMUSG00000000711	Rab5b	RAB5B, member RAS oncogene family [Source:MGI Symbol;Acc:MGI:105938]	5368.3	6322.82	6016.75	6406.53	-0.0543441	-0.0178503	0.00829117	-0.0182933	0.0196742	0.00220326	0.0128644	-0.0197641	0.780866	0.831059	1	1	1	1	0.824097	0.863502
ENSMUSG00000000731	Aire	autoimmune regulator (autoimmune polyendocrinopathy candidiasis ectodermal dystrophy) [Source:MGI Symbol;Acc:MGI:1338803]	18.4105	NA	13.0456	NA	0.144876	0.0792137	NA	NA	0.168097	-0.100031	NA	NA	1	1	NA	NA	1	1	NA	NA
ENSMUSG00000000732	Icosl	icos ligand [Source:MGI Symbol;Acc:MGI:1354701]	54.9164	105.607	450.617	503.558	0.0114189	-0.142461	-0.108191	-0.278899	0.122001	-0.0328648	-0.00148554	-0.0454799	1	1	1	0.858871	1	0.99288	1	0.878448
ENSMUSG00000000738	Spg7	SPG7, paraplegin matrix AAA peptidase subunit [Source:MGI Symbol;Acc:MGI:2385906]	2290.16	2145.92	2227.46	2905.52	-0.0146056	-0.0388536	0.0295355	-0.0197121	0.0150924	-0.079127	-0.0315222	-0.0780626	1	0.735201	0.990508	1	1	0.738864	1	0.595959
ENSMUSG00000000739	Sult5a1	sulfotransferase family 5A, member 1 [Source:MGI Symbol;Acc:MGI:1931463]	23.2423	NA	44.5551	5.73936	0.0444539	0.833861	NA	NA	-0.037501	0.0743125	1.05954	0.0710946	1	0.397199	NA	NA	1	0.932882	1	1
ENSMUSG00000000740	Rpl13	ribosomal protein L13 [Source:MGI Symbol;Acc:MGI:105922]	21402.5	8915.85	10425.3	11062.5	0.00683828	-0.00709989	0.04882	-0.0117354	-0.0318329	-0.0334972	0.100337	-0.0149776	1	0.950995	1	1	1	0.922796	0.465644	0.91026
ENSMUSG00000000743	Chmp1a	charged multivesicular body protein 1A [Source:MGI Symbol;Acc:MGI:1920159]	5260.07	4519.86	4964.76	4331.15	-0.0298776	0.000440681	-0.00748408	-0.0073518	-0.0388839	-0.0494386	0.0362278	-0.0392152	0.909708	1	1	1	1	0.759892	0.977925	0.838752
ENSMUSG00000000751	Rpa1	replication protein A1 [Source:MGI Symbol;Acc:MGI:1915525]	1961	2162.9	2953.61	4702.84	-0.045395	-0.0444755	0.0213673	0.0274421	0.0623822	0.0568803	-0.0406703	0.00774623	1	0.725748	1	1	1	0.786519	0.960983	0.98658
ENSMUSG00000000753	Serpinf1	serine (or cysteine) peptidase inhibitor, clade F, member 1 [Source:MGI Symbol;Acc:MGI:108080]	217.008	508.139	495.133	476.672	0.136749	0.0273487	-0.0709385	-0.00285569	0.0542614	0.00970302	-0.171203	-0.105136	0.778121	0.921438	0.984838	1	1	1	0.588925	0.5688
ENSMUSG00000000759	Tubgcp3	tubulin, gamma complex associated protein 3 [Source:MGI Symbol;Acc:MGI:2183752]	2293.26	1000.94	1449.22	1848.35	-0.0230276	-0.06338	-0.0674972	-0.0251516	0.0025444	-0.0474739	-0.00101092	-0.0846563	1	0.492678	0.98708	1	1	0.883468	1	0.526871
ENSMUSG00000000766	Oprm1	opioid receptor, mu 1 [Source:MGI Symbol;Acc:MGI:97441]	76.0436	17.9545	13.9561	NA	-0.178683	0.0187481	-0.44217	0.120431	0.31117	-0.417014	NA	NA	1	1	1	1	1	1	NA	NA
ENSMUSG00000000776	Polr3d	polymerase (RNA) III (DNA directed) polypeptide D [Source:MGI Symbol;Acc:MGI:1914315]	1215.85	683.213	727.762	797.379	-0.0658478	-0.0415278	-0.0530134	-0.0284949	-0.100753	-0.0598058	-0.105169	-0.0576024	0.739147	0.753541	0.98708	1	1	0.884445	0.757468	0.762817
ENSMUSG00000000782	Tcf7	transcription factor 7, T cell specific [Source:MGI Symbol;Acc:MGI:98507]	181.969	165.434	136.885	112.699	-0.0575975	-0.0748462	0.0767829	-0.0658302	0.044848	0.0223194	0.238833	0.148528	1	0.701655	0.98712	1	1	0.928579	1	0.994493
ENSMUSG00000000787	Ddx3x	DEAD/H (Asp-Glu-Ala-Asp/His) box polypeptide 3, X-linked [Source:MGI Symbol;Acc:MGI:103064]	9184.92	8585.73	8094.93	9568.01	0.00580978	-0.0315286	-0.0375913	-0.0493695	-0.0228608	-0.105393	-0.0794605	-0.0274653	1	0.645999	0.983783	1	1	0.257469	0.776088	0.922889
ENSMUSG00000000791	Il12rb1	interleukin 12 receptor, beta 1 [Source:MGI Symbol;Acc:MGI:104579]	5.06758	12.001	25.0041	24.8444	0.313365	0.103921	0.295823	0.294253	0.888449	0.373971	0.0995788	0.252413	1	1	1	1	1	1	1	1
ENSMUSG00000000792	Slc5a5	solute carrier family 5 (sodium iodide symporter), member 5 [Source:MGI Symbol;Acc:MGI:2149330]	190.298	1281.82	1355.45	182.619	0.262805	0.788987	0.301095	0.572722	0.362948	0.868738	0.308562	0.269286	0.607419	5.37745e-08	0.0732873	1.29478e-09	0.00257109	1.50765e-23	0.562334	0.445578
ENSMUSG00000000794	Kcnn3	potassium intermediate/small conductance calcium-activated channel, subfamily N, member 3 [Source:MGI Symbol;Acc:MGI:2153183]	871.272	610.794	623	189.669	-0.061886	-0.120349	0.0316122	0.145461	0.116129	0.144679	0.210843	-0.0502382	0.912499	0.337519	1	0.9413	1	0.759892	0.70125	1
ENSMUSG00000000804	Usp32	ubiquitin specific peptidase 32 [Source:MGI Symbol;Acc:MGI:2144475]	4381.11	6421.84	5158.1	3968.64	-0.0286894	-0.0124472	-0.0872753	-0.0329005	-0.0242999	-0.0333294	-0.0467461	-0.0601172	0.957882	0.899183	1	1	1	0.846229	0.946704	0.674859
ENSMUSG00000000805	Car4	carbonic anhydrase 4 [Source:MGI Symbol;Acc:MGI:1096574]	113.252	1159.28	1450.17	6746.29	-0.231497	-0.291018	0.000342681	-0.0881169	-0.106633	-0.082755	0.00185652	0.107902	0.921317	0.430949	1	0.987753	1	0.794945	0.878045	0.160543
ENSMUSG00000000811	Txnrd3	thioredoxin reductase 3 [Source:MGI Symbol;Acc:MGI:2386711]	555.073	278.141	192.008	209.488	0.00222672	0.00307983	-0.181593	0.0619616	-0.110831	0.00341475	-0.144583	-0.113738	0.960232	0.972835	0.940432	1	1	0.99943	0.946852	0.833155
ENSMUSG00000000823	Zfp512b	zinc finger protein 512B [Source:MGI Symbol;Acc:MGI:2685478]	6964.89	1690.94	2281.96	1557.89	-0.00649798	-0.0504577	-0.0672265	-0.0123312	0.014624	-0.0484468	-0.0483748	-0.0966797	1	0.605131	0.97284	1	1	0.884445	1	0.669898
ENSMUSG00000000826	Dnajc5	DnaJ heat shock protein family (Hsp40) member C5 [Source:MGI Symbol;Acc:MGI:892995]	14751.9	17869.5	12666.1	11766.8	-0.0119277	-0.024627	0.00301022	0.00115541	-0.0174393	-0.0531117	-0.0509233	-0.0258208	1	0.644381	1	1	1	0.711256	0.802506	0.884302
ENSMUSG00000000827	Tpd52l2	tumor protein D52-like 2 [Source:MGI Symbol;Acc:MGI:1913564]	2765.69	1253.45	2190.91	3763.22	-0.0468515	-0.023433	0.00223183	-0.00381647	-0.0355319	-0.0160716	0.063575	-0.00434892	0.913161	0.801543	1	1	1	0.981697	0.802506	1
ENSMUSG00000000838	Fmr1	fragile X mental retardation 1 [Source:MGI Symbol;Acc:MGI:95564]	3238.88	2250.61	2583.62	3058.45	0.0155244	-0.0295374	-0.0921432	0.0267313	-0.00785242	-0.0847116	-0.0121349	-0.0424238	1	0.686501	0.90202	1	1	0.644285	1	0.818526
ENSMUSG00000000861	Bcl11a	B cell CLL/lymphoma 11A (zinc finger protein) [Source:MGI Symbol;Acc:MGI:106190]	8170.13	3806.89	4078.67	507.609	0.051369	0.0639018	0.0371917	0.132658	0.0304079	-0.0436351	-0.103653	-0.118991	1	0.397199	0.959537	0.91702	1	0.967627	0.863668	0.575806
ENSMUSG00000000869	Il4	interleukin 4 [Source:MGI Symbol;Acc:MGI:96556]	535.34	481.588	381.089	265.184	-0.0183239	-0.116068	0.00984845	-0.147276	0.019263	-0.0934185	0.0559895	0.24746	0.922059	0.463604	1	0.866736	1	0.860084	1	0.479579
ENSMUSG00000000876	Pxmp4	peroxisomal membrane protein 4 [Source:MGI Symbol;Acc:MGI:1891701]	451.307	592.648	567.837	580.74	-1.63469e-06	-0.00904571	0.0862607	-0.00361327	0.0218951	-0.0351901	-0.151919	0.0972607	0.969794	0.951261	0.93359	1	1	0.930771	0.554157	0.646022
ENSMUSG00000000881	Dlg3	discs large MAGUK scaffold protein 3 [Source:MGI Symbol;Acc:MGI:1888986]	3228.91	8431.52	6584.66	2849.47	0.0142536	0.0104405	0.0312862	0.0102207	-0.0434093	-0.090999	-0.0559725	0.0548409	1	0.916519	0.98809	1	1	0.585872	1	0.754237
ENSMUSG00000000884	Gnb1l	guanine nucleotide binding protein (G protein), beta polypeptide 1-like [Source:MGI Symbol;Acc:MGI:1338057]	310.18	139.227	160.739	198.916	-0.0327162	-0.0386947	-0.293545	-0.0548438	0.0606145	-0.0164064	0.239136	0.128078	1	0.851375	0.865874	1	1	1	0.649893	0.842793
ENSMUSG00000000889	Dbh	dopamine beta hydroxylase [Source:MGI Symbol;Acc:MGI:94864]	112.992	12.5887	20.4738	17.2412	0.107525	-0.738054	0.106127	-0.308032	0.149715	-0.132849	-0.709527	0.919417	1	0.340406	1	1	1	1	0.994197	0.553712
ENSMUSG00000000901	Mmp11	matrix metallopeptidase 11 [Source:MGI Symbol;Acc:MGI:97008]	469.938	45.9883	72.7654	62.5956	0.160295	0.21338	0.221284	-0.0343634	0.12774	0.169708	0.124855	-0.143814	0.471004	0.0386032	1	1	1	0.953969	1	1
ENSMUSG00000000902	Smarcb1	SWI/SNF related, matrix associated, actin dependent regulator of chromatin, subfamily b, member 1 [Source:MGI Symbol;Acc:MGI:1328366]	4666.7	2332.41	2474.49	2920.84	0.00604165	-0.00530856	-0.0299004	-0.0355991	-0.0292053	-0.0560265	-0.0136957	-0.0259379	1	1	0.992585	1	1	0.846229	1	0.935219
ENSMUSG00000000903	Vpreb3	pre-B lymphocyte gene 3 [Source:MGI Symbol;Acc:MGI:98938]	11.5715	4.85361	5.53922	6.92914	-0.139327	0.0635086	-0.162477	0.521628	-0.221289	1.08844	-0.051592	-0.103548	1	1	1	1	1	0.987635	1	1
ENSMUSG00000000915	Hip1r	huntingtin interacting protein 1 related [Source:MGI Symbol;Acc:MGI:1352504]	3229.16	3731.26	3318.34	3438.2	-0.0542317	-0.0592172	-0.0178424	-0.0810941	-0.0458009	-0.0169444	-0.0929463	-0.0310783	1	0.541787	0.984699	0.925256	1	0.967299	0.588925	0.875752
ENSMUSG00000000916	Nsun5	NOL1/NOP2/Sun domain family, member 5 [Source:MGI Symbol;Acc:MGI:2140844]	709.34	180.761	292.459	471.055	-0.101806	-0.0497573	0.253089	0.168095	0.119439	-0.140462	-0.00888259	-0.0272028	0.72608	0.726142	0.843771	0.94179	1	0.796013	1	0.927095
ENSMUSG00000000934	Top1mt	DNA topoisomerase 1, mitochondrial [Source:MGI Symbol;Acc:MGI:1920210]	671.275	471.842	643.344	443.105	-0.0549203	-0.0543172	0.0652279	0.0611275	0.0388023	0.0325833	0.164651	0.156764	0.917098	0.67666	0.998224	1	1	0.967859	0.639338	0.475269
ENSMUSG00000000942	Hoxa4	homeobox A4 [Source:MGI Symbol;Acc:MGI:96176]	149.443	NA	NA	NA	-0.261334	-0.0256254	NA	NA	NA	NA	NA	NA	0.767692	1	NA	NA	NA	NA	NA	NA
ENSMUSG00000000948	Gm38393	predicted gene, 38393 [Source:MGI Symbol;Acc:MGI:5613898]	903.502	272.018	409.052	623.126	0.0689221	0.25186	-0.0446077	0.0203624	0.117012	0.0989252	0.11598	-0.00529555	0.904892	0.0213729	1	1	1	0.796249	0.852105	0.992348
ENSMUSG00000000957	Mmp14	matrix metallopeptidase 14 (membrane-inserted) [Source:MGI Symbol;Acc:MGI:101900]	2596.09	713.047	716.176	909.984	0.0950779	0.132094	0.121325	0.142088	0.0169551	0.124562	0.0627317	0.129491	1	0.206583	0.946623	1	1	0.753317	1	0.767598
ENSMUSG00000000958	Slc7a7	solute carrier family 7 (cationic amino acid transporter, y+ system), member 7 [Source:MGI Symbol;Acc:MGI:1337120]	169.242	97.3336	95.725	86.4192	-0.0536187	-0.00285839	-0.0426078	0.151098	-0.0506867	-0.0363824	0.134499	0.203096	0.883385	0.97964	1	1	1	1	1	0.858607
ENSMUSG00000000959	Oxa1l	oxidase assembly 1-like [Source:MGI Symbol;Acc:MGI:1916339]	2405.76	1723.01	1582.66	1885.28	0.00581845	0.00711328	-0.0285358	-0.0469048	-0.0756791	-0.119543	-0.0295498	-0.0250786	1	0.942391	0.989668	1	1	0.434453	1	0.953439
ENSMUSG00000000976	Heatr6	HEAT repeat containing 6 [Source:MGI Symbol;Acc:MGI:1919790]	1683.83	394.561	581.282	806.888	0.000616195	0.0501119	0.0810413	0.17112	0.0150058	0.0396888	-0.00424483	0.0384286	1	0.660695	0.98809	0.826431	1	0.937148	1	0.884302
ENSMUSG00000000982	Ccl3	chemokine (C-C motif) ligand 3 [Source:MGI Symbol;Acc:MGI:98260]	24.9837	6.12661	7.33904	4.34123	-0.0835105	0.417884	-0.244918	-0.526658	-0.208678	-0.281127	0.610741	-0.027684	1	1	1	1	1	1	1	1
ENSMUSG00000000983	Wfdc18	WAP four-disulfide core domain 18 [Source:MGI Symbol;Acc:MGI:107506]	NA	63.042	22.7121	20.7379	NA	NA	-0.00418346	-0.435653	-0.64288	-0.555895	0.724505	0.708271	NA	NA	1	0.656683	1	0.685521	0.796843	0.68444
ENSMUSG00000001016	Ilf2	interleukin enhancer binding factor 2 [Source:MGI Symbol;Acc:MGI:1915031]	8618.58	2804.71	3461.09	5550.08	0.00755878	0.0544349	-0.0164001	-0.0232469	0.0175882	0.0651384	0.00553644	-0.0367315	1	0.432664	1	1	1	0.561441	1	0.81254
ENSMUSG00000001017	Chtop	chromatin target of PRMT1 [Source:MGI Symbol;Acc:MGI:1913761]	11717.7	5816.23	6555.69	9321.77	-0.0319723	0.00198035	0.0498438	0.0236665	0.00419587	0.0185555	0.0570284	0.0265233	1	0.944941	0.926824	1	1	0.937022	0.754963	0.808056
ENSMUSG00000001018	Snapin	SNAP-associated protein [Source:MGI Symbol;Acc:MGI:1333745]	1683.99	1573.03	1948.07	2667.02	0.0410683	0.0284531	0.0159196	-0.0324003	-0.085749	-0.0376632	0.0627524	0.0362321	1	0.78594	1	1	1	0.962074	0.815716	0.831442
ENSMUSG00000001020	S100a4	S100 calcium binding protein A4 [Source:MGI Symbol;Acc:MGI:1330282]	NA	8.07852	14.9919	5.5361	NA	NA	0.175418	0.734343	-0.74961	-0.673876	-0.23432	0.566776	NA	NA	1	1	1	0.777678	1	1
ENSMUSG00000001021	S100a3	S100 calcium binding protein A3 [Source:MGI Symbol;Acc:MGI:1338849]	6.56064	14.2661	8.88664	10.2781	0.000464369	0.19671	-0.235284	-0.0420542	0.288144	-0.756616	-0.698095	-0.362418	1	1	1	1	1	1	1	1
ENSMUSG00000001025	S100a6	S100 calcium binding protein A6 (calcyclin) [Source:MGI Symbol;Acc:MGI:1339467]	209.39	480.456	349.741	585.738	-0.190888	-0.0939612	0.102563	0.318385	0.0449431	0.346419	0.0885086	0.140034	0.607419	0.734808	0.97284	0.105835	1	0.0561429	0.865708	0.469916
ENSMUSG00000001029	Icam2	intercellular adhesion molecule 2 [Source:MGI Symbol;Acc:MGI:96394]	102.419	106.601	110.217	147.114	0.0276282	0.144017	0.0155503	-0.128202	0.161923	0.165751	0.119767	0.139186	1	1	1	0.956055	1	0.819521	1	0.878684
ENSMUSG00000001034	Mapk7	mitogen-activated protein kinase 7 [Source:MGI Symbol;Acc:MGI:1346347]	3264.65	535.539	672.136	964.044	0.0482663	0.053458	-0.0390045	0.0508956	-0.173634	0.0308794	-0.0516385	0.057846	0.917727	0.573403	1	1	0.85526	0.971674	1	0.825874
ENSMUSG00000001036	Epn2	epsin 2 [Source:MGI Symbol;Acc:MGI:1333766]	4383.71	4761.61	6402	7665.48	-0.000750379	-0.006357	-8.07285e-05	0.015798	-0.106434	-0.0749596	0.0266185	0.0259617	1	0.902822	1	1	0.89004	0.667672	0.977925	0.817374
ENSMUSG00000001039	B9d1	B9 protein domain 1 [Source:MGI Symbol;Acc:MGI:1351471]	737.545	269.273	458.841	713.785	0.032607	0.0221542	0.0134669	-0.0405519	-0.0304211	0.0703621	0.0736665	0.0667077	1	0.874917	1	1	1	0.887254	0.810786	0.776812
ENSMUSG00000001052	Sec24b	Sec24 related gene family, member B (S. cerevisiae) [Source:MGI Symbol;Acc:MGI:2139764]	2740.02	1950.59	1465.18	1472.13	0.0624525	0.019438	-0.0174873	-0.0653993	-0.00257807	-0.0369517	-0.0967714	-0.0519037	1	0.862807	1	1	1	0.924811	0.926422	0.808836
ENSMUSG00000001053	N4bp3	NEDD4 binding protein 3 [Source:MGI Symbol;Acc:MGI:2442218]	726.048	678.595	700.327	1002.42	-0.0436584	-0.0597829	0.0570226	0.0837212	0.000702976	0.12139	-0.0126182	-0.0688608	0.92406	0.700235	0.98809	1	1	0.644285	1	0.760522
ENSMUSG00000001054	Rmnd5b	required for meiotic nuclear division 5 homolog B [Source:MGI Symbol;Acc:MGI:1913339]	1533.25	2176.71	1970.64	1816.41	0.0454295	-0.03547	-0.0156949	-0.00850628	-0.0120481	-0.0319136	-0.10335	-0.137776	1	0.844364	1	1	1	0.959875	1	0.279551
ENSMUSG00000001056	Nhp2	NHP2 ribonucleoprotein [Source:MGI Symbol;Acc:MGI:1098547]	2132.67	1552.77	1774.93	1471.03	-0.0346	-0.057687	0.0196883	-0.00610072	0.0373151	0.0554914	0.0196642	-0.054023	1	0.422488	1	1	1	0.932194	1	0.83334
ENSMUSG00000001062	Vps9d1	VPS9 domain containing 1 [Source:MGI Symbol;Acc:MGI:1914143]	3354.71	2264.68	2093.31	1691.65	0.0317109	0.0142282	-0.0358269	0.0296718	-0.0440119	-0.0632969	-0.0139798	-0.0670036	1	0.904017	0.994235	1	1	0.800511	1	0.746404
ENSMUSG00000001065	Zfp276	zinc finger protein (C2H2 type) 276 [Source:MGI Symbol;Acc:MGI:1888495]	1020.64	258.69	491.375	668.586	0.00375316	-0.00596236	-0.0332516	-0.159203	-0.0317731	0.0481435	0.00385313	0.086731	0.950638	0.972835	0.998165	0.9413	1	0.922796	1	0.742328
ENSMUSG00000001076	C1ql4	complement component 1, q subcomponent-like 4 [Source:MGI Symbol;Acc:MGI:3579909]	206.234	NA	NA	NA	-0.126232	-0.052859	NA	NA	NA	NA	NA	NA	0.825531	0.879401	NA	NA	NA	NA	NA	NA
ENSMUSG00000001082	Mfsd10	major facilitator superfamily domain containing 10 [Source:MGI Symbol;Acc:MGI:1915544]	1225.2	315.1	446.827	540.193	0.124554	0.068836	-0.0159344	-0.230213	0.0541251	0.03186	-0.0949619	0.0042643	0.477446	0.543445	1	0.690215	1	0.982797	0.802506	1
ENSMUSG00000001089	Luzp1	leucine zipper protein 1 [Source:MGI Symbol;Acc:MGI:107629]	1055.87	2858.27	3091.76	3329.92	-0.036136	-0.076462	-0.0483851	0.0152818	-0.0246959	-0.0726646	-0.10186	-0.035597	0.838998	0.409422	0.996134	1	1	0.585716	0.654056	0.828969
ENSMUSG00000001098	Kctd10	potassium channel tetramerisation domain containing 10 [Source:MGI Symbol;Acc:MGI:2141207]	1293.42	1400.67	1200.1	991.404	-0.00208261	0.0152111	-0.000355067	-0.0220018	0.032213	-0.0266863	-0.0432456	0.0274269	1	0.916079	1	1	1	0.959426	1	0.903804
ENSMUSG00000001100	Poldip2	polymerase (DNA-directed), delta interacting protein 2 [Source:MGI Symbol;Acc:MGI:1915061]	4167.06	3488.86	4544.8	5964.07	-0.0570136	-0.0151066	-0.0206499	-0.0409108	-0.0039101	-0.00885064	0.00243191	-0.0870187	0.907443	0.912809	0.998224	1	1	0.998001	1	0.329512
ENSMUSG00000001103	Sebox	SEBOX homeobox [Source:MGI Symbol;Acc:MGI:108012]	4.81485	118.941	253.653	708.867	-1.0711	-0.134329	-0.10041	-0.376427	-0.246173	-0.36608	0.0421658	-0.0663629	0.926499	1	1	0.736628	1	0.257013	1	0.830077
ENSMUSG00000001105	Ift20	intraflagellar transport 20 [Source:MGI Symbol;Acc:MGI:1915585]	2481.9	1109.62	1816.23	2717.78	-0.00239859	-0.0181733	-0.0222325	-0.0587796	0.0346923	-0.0636111	0.0922094	-0.0163618	1	0.8881	1	1	1	0.811831	0.787871	1
ENSMUSG00000001119	Col6a1	collagen, type VI, alpha 1 [Source:MGI Symbol;Acc:MGI:88459]	769.445	688.857	609.558	267.254	0.000726325	-0.021098	0.283693	0.309256	0.244817	0.697553	-0.0753144	-0.115535	1	0.863562	0.129498	0.0196036	1	0.146248	0.988083	0.720783
ENSMUSG00000001120	Pcbp3	poly(rC) binding protein 3 [Source:MGI Symbol;Acc:MGI:1890470]	1473.24	2376.99	1550.27	2281.41	0.0123185	0.002686	-0.0218608	0.105415	0.0660316	0.0474861	-0.0591008	-0.103422	1	0.988117	1	1	1	0.883468	0.858363	0.398231
ENSMUSG00000001123	Lgals9	lectin, galactose binding, soluble 9 [Source:MGI Symbol;Acc:MGI:109496]	230.662	332.067	301.903	218.544	-0.232019	-0.128003	0.232438	0.138196	-0.0364227	-0.0796958	0.0602251	0.117592	0.440108	0.541106	0.829213	0.987753	1	0.813451	1	0.931823
ENSMUSG00000001127	Araf	Araf proto-oncogene, serine/threonine kinase [Source:MGI Symbol;Acc:MGI:88065]	9493.27	3865.28	6524.79	10356.4	-0.0195943	-0.021583	0.013533	-0.027245	0.0177148	0.0387013	0.0607312	0.00123654	1	0.780669	0.98809	1	1	0.867875	0.686802	1
ENSMUSG00000001128	Cfp	complement factor properdin [Source:MGI Symbol;Acc:MGI:97545]	510.715	65.429	164.314	391.058	0.0225355	0.0619912	-0.699693	-0.410926	-0.172584	-0.125479	0.0378981	0.0366403	0.907004	0.644381	0.779796	0.811326	1	0.884445	0.979337	0.850682
ENSMUSG00000001131	Timp1	tissue inhibitor of metalloproteinase 1 [Source:MGI Symbol;Acc:MGI:98752]	28.6587	18.515	10.6627	27.6939	0.162666	0.352935	0.517892	0.16314	-0.0328756	0.0273496	0.464691	0.242362	1	0.898837	1	1	1	1	1	1
ENSMUSG00000001134	Uxt	ubiquitously expressed prefoldin like chaperone [Source:MGI Symbol;Acc:MGI:1277988]	267.038	135.524	180.604	336.039	0.0119427	0.0819821	0.133165	0.0781452	0.10127	0.0409395	0.00928127	0.0763609	1	0.714753	0.98809	1	1	0.953662	1	0.79642
ENSMUSG00000001138	Cnnm3	cyclin M3 [Source:MGI Symbol;Acc:MGI:2151055]	1574.05	1115.64	1108.37	1577.16	0.00245492	0.0360933	0.103996	-0.0840758	0.0252763	-0.0929509	-0.00216859	0.0824437	1	0.75674	0.874174	0.955162	1	0.813172	1	0.641032
ENSMUSG00000001143	Lman2l	lectin, mannose-binding 2-like [Source:MGI Symbol;Acc:MGI:2443010]	1937.08	1485.09	1678.65	1758.87	0.0729564	0.0214814	-0.0282597	-0.0514897	-0.0825819	-0.100682	-0.0538502	0.0368863	0.810185	0.879211	1	1	1	0.67029	1	0.803658
ENSMUSG00000001150	Mcm3ap	minichromosome maintenance complex component 3 associated protein [Source:MGI Symbol;Acc:MGI:1930089]	2687.78	1590.28	1538.45	1436.12	-0.031158	-0.0284268	0.020356	0.0516626	-0.0379121	-0.0067963	-0.0382926	0.0313945	0.936702	0.853667	1	1	1	1	1	0.858607
ENSMUSG00000001151	Pcnt	pericentrin (kendrin) [Source:MGI Symbol;Acc:MGI:102722]	817.02	1131.49	1202.7	1205.98	-0.0647441	-0.0438788	-0.0696351	-0.0681574	0.0306427	-0.0619196	0.00387129	-0.0869557	0.952607	0.821633	0.98809	1	1	0.903354	1	0.709296
ENSMUSG00000001156	Mxd1	MAX dimerization protein 1 [Source:MGI Symbol;Acc:MGI:96908]	926.035	768.701	736.824	986.239	-0.0954175	-0.0860715	-0.060762	0.000877736	0.0715386	0.0433217	0.00258981	0.0238595	0.530665	0.368029	0.98809	1	1	0.937148	1	0.921595
ENSMUSG00000001157	Gmcl1	germ cell-less, spermatogenesis associated 1 [Source:MGI Symbol;Acc:MGI:1345156]	2033.62	896.641	1183.16	1635.56	-0.0670434	-0.0352536	0.0243631	0.0145054	-0.028296	-0.03625	0.0931254	0.0350447	1	0.721084	1	1	1	0.938788	0.86874	0.843247
ENSMUSG00000001158	Snrnp27	small nuclear ribonucleoprotein 27 (U4/U6.U5) [Source:MGI Symbol;Acc:MGI:1913868]	1980.42	1022.58	1478.11	2749.69	-0.0695851	-0.0891487	0.0132186	-0.0134369	0.0353491	0.00493349	0.132608	0.0932216	0.782528	0.296481	1	1	1	1	0.781796	0.563237
ENSMUSG00000001166	Oas1c	2'-5' oligoadenylate synthetase 1C [Source:MGI Symbol;Acc:MGI:2149633]	29.2096	39.0387	36.8502	31.5349	-0.310784	0.0715022	-0.327878	0.210984	0.619475	0.622741	-0.570807	-0.408432	1	1	0.98809	1	1	0.60586	1	1
ENSMUSG00000001173	Ocrl	OCRL, inositol polyphosphate-5-phosphatase [Source:MGI Symbol;Acc:MGI:109589]	2696.12	2224.85	2194.33	1834.75	0.0350359	0.0128361	0.0781653	-0.0330152	0.0111474	0.0277509	-0.0461399	-0.0345691	1	0.894037	0.888222	1	1	0.963291	1	0.866517
ENSMUSG00000001175	Calm1	calmodulin 1 [Source:MGI Symbol;Acc:MGI:88251]	57669.5	157868	140142	108536	-0.00290858	-0.0141841	-0.0163177	0.00530442	0.0182873	0.00162153	-0.0151179	-0.0371516	1	0.883485	1	1	1	1	1	0.661096
ENSMUSG00000001211	Agpat3	1-acylglycerol-3-phosphate O-acyltransferase 3 [Source:MGI Symbol;Acc:MGI:1336186]	5931.06	11715.5	10227.4	12090.3	0.00190229	-0.0507593	0.00333803	-0.0118809	-0.0434266	-0.0913931	-0.00155861	-0.0269954	1	0.481428	1	1	1	0.288162	1	0.857756
ENSMUSG00000001225	Slc26a3	solute carrier family 26, member 3 [Source:MGI Symbol;Acc:MGI:107181]	6.23752	4.24264	6.51581	6.30711	0.0492026	-0.370386	0.153289	-0.111456	1.24135	1.39303	0.117374	1.09537	1	1	1	1	1	0.817586	1	1
ENSMUSG00000001227	Sema6b	sema domain, transmembrane domain (TM), and cytoplasmic domain, (semaphorin) 6B [Source:MGI Symbol;Acc:MGI:1202889]	4094.92	8149.66	6097.27	2804.13	-0.0746885	-0.0363624	-0.00627137	-0.0131048	0.0229588	-0.013615	-0.0272488	-0.117086	0.825531	0.817495	1	1	1	1	1	0.210935
ENSMUSG00000001228	Uhrf1	ubiquitin-like, containing PHD and RING finger domains, 1 [Source:MGI Symbol;Acc:MGI:1338889]	818.943	17.7791	42.4881	17.5663	0.0321502	0.0939335	0.204751	0.0546652	-0.354181	-0.0959088	-1.29374	-0.192996	0.993782	0.551186	1	1	1	0.985357	0.556215	1
ENSMUSG00000001229	Dpp9	dipeptidylpeptidase 9 [Source:MGI Symbol;Acc:MGI:2443967]	2136.58	2684.66	1976.78	1576.09	0.00133839	0.00911775	-0.0958708	-0.00666024	-0.00641617	0.0564742	-0.0346257	-0.00721507	1	0.942984	0.871928	1	1	0.817316	1	1
ENSMUSG00000001240	Ramp2	receptor (calcitonin) activity modifying protein 2 [Source:MGI Symbol;Acc:MGI:1859650]	648.041	648.997	873.89	717.429	0.0989291	0.0447842	0.0700998	-0.0323351	0.0582648	-0.0826558	-0.0879093	0.0129801	0.72608	0.685498	0.999759	1	1	0.835423	0.814722	0.956651
ENSMUSG00000001247	Lsr	lipolysis stimulated lipoprotein receptor [Source:MGI Symbol;Acc:MGI:1927471]	202.222	244.339	202.751	218.44	0.12148	0.138577	-0.106779	-0.0854664	-0.0245448	-0.062028	0.017599	-0.0405175	0.787712	0.507932	0.960103	1	1	0.932194	1	0.934651
ENSMUSG00000001248	Gramd1a	GRAM domain containing 1A [Source:MGI Symbol;Acc:MGI:105490]	10971.8	2555.21	3249.32	2621.33	0.0519995	0.0552563	-0.0495088	-0.124347	-0.0310004	-0.0212533	-0.0315179	-0.0391461	0.83108	0.512686	0.98809	0.885226	1	0.953969	1	0.911077
ENSMUSG00000001249	Hpn	hepsin [Source:MGI Symbol;Acc:MGI:1196620]	6.69098	10.1498	19.4406	76.0091	-0.251463	0.197682	0.23418	0.264353	-0.46766	-0.224942	-0.333604	-0.442134	1	1	1	1	1	1	1	0.522011
ENSMUSG00000001260	Gabrg1	gamma-aminobutyric acid (GABA) A receptor, subunit gamma 1 [Source:MGI Symbol;Acc:MGI:103156]	1975.23	1366.95	1584.19	1431.07	-0.10366	-0.0804866	0.0701432	-0.0783302	0.0403626	-0.0338598	0.00352709	-0.0832226	0.546515	0.378092	0.961422	1	1	1	1	0.712227
ENSMUSG00000001270	Ckb	creatine kinase, brain [Source:MGI Symbol;Acc:MGI:88407]	20495.4	59656.2	47957.2	99347	0.0286265	0.0684111	-0.0237089	0.0171612	-0.0299253	0.00380205	-0.104338	-0.082056	1	0.296481	1	1	1	1	0.411917	0.47042
ENSMUSG00000001280	Sp1	trans-acting transcription factor 1 [Source:MGI Symbol;Acc:MGI:98372]	1419.25	606.503	787.212	1059.29	0.0320765	0.0312013	-0.038647	0.0128838	-0.0748336	0.104396	0.0111302	0.0131193	0.86378	0.827935	1	1	1	0.589426	1	0.950543
ENSMUSG00000001281	Itgb7	integrin beta 7 [Source:MGI Symbol;Acc:MGI:96616]	15.6707	27.148	34.6536	266.66	0.188359	-0.145423	0.582933	0.240625	-0.233388	-0.0741167	0.442025	0.847331	1	1	0.872661	0.970541	1	1	0.0839885	4.93542e-13
ENSMUSG00000001285	Myg1	melanocyte proliferating gene 1 [Source:MGI Symbol;Acc:MGI:1929864]	1300.31	864.225	1169	1627.21	0.0398841	0.0292498	0.152727	0.141485	-0.0106929	0.0119267	0.00800626	0.0200084	0.957882	0.834142	0.624488	0.582886	1	1	1	0.994493
ENSMUSG00000001288	Rarg	retinoic acid receptor, gamma [Source:MGI Symbol;Acc:MGI:97858]	382.292	354.936	398.824	465.979	0.0799342	-0.0340433	-0.145615	-0.18334	-0.0189922	0.0901637	-0.141627	-0.05654	0.900612	0.883485	0.876077	0.770707	1	0.814376	0.708216	0.789673
ENSMUSG00000001289	Pfdn5	prefoldin 5 [Source:MGI Symbol;Acc:MGI:1928753]	11332.4	5562.49	6705.78	8219.93	-0.0377484	-0.100923	0.0853772	-0.00408112	0.00404959	0.027159	0.128947	-0.0377916	1	0.0799272	0.865874	1	1	0.959426	0.602718	0.901606
ENSMUSG00000001300	Efnb2	ephrin B2 [Source:MGI Symbol;Acc:MGI:105097]	4798.58	3088.08	1712.67	1326.01	-0.0145754	0.115493	0.00798232	-0.0344792	0.0634698	0.220558	0.0412954	0.113072	1	0.342047	0.98809	1	1	0.141754	1	0.535563
ENSMUSG00000001305	Rrp15	ribosomal RNA processing 15 homolog (S. cerevisiae) [Source:MGI Symbol;Acc:MGI:1914473]	769.491	244.621	370.988	405.257	-0.0660733	-0.094474	0.00618363	0.0530129	0.0256862	-0.0551169	-0.0113208	0.0284459	0.72608	0.285787	1	1	1	0.91631	1	0.933152
ENSMUSG00000001313	Rnd2	Rho family GTPase 2 [Source:MGI Symbol;Acc:MGI:1338755]	3982.84	3239.86	4025.52	6808.56	-0.0430492	-0.0326215	0.0222679	0.0113683	-0.00771795	0.0407989	0.0888336	0.113149	1	0.750985	0.975632	1	1	0.912625	0.595726	0.128122
ENSMUSG00000001323	Srr	serine racemase [Source:MGI Symbol;Acc:MGI:1351636]	1821.07	2881.25	2389.74	1257.08	0.0690153	0.0323553	-0.00103838	-0.0128439	-0.00103002	-0.0311897	0.0117762	0.0574649	1	0.762913	1	1	1	0.912155	1	0.702469
ENSMUSG00000001333	Sync	syncoilin [Source:MGI Symbol;Acc:MGI:1916078]	46.8861	70.664	30.4554	11.945	-0.337434	-0.319427	-0.0388789	-0.0484796	0.0866177	-0.328288	0.0882788	-0.0159969	0.708503	0.659591	1	1	1	0.849015	1	1
ENSMUSG00000001334	Fndc5	fibronectin type III domain containing 5 [Source:MGI Symbol;Acc:MGI:1917614]	760.261	2462.15	3058.17	8888.88	0.150338	0.101388	-0.0985774	0.0139315	-0.0971257	-0.110642	-0.0725027	-0.0462065	0.356935	0.362741	0.886097	1	1	0.445728	0.757524	0.734974
ENSMUSG00000001348	Acp5	acid phosphatase 5, tartrate resistant [Source:MGI Symbol;Acc:MGI:87883]	13.2508	5.66703	23.6005	6.49097	-0.12471	-0.0752186	-1.8153	1.083	0.190179	0.7875	-1.19103	-0.238586	1	1	0.75638	1	1	0.23161	1	1
ENSMUSG00000001349	Cnn1	calponin 1 [Source:MGI Symbol;Acc:MGI:104979]	12.1177	64.2037	31.4131	39.5306	-0.670027	-0.254648	0.354018	0.0162187	-0.0909962	0.153721	-0.101914	0.0494678	1	1	0.993926	1	1	0.886816	1	1
ENSMUSG00000001366	Fbxo9	f-box protein 9 [Source:MGI Symbol;Acc:MGI:1918788]	2948.39	2296.42	3763.19	6891.46	0.00567623	-0.0168076	-0.105162	-0.0268702	-0.0293655	-0.0405392	0.0180188	-0.0575326	1	0.875786	0.886097	1	1	0.849958	1	0.71056
ENSMUSG00000001376	Vps50	VPS50 EARP/GARPII complex subunit [Source:MGI Symbol;Acc:MGI:1920538]	2230.65	2227.51	2522.21	2360.01	-0.0236346	-0.0824509	-0.0598723	-0.00142984	-0.0255446	-0.0133501	-0.0462332	-0.0502515	1	0.317151	0.97284	1	1	1	1	0.789673
ENSMUSG00000001380	Hars	histidyl-tRNA synthetase [Source:MGI Symbol;Acc:MGI:108087]	3365.53	4362.21	3868.01	4054.9	-0.0364012	-0.0567327	-0.0294976	-0.0464374	0.0560218	0.00198806	-0.107149	-0.06156	1	0.462526	0.98809	1	1	1	0.588925	0.668541
ENSMUSG00000001383	Zmat2	zinc finger, matrin type 2 [Source:MGI Symbol;Acc:MGI:1913742]	2765.75	7143.76	6552.6	5401.09	0.00309968	-0.0128583	0.000428533	0.0120236	0.0116104	-0.0302161	-0.0300699	0.0159743	1	0.891692	1	1	1	0.925501	1	0.945578
ENSMUSG00000001403	Ube2c	ubiquitin-conjugating enzyme E2C [Source:MGI Symbol;Acc:MGI:1915862]	679.351	7.8774	17.9449	10.7603	0.174217	0.2522	0.919061	1.19772	-0.224109	-0.445618	-0.355114	-0.161616	0.51157	0.0257476	0.989985	0.987753	1	1	1	1
ENSMUSG00000001415	Smg5	Smg-5 homolog, nonsense mediated mRNA decay factor (C. elegans) [Source:MGI Symbol;Acc:MGI:2447364]	3536.04	2348.57	2851.59	3632.69	-0.0213007	-0.0137296	-0.0573064	0.0226088	-0.0276443	-0.058299	-0.00941054	-0.0208035	1	0.866961	0.986215	1	1	0.85592	1	0.947748
ENSMUSG00000001416	Cct3	chaperonin containing Tcp1, subunit 3 (gamma) [Source:MGI Symbol;Acc:MGI:104708]	10490.1	4591.79	5573.27	7364.13	-0.0341817	0.0373283	-0.000493851	-0.0166888	-0.0434055	-0.00733026	-0.0262952	-0.0287992	1	0.701477	0.998224	1	1	1	1	0.835115
ENSMUSG00000001418	Glmp	glycosylated lysosomal membrane protein [Source:MGI Symbol;Acc:MGI:1913318]	772.171	1272.71	1011.1	1294.35	0.0912906	0.0907454	-0.0814854	-0.0597881	-0.0706153	0.003161	-0.096153	0.0027909	0.791718	0.493806	0.965707	1	1	1	0.96533	0.994615
ENSMUSG00000001419	Mef2d	myocyte enhancer factor 2D [Source:MGI Symbol;Acc:MGI:99533]	3367.5	11452.5	7088.87	4900.86	-0.0282234	-0.0123985	0.0215004	0.0282433	0.0399501	0.02705	-0.0059391	0.0160365	1	0.970623	1	1	1	0.969237	1	0.983938
ENSMUSG00000001420	Tmem79	transmembrane protein 79 [Source:MGI Symbol;Acc:MGI:1919163]	46.5162	38.3282	44.3304	66.06	-0.140153	-0.111852	0.0765884	-0.233815	-0.212382	-0.524574	-0.170956	-0.545397	1	1	1	0.955162	1	0.720446	1	0.185822
ENSMUSG00000001424	Snd1	staphylococcal nuclease and tudor domain containing 1 [Source:MGI Symbol;Acc:MGI:1929266]	2967.79	3725.42	3304.59	2342.89	-0.0153447	-0.0703046	0.027787	0.00720741	-0.0442445	-0.111553	-0.110138	-0.101629	1	0.324162	0.998165	1	1	0.386614	1	0.635549
ENSMUSG00000001435	Col18a1	collagen, type XVIII, alpha 1 [Source:MGI Symbol;Acc:MGI:88451]	594.279	308.521	210.84	2169.64	0.0842044	0.00156665	0.404306	0.14665	0.111208	0.0261277	-0.0991017	-0.132182	0.825531	0.997115	0.535783	1	1	0.99187	1	0.359601
ENSMUSG00000001436	Slc19a1	solute carrier family 19 (folate transporter), member 1 [Source:MGI Symbol;Acc:MGI:103182]	854.148	525.551	529.196	775.148	-0.0503098	-0.157235	-0.109219	-0.206233	0.132657	0.135053	0.0823367	0.0332835	0.9338	0.184253	0.930107	0.711579	1	0.65099	0.829171	0.810627
ENSMUSG00000001440	Kpnb1	karyopherin (importin) beta 1 [Source:MGI Symbol;Acc:MGI:107532]	8302.31	7334.28	5880	5070.39	-0.00134619	-0.000423654	-0.0218192	-0.00415201	-0.0268733	-0.0666683	-0.0664824	-0.015912	1	1	1	1	1	0.631472	0.786183	0.99099
ENSMUSG00000001441	Npepps	aminopeptidase puromycin sensitive [Source:MGI Symbol;Acc:MGI:1101358]	7111.72	7463.71	5904.01	6096.83	0.0144464	-0.0280408	0.0687596	0.0174387	-0.0304006	-0.0124517	-0.0945271	-0.0526221	1	0.659591	1	1	1	0.9929	0.470709	0.708535
ENSMUSG00000001444	Tbx21	T-box 21 [Source:MGI Symbol;Acc:MGI:1888984]	15.8354	16.5058	NA	NA	-0.279564	0.798886	0.188594	1.96256	NA	NA	NA	NA	1	0.911258	1	1	NA	NA	NA	NA
ENSMUSG00000001445	Mrpl10	mitochondrial ribosomal protein L10 [Source:MGI Symbol;Acc:MGI:1333801]	1565.94	1759.21	2236.59	2591.98	-0.00947612	-0.0269895	-0.0296093	-0.114225	-0.00830967	-0.0199563	0.00426882	-0.0731177	1	0.930723	0.98809	0.719351	1	0.973301	1	0.663476
ENSMUSG00000001467	Cyp51	cytochrome P450, family 51 [Source:MGI Symbol;Acc:MGI:106040]	7146.47	2828.5	3122.06	2959.47	-0.045634	-0.102448	-0.190464	-0.018754	-0.0665705	0.185165	0.0230342	0.0571325	1	0.113461	0.55102	1	1	0.373667	1	0.866651
ENSMUSG00000001472	Tcf25	transcription factor 25 (basic helix-loop-helix) [Source:MGI Symbol;Acc:MGI:1914105]	16329.1	27066.6	21952.9	21570.5	0.0155732	-0.00517227	-0.0545597	-0.0132361	-0.000150116	-0.0389147	-0.0621087	-0.0456751	1	0.962067	0.941677	1	1	0.796249	0.578995	0.633326
ENSMUSG00000001473	Tubb6	tubulin, beta 6 class V [Source:MGI Symbol;Acc:MGI:1915201]	274.772	144.711	135.403	164.885	-0.0103676	-0.0959474	0.10386	0.231852	-0.0743305	-0.00928473	-0.0291915	-0.116595	0.917566	0.557769	0.98809	0.9413	1	0.937148	1	0.913096
ENSMUSG00000001482	Def8	differentially expressed in FDCP 8 [Source:MGI Symbol;Acc:MGI:1346331]	2463.56	1804.36	1875.34	3313.44	0.0242968	0.0297595	-0.0844071	-0.000934489	-0.0501446	-0.0241348	-0.0313597	0.00524041	1	0.765371	0.865219	1	1	0.96198	0.973875	1
ENSMUSG00000001493	Meox1	mesenchyme homeobox 1 [Source:MGI Symbol;Acc:MGI:103220]	37.0539	18.9824	48.568	89.4019	-0.0609108	0.237668	0.326511	0.39659	0.16506	-0.00534268	0.138374	0.010954	1	0.968895	1	1	1	1	1	1
ENSMUSG00000001494	Sost	sclerostin [Source:MGI Symbol;Acc:MGI:1921749]	4.95627	NA	NA	93.6051	-0.686905	-0.826637	NA	NA	NA	NA	0.0209336	0.185695	1	1	NA	NA	NA	NA	1	0.908874
ENSMUSG00000001496	Nkx2-1	NK2 homeobox 1 [Source:MGI Symbol;Acc:MGI:108067]	758.087	6.69981	17.5783	NA	-0.0427158	0.221966	2.2022	1.60405	0.0149731	0.0266788	NA	NA	1	0.355903	0.641939	1	1	1	NA	NA
ENSMUSG00000001504	Irx2	Iroquois homeobox 2 [Source:MGI Symbol;Acc:MGI:1197526]	943.194	NA	14.8759	332.383	0.186493	0.260266	NA	NA	0.214298	-0.967593	-0.104422	0.085892	0.142007	0.000555259	NA	NA	1	0.982462	0.982041	0.737007
ENSMUSG00000001506	Col1a1	collagen, type I, alpha 1 [Source:MGI Symbol;Acc:MGI:88467]	1305.24	787.615	375.501	319.727	0.158287	0.0287617	-0.0845979	-0.186641	0.0428744	0.264363	-0.0913578	-0.0949651	0.829536	0.960778	1	0.991602	1	0.393813	1	0.812304
ENSMUSG00000001507	Itga3	integrin alpha 3 [Source:MGI Symbol;Acc:MGI:96602]	1290.2	719.648	676.498	1959.74	0.00707392	-0.0391956	0.0697277	-0.0893213	-0.00449001	0.0862212	-0.000971576	-0.0197426	0.936702	0.78294	0.996324	1	1	0.862772	1	0.920256
ENSMUSG00000001508	Sgca	sarcoglycan, alpha (dystrophin-associated glycoprotein) [Source:MGI Symbol;Acc:MGI:894698]	NA	12.2234	11.9448	24.1448	NA	NA	0.488211	-0.06443	0.140488	-0.339826	0.0896799	0.341408	NA	NA	1	1	1	1	1	1
ENSMUSG00000001517	Foxm1	forkhead box M1 [Source:MGI Symbol;Acc:MGI:1347487]	935.809	54.379	61.1241	33.1421	0.112083	0.19194	-0.0045283	-0.270974	-0.150513	0.104946	-0.0671899	-0.296191	0.670441	0.121073	1	0.965107	1	0.896531	1	1
ENSMUSG00000001518	Itfg2	integrin alpha FG-GAP repeat containing 2 [Source:MGI Symbol;Acc:MGI:1915450]	1321.78	710.9	816.864	2181.09	-0.0388004	-0.00957855	0.0373773	-0.0491522	-0.0752244	-0.133088	-0.0404064	-0.0350874	0.825531	0.935756	0.993926	1	1	0.631472	1	0.903989
ENSMUSG00000001520	Nrip2	nuclear receptor interacting protein 2 [Source:MGI Symbol;Acc:MGI:1891884]	253.174	288.657	581.266	859.835	-0.00277896	-0.049559	0.311852	0.341224	0.111857	0.0721621	-0.00299394	0.0477728	0.924215	0.864482	0.511539	0.209287	1	0.845502	1	0.841623
ENSMUSG00000001521	Tulp3	tubby-like protein 3 [Source:MGI Symbol;Acc:MGI:1329045]	1249.68	447.894	752.547	1582.84	0.0441651	0.0483305	0.178877	0.121437	-0.0815583	-0.0605365	-0.0390655	0.020431	0.944245	0.71531	0.822054	0.990087	1	0.860084	1	0.939001
ENSMUSG00000001524	Gtf2h4	general transcription factor II H, polypeptide 4 [Source:MGI Symbol;Acc:MGI:1338799]	527.317	446.132	517.062	630.007	0.0824224	0.120544	-0.0687187	-0.0178486	0.124379	-0.0393893	0.00636148	-0.00451507	0.777412	0.410399	0.981201	1	1	0.957045	1	0.998873
ENSMUSG00000001525	Tubb5	tubulin, beta 5 class I [Source:MGI Symbol;Acc:MGI:107812]	87049.4	26763.9	15391.4	8830.54	-0.0136114	-0.020284	-0.0668638	-0.00216743	-0.00262446	0.051541	-0.0671742	-0.0486949	1	0.839566	1	1	1	0.920937	0.86874	0.829983
ENSMUSG00000001542	Ell2	elongation factor RNA polymerase II 2 [Source:MGI Symbol;Acc:MGI:2183438]	145.284	864.968	1146.39	766.709	-0.0109095	0.0465711	-0.0235746	0.194438	-0.0437571	0.143371	0.0512201	0.127456	1	1	1	0.261337	1	0.265415	1	0.445111
ENSMUSG00000001552	Jup	junction plakoglobin [Source:MGI Symbol;Acc:MGI:96650]	2367.49	1943.8	1275.52	4761.13	0.0719753	0.078353	0.0447041	0.154795	-0.0588578	0.0238456	-0.0617467	0.0443491	1	0.283232	1	0.774788	1	0.999685	0.865988	0.803047
ENSMUSG00000001555	Fkbp10	FK506 binding protein 10 [Source:MGI Symbol;Acc:MGI:104769]	453.306	358.676	331.109	303.979	0.0209836	0.0575482	0.169615	0.0798401	0.0224674	0.154473	-0.0241178	-0.0377248	1	0.765371	0.832938	1	1	0.558038	1	0.851637
ENSMUSG00000001558	Klhl10	kelch-like 10 [Source:MGI Symbol;Acc:MGI:2181067]	34.0142	8.20068	10.6765	14.758	-0.188641	-0.473421	-0.281023	0.244254	0.220979	-0.250805	0.00476217	0.582556	1	0.570774	1	1	1	1	1	1
ENSMUSG00000001569	Nom1	nucleolar protein with MIF4G domain 1 [Source:MGI Symbol;Acc:MGI:1861749]	934.63	1146.96	1196.48	1353.58	-0.0430096	-0.0370352	-0.01017	-0.0898083	-0.109596	-0.119497	-0.0524699	0.0143126	1	0.817543	1	0.95058	1	0.488114	1	0.943841
ENSMUSG00000001576	Ergic1	endoplasmic reticulum-golgi intermediate compartment (ERGIC) 1 [Source:MGI Symbol;Acc:MGI:1914708]	5510.41	5908.44	3694.84	3849.19	0.00158746	-0.0401615	-0.0287286	0.021357	-0.00288277	-0.0200073	-0.0575805	-0.0783706	1	0.69359	1	1	1	0.967108	0.788687	0.371287
ENSMUSG00000001588	Acap1	ArfGAP with coiled-coil, ankyrin repeat and PH domains 1 [Source:MGI Symbol;Acc:MGI:2388270]	27.6784	NA	4.49428	6.4027	0.104253	0.0101815	NA	NA	-0.560442	-0.616296	-1.74353	-1.40804	1	1	NA	NA	1	1	0.454592	1
ENSMUSG00000001604	Tcea3	transcription elongation factor A (SII), 3 [Source:MGI Symbol;Acc:MGI:1196908]	34.479	23.0637	30.1089	81.9368	0.156601	-0.0840547	0.0520803	-0.0408085	0.346126	0.31476	0.223704	0.205406	1	1	1	1	1	0.953969	1	0.940943
ENSMUSG00000001627	Ifrd1	interferon-related developmental regulator 1 [Source:MGI Symbol;Acc:MGI:1316717]	2335.01	922.276	1606.28	2105.88	-0.0100007	-0.0374086	-0.134614	-0.142566	0.00513733	0.000475885	0.0326213	0.00832536	1	0.733908	0.865219	0.792456	1	1	1	1
ENSMUSG00000001630	Stk38l	serine/threonine kinase 38 like [Source:MGI Symbol;Acc:MGI:1922250]	569.79	1024.36	1035.32	1053.62	-0.093808	-0.0386061	-0.0772289	0.0163592	-0.050967	0.0848012	-0.00588078	0.084535	0.808863	0.834643	0.955408	1	1	0.771145	1	0.628006
ENSMUSG00000001632	Brpf1	bromodomain and PHD finger containing, 1 [Source:MGI Symbol;Acc:MGI:1926033]	1802.94	1194.48	1267.01	2320.18	0.0371773	0.0959096	-0.0375911	-0.0367001	-0.0410063	-0.0329705	-0.0784971	-0.0824442	1	0.282213	0.988791	1	1	1	0.705624	0.467444
ENSMUSG00000001642	Akr1b3	aldo-keto reductase family 1, member B3 (aldose reductase) [Source:MGI Symbol;Acc:MGI:1353494]	1038.44	886.498	951.475	1062.15	-0.0698012	-0.138347	-0.0743387	-0.0979075	-0.0593141	-0.0272654	-0.0485313	-0.00193046	0.71634	0.114122	0.946623	0.911408	1	0.971101	1	1
ENSMUSG00000001663	Gstt1	glutathione S-transferase, theta 1 [Source:MGI Symbol;Acc:MGI:107379]	371.204	454.724	370.002	1141.74	-0.033556	-0.118351	0.117306	3.2426e-05	0.182114	0.264396	0.133379	0.099655	1	0.492636	0.909798	1	1	0.163191	0.428318	0.411285
ENSMUSG00000001665	Gstt3	glutathione S-transferase, theta 3 [Source:MGI Symbol;Acc:MGI:2143526]	26.4057	104.796	92.77	169.572	-0.308368	0.120891	-0.125879	0.315668	0.129438	0.214531	-0.188349	0.01197	1	1	1	0.766974	1	0.932194	0.816783	1
ENSMUSG00000001666	Ddt	D-dopachrome tautomerase [Source:MGI Symbol;Acc:MGI:1298381]	652.858	537.848	613.852	1732.56	-0.0207915	0.0197723	0.0953626	0.0865041	0.0332963	0.083392	0.040991	0.0251327	1	0.8881	0.926824	1	1	0.819521	0.982041	0.958622
ENSMUSG00000001672	Marveld3	MARVEL (membrane-associating) domain containing 3 [Source:MGI Symbol;Acc:MGI:1920858]	46.9768	20.4509	11.8799	8.5326	-0.0173525	0.191329	0.213817	0.103258	-0.0555624	0.951005	-0.710353	0.139455	1	0.990969	1	1	1	0.783818	0.976496	1
ENSMUSG00000001674	Ddx18	DEAD (Asp-Glu-Ala-Asp) box polypeptide 18 [Source:MGI Symbol;Acc:MGI:1914192]	866.615	593.243	635.983	826.661	0.0427646	0.0205638	-0.0579124	-0.122642	-0.0358773	0.0339269	-0.00932692	-0.024186	0.917566	0.870284	0.998224	0.939149	1	0.94382	1	0.91339
ENSMUSG00000001687	Ubl3	ubiquitin-like 3 [Source:MGI Symbol;Acc:MGI:1344373]	3997.12	5901.71	8763.14	15767.1	-0.0415656	-0.042683	-0.0881122	-0.0265077	-0.048008	-0.0382593	0.0396749	-0.0296828	0.838138	0.549975	1	1	1	0.796249	0.909126	0.850885
ENSMUSG00000001700	Gramd3	GRAM domain containing 3 [Source:MGI Symbol;Acc:MGI:1914815]	484.857	635.855	977.016	1139.5	0.066422	0.0146153	0.0281912	0.10376	-0.157256	0.0066991	0.0881701	0.0824728	0.838998	0.934769	1	1	1	1	1	0.666783
ENSMUSG00000001707	Eef1e1	eukaryotic translation elongation factor 1 epsilon 1 [Source:MGI Symbol;Acc:MGI:1913393]	4114.96	877.304	1221.72	1763.13	-0.0199347	-0.0456054	0.00668214	0.0292871	-0.0423363	0.0643606	0.0941661	0.0402021	1	0.573976	1	1	1	0.901643	0.70125	0.857964
ENSMUSG00000001729	Akt1	thymoma viral proto-oncogene 1 [Source:MGI Symbol;Acc:MGI:87986]	13200.1	8664.77	8891.53	8050.74	0.0181085	0.0155646	0.0230654	-0.0323017	-0.0254923	-0.088244	0.0248447	-0.00600399	1	0.835023	1	1	1	0.347674	1	1
ENSMUSG00000001741	Il16	interleukin 16 [Source:MGI Symbol;Acc:MGI:1270855]	50.0004	81.8035	744.506	4416.61	0.314799	0.0939061	-0.337166	-0.30474	0.00417949	-0.238865	-0.065368	0.00480648	0.783107	1	0.886097	0.934832	1	0.485752	0.815716	1
ENSMUSG00000001750	Tcirg1	T cell, immune regulator 1, ATPase, H+ transporting, lysosomal V0 protein A3 [Source:MGI Symbol;Acc:MGI:1350931]	581.214	265.982	453.796	265.072	0.19481	0.336922	0.270512	0.288121	0.0827768	0.294019	0.0145333	-0.0685524	0.178485	5.60697e-05	0.64381	0.404222	1	0.0764156	1	1
ENSMUSG00000001751	Naglu	alpha-N-acetylglucosaminidase (Sanfilippo disease IIIB) [Source:MGI Symbol;Acc:MGI:1351641]	380.075	412.112	390.425	528.481	-0.107885	-0.256094	0.0369522	0.0902902	-0.000372889	0.0137002	0.0435409	-0.11697	0.776786	0.0158801	0.989984	1	1	0.989814	1	0.628848
ENSMUSG00000001755	Coasy	Coenzyme A synthase [Source:MGI Symbol;Acc:MGI:1918993]	1154.09	855.827	872.628	879.413	0.0368429	-0.00505485	-0.0276305	-0.115994	0.000833123	-0.00352987	0.0203568	-0.0610518	0.83978	0.973133	1	0.958963	1	1	1	0.803658
ENSMUSG00000001761	Smo	smoothened, frizzled class receptor [Source:MGI Symbol;Acc:MGI:108075]	1657.37	664.167	1049.28	1374.47	0.0614653	0.0856669	0.165057	0.0178151	0.077025	0.0657186	0.0471659	-0.0038757	0.850167	0.371537	0.818632	1	1	0.862005	0.977906	0.989023
ENSMUSG00000001763	Tspan33	tetraspanin 33 [Source:MGI Symbol;Acc:MGI:1919012]	419.087	832.413	902.221	983.983	-0.0161596	-0.079573	0.0261949	0.0788256	0.0897724	-0.0113535	-0.0458352	-0.148379	1	0.723482	1	0.96654	1	1	0.982041	0.222846
ENSMUSG00000001767	Crnkl1	crooked neck pre-mRNA splicing factor 1 [Source:MGI Symbol;Acc:MGI:1914127]	1115.88	786.347	858.839	1063.1	-0.00224679	0.0629292	-0.0786876	0.0145744	0.0136984	-0.00215965	0.0471115	-0.068254	0.948575	0.625152	0.976266	1	1	1	1	0.803658
ENSMUSG00000001768	Rin2	Ras and Rab interactor 2 [Source:MGI Symbol;Acc:MGI:1921280]	856.08	906.55	1374.54	893.45	-0.0168621	-0.000350382	0.0818442	-0.00600306	0.136698	-0.0926753	0.0670853	0.0127258	1	0.8962	0.98809	1	1	0.853433	0.942879	0.963376
ENSMUSG00000001773	Folh1	folate hydrolase 1 [Source:MGI Symbol;Acc:MGI:1858193]	95.3607	155.354	294.179	369.232	-0.0799461	0.0207551	0.139466	-0.0714797	-0.0748401	-0.156876	0.0146373	-0.235181	1	1	0.97023	1	1	0.703451	1	0.437937
ENSMUSG00000001774	Chordc1	cysteine and histidine-rich domain (CHORD)-containing, zinc-binding protein 1 [Source:MGI Symbol;Acc:MGI:1914167]	3360.16	1880.12	2509.64	2875.66	0.00147015	-0.00368434	0.0201478	0.0282798	-0.0432678	0.0430408	-0.0321613	0.0743162	1	1	1	1	1	0.896531	1	0.562408
ENSMUSG00000001783	Rtcb	RNA 2',3'-cyclic phosphate and 5'-OH ligase [Source:MGI Symbol;Acc:MGI:106379]	4386.65	5304.68	4624.64	5300.37	-0.0364271	0.000967345	0.003839	-0.041272	0.00902104	-0.0481487	-0.0912902	-0.122081	1	0.94661	1	1	1	0.786229	0.665769	0.157314
ENSMUSG00000001785	Pwp1	PWP1 homolog, endonuclein [Source:MGI Symbol;Acc:MGI:1914735]	1731.87	696.953	811.577	941.044	-0.0146739	0.0137198	0.172459	0.143792	-0.0707555	0.0525499	0.0184517	-0.0146049	1	1	0.705081	0.78707	1	0.879514	1	0.983042
ENSMUSG00000001786	Fbxo7	F-box protein 7 [Source:MGI Symbol;Acc:MGI:1917004]	2379.89	1401.62	1303.69	1228.66	-0.00267473	0.0645569	0.0569114	0.0394085	-0.0102855	-0.0631622	0.0479481	0.098972	1	0.464914	0.984345	1	1	0.893266	1	0.41667
ENSMUSG00000001794	Capns1	calpain, small subunit 1 [Source:MGI Symbol;Acc:MGI:88266]	4328.26	5213.8	4933.85	6126.63	-0.000206698	-0.0252077	-0.00878465	-0.0294561	-0.0656446	-0.0185719	-0.0749691	-0.0346853	1	0.821356	1	1	1	0.969038	0.651352	0.833048
ENSMUSG00000001802	Lrp3	low density lipoprotein receptor-related protein 3 [Source:MGI Symbol;Acc:MGI:3584516]	6106.89	3970.57	3161.42	2945.26	0.0225415	0.0114028	-0.0673325	-0.0478663	-0.0387751	-0.041248	-0.0593838	-0.0432057	1	0.882278	0.893312	1	1	0.87203	0.815716	0.737672
ENSMUSG00000001815	Evx2	even-skipped homeobox 2 [Source:MGI Symbol;Acc:MGI:95462]	112.059	NA	NA	14.0937	0.069895	0.0931699	NA	NA	NA	NA	-0.404163	-0.680854	1	1	NA	NA	NA	NA	1	1
ENSMUSG00000001827	Folr1	folate receptor 1 (adult) [Source:MGI Symbol;Acc:MGI:95568]	201.467	6.65416	83.7767	99.9941	0.152819	-0.158468	-0.295285	-0.500794	0.294933	-0.0640227	-1.24705	-0.714528	0.72608	0.519353	1	1	1	1	0.980002	0.985098
ENSMUSG00000001829	Clpb	ClpB caseinolytic peptidase B [Source:MGI Symbol;Acc:MGI:1100517]	2009.88	2455.97	2290.78	2064.78	-0.00366939	-0.0428958	-0.0523234	-0.00616543	0.0159524	0.00837375	-0.0365346	0.00290342	1	0.689497	0.970903	1	1	1	1	0.993193
ENSMUSG00000001833	Septin7	septin 7 [Source:MGI Symbol;Acc:MGI:1335094]	11985.5	19505.4	21117	28247.4	0.0185053	0.0202976	-0.0351826	0.0346687	0.000340866	0.0884774	0.0429114	0.0183847	1	0.769438	1	1	1	0.18088	0.865708	0.899558
ENSMUSG00000001844	Zdhhc4	zinc finger, DHHC domain containing 4 [Source:MGI Symbol;Acc:MGI:1920131]	994.394	611.689	796.68	890.535	-0.0123501	-0.059682	0.0180404	-0.0475533	0.0688645	0.041593	-0.0445604	-0.0661617	0.921317	0.659436	1	1	1	0.899347	1	0.803658
ENSMUSG00000001847	Rac1	Rac family small GTPase 1 [Source:MGI Symbol;Acc:MGI:97845]	11306.5	11442.4	10844.4	11485.8	0.00237809	-0.0243225	0.0191378	-0.032767	-0.0195595	-0.0638771	-0.0410352	-0.00512389	1	0.817543	1	1	1	0.687898	0.87434	1
ENSMUSG00000001855	Nup214	nucleoporin 214 [Source:MGI Symbol;Acc:MGI:1095411]	1375.16	1332.95	931.994	838.436	-0.0133858	0.0292463	0.0959593	0.0324195	0.040902	-0.0473242	0.0042994	-0.0339171	1	0.801605	0.886097	1	1	0.937148	1	0.891177
ENSMUSG00000001864	Aif1l	allograft inflammatory factor 1-like [Source:MGI Symbol;Acc:MGI:1919598]	1210.81	289.441	518.109	571.295	0.0261044	0.0975853	0.0633664	0.168876	-0.111213	0.166786	-0.0197406	0.0364765	0.876968	0.270685	0.98809	0.990087	1	0.561854	1	0.900988
ENSMUSG00000001870	Ltbp1	latent transforming growth factor beta binding protein 1 [Source:MGI Symbol;Acc:MGI:109151]	215.605	480.936	232.053	105.877	-0.0492753	-0.0403183	0.190416	0.103308	-0.118512	-0.0367812	-0.0391639	0.0508586	1	0.887648	0.822383	1	1	0.901382	1	1
ENSMUSG00000001891	Ugp2	UDP-glucose pyrophosphorylase 2 [Source:MGI Symbol;Acc:MGI:2183447]	2808.55	3864	5180.38	5281.47	-0.048552	-0.104993	-0.0798728	-0.0030715	-0.0779986	0.0163598	0.0166525	-0.00511999	1	0.182528	0.922352	1	1	0.987859	1	0.995492
ENSMUSG00000001901	Kcnh6	potassium voltage-gated channel, subfamily H (eag-related), member 6 [Source:MGI Symbol;Acc:MGI:2684139]	184.658	164.493	93.9362	34.4887	-0.0789286	-0.0520627	0.0394784	-0.204304	-0.0654891	0.205035	0.279676	-0.0507318	0.957882	0.849612	1	0.84508	1	0.813172	1	1
ENSMUSG00000001909	Trmt1	tRNA methyltransferase 1 [Source:MGI Symbol;Acc:MGI:1289155]	2555.46	1568.72	1943.96	1966.57	-0.00146825	-0.0207845	-0.000137975	-0.0363042	-0.0352131	-0.144862	-0.0137049	-0.0782011	1	0.961595	1	1	1	0.256036	1	0.489696
ENSMUSG00000001910	Nacc1	nucleus accumbens associated 1, BEN and BTB (POZ) domain containing [Source:MGI Symbol;Acc:MGI:1914080]	3878.36	6077.65	4911.14	4715.69	-0.0238242	0.00637927	0.0082722	-0.028548	-0.0101193	-0.0388175	-0.0607981	-0.0194557	0.958282	0.959135	1	1	1	0.813172	0.765331	0.943789
ENSMUSG00000001911	Nfix	nuclear factor I/X [Source:MGI Symbol;Acc:MGI:97311]	13539.7	13112.7	10495.2	10806.8	0.163965	0.158364	0.052296	0.0390922	0.00480038	0.0121982	-0.0144832	-0.00990678	0.690358	0.213732	0.97284	1	1	1	1	1
ENSMUSG00000001918	Slc1a5	solute carrier family 1 (neutral amino acid transporter), member 5 [Source:MGI Symbol;Acc:MGI:105305]	382.848	102.757	83.5149	64.9494	0.0780276	0.0556432	0.389615	0.0645557	-0.180823	-0.21875	-0.111755	0.00248995	0.824719	0.792412	0.822054	1	1	0.966735	1	1
ENSMUSG00000001924	Uba1	ubiquitin-like modifier activating enzyme 1 [Source:MGI Symbol;Acc:MGI:98890]	18048.6	15394	11589.2	9699.91	-0.00927166	-0.0226343	0.00498371	-0.0172798	-0.0132807	0.00195179	-0.119214	-0.105698	1	0.790663	1	1	1	1	0.456696	0.470542
ENSMUSG00000001930	Vwf	Von Willebrand factor [Source:MGI Symbol;Acc:MGI:98941]	457.915	1050.73	475.483	314.638	-0.210471	-0.345878	0.646495	0.117432	0.166003	-0.1885	0.00619494	0.0608209	0.546515	0.0177604	0.417014	1	1	0.835045	1	0.829926
ENSMUSG00000001942	Siae	sialic acid acetylesterase [Source:MGI Symbol;Acc:MGI:104803]	598.093	827.297	700.092	713.359	-0.0905718	-0.124628	-0.0881374	0.0536303	-0.010859	0.000403003	-0.0331141	0.088852	0.775621	0.428811	0.967159	1	1	1	1	0.654047
ENSMUSG00000001943	Vsig2	V-set and immunoglobulin domain containing 2 [Source:MGI Symbol;Acc:MGI:1928009]	99.5838	587.8	496.278	19.5827	-0.0227087	-0.109452	-0.128576	-0.0187261	0.0757882	0.132647	0.440235	0.0401361	1	1	0.922685	1	1	0.644285	1	1
ENSMUSG00000001946	Esam	endothelial cell-specific adhesion molecule [Source:MGI Symbol;Acc:MGI:1916774]	493.806	652.019	629.02	786.913	-0.048821	-0.113152	-0.0290919	-0.0304307	-0.0210368	-0.114921	-0.0300655	0.0315491	0.912272	0.354672	1	1	1	0.753317	1	0.90306
ENSMUSG00000001948	Spa17	sperm autoantigenic protein 17 [Source:MGI Symbol;Acc:MGI:1333778]	163.497	70.7703	88.3879	127.79	-0.0581929	-0.0942705	0.00942338	0.0407393	0.125305	0.060969	-0.192443	-0.126193	0.911483	1	1	1	1	0.932882	0.884534	0.850824
ENSMUSG00000001962	Fam50a	family with sequence similarity 50, member A [Source:MGI Symbol;Acc:MGI:1351626]	1412.62	757.146	950.414	1163.69	-0.02233	-0.00985235	0.114888	0.0742715	0.0170245	0.0303037	-0.155538	-0.114813	0.968174	0.94031	0.893017	1	1	0.966776	0.456696	0.424266
ENSMUSG00000001964	Emd	emerin [Source:MGI Symbol;Acc:MGI:108117]	1575.65	932.677	1022.81	1409.87	0.00871164	0.0370763	-0.0166157	0.0206472	-0.00212868	0.00351575	-0.00111101	-0.0560637	1	0.814813	1	1	1	1	1	0.860256
ENSMUSG00000001983	Taco1	translational activator of mitochondrially encoded cytochrome c oxidase I [Source:MGI Symbol;Acc:MGI:1917457]	440.857	370.76	481.501	649.23	-0.0100741	-0.0499045	-0.0724292	0.0442363	-0.0755214	0.0694462	0.0987325	0.0437918	1	0.800852	0.994235	1	1	0.819521	0.824987	0.860851
ENSMUSG00000001985	Grik3	glutamate receptor, ionotropic, kainate 3 [Source:MGI Symbol;Acc:MGI:95816]	4673.92	3226.73	1657.39	1508.39	-0.0524612	-0.0473692	-0.0813781	-0.13598	0.049405	0.0782381	-0.0142452	-0.139039	0.923377	0.698826	0.90202	0.830698	1	0.866117	1	0.483961
ENSMUSG00000001986	Gria3	glutamate receptor, ionotropic, AMPA3 (alpha 3) [Source:MGI Symbol;Acc:MGI:95810]	1735.1	8596.07	5686.72	3000.86	-0.0145655	-0.0594506	-0.0747669	0.0079524	0.0521992	-0.002196	-0.0690966	-0.0987172	1	0.627535	0.894706	1	1	1	0.840609	0.514207
ENSMUSG00000001988	Npas1	neuronal PAS domain protein 1 [Source:MGI Symbol;Acc:MGI:109205]	701.261	685.127	629.773	106.586	0.0453796	0.132668	0.0592256	-0.0175218	-0.0632965	-0.100916	-0.202944	-0.0883101	0.831846	0.172882	0.982842	1	1	0.818151	1	1
ENSMUSG00000001995	Sipa1l2	signal-induced proliferation-associated 1 like 2 [Source:MGI Symbol;Acc:MGI:2676970]	2914.69	2097.85	2240.06	1522.67	-0.0262292	0.0685971	-0.0164308	-0.0535843	-0.121726	-0.199988	-0.165647	-0.0574029	1	0.508484	1	1	0.817031	0.0106167	0.757524	0.873056
ENSMUSG00000001998	Ap4e1	adaptor-related protein complex AP-4, epsilon 1 [Source:MGI Symbol;Acc:MGI:1336993]	903.851	197.725	333.771	487.98	0.0745283	0.0241863	0.00471558	-0.113525	-0.0861193	0.166494	0.00531587	0.121236	0.762566	0.80467	1	1	1	0.501036	1	0.543711
ENSMUSG00000001999	Blvra	biliverdin reductase A [Source:MGI Symbol;Acc:MGI:88170]	579.342	473.106	699.647	1457.01	0.0127127	0.0489235	-0.0717724	0.118598	-0.0056473	0.102338	0.0848374	0.00399117	1	0.792381	0.98809	0.95058	1	0.654431	1	1
ENSMUSG00000002006	Pdzd4	PDZ domain containing 4 [Source:MGI Symbol;Acc:MGI:2443483]	10621.3	6503.97	5928.13	4276.91	-0.0420589	-0.0201293	0.0268966	-0.0232617	0.0243152	-0.0326821	0.061373	0.0159049	1	0.879035	1	1	1	0.876765	0.786183	0.976811
ENSMUSG00000002007	Srpk3	serine/arginine-rich protein specific kinase 3 [Source:MGI Symbol;Acc:MGI:1891338]	24.2963	50.6163	101.779	66.2464	0.53526	0.326618	-0.465676	0.0262358	0.119143	-0.068577	0.443436	0.166114	1	1	0.876077	1	1	0.96607	0.796843	1
ENSMUSG00000002010	Idh3g	isocitrate dehydrogenase 3 (NAD+), gamma [Source:MGI Symbol;Acc:MGI:1099463]	3607.88	4325.5	4946.53	7348.49	0.0169575	0.0120457	-0.0292492	0.0150214	-0.0197712	-0.0268353	-0.048432	-0.0544718	1	0.948244	0.998224	1	1	0.929199	0.931965	0.789471
ENSMUSG00000002012	Pnck	pregnancy upregulated non-ubiquitously expressed CaM kinase [Source:MGI Symbol;Acc:MGI:1347357]	3739.51	1992.9	2743.27	2169.31	-0.0286495	-0.0185085	0.0700732	-0.23364	0.0328006	-0.0731139	0.0329805	-0.0750098	1	0.91034	0.975652	0.105835	1	0.894578	1	0.655197
ENSMUSG00000002014	Ssr4	signal sequence receptor, delta [Source:MGI Symbol;Acc:MGI:1099464]	2372.53	964.875	1431.89	2531.31	-0.0131418	-0.0281147	0.0394751	0.0479003	0.0112482	-0.0103364	0.0213348	-0.0828024	1	0.87439	1	1	1	1	1	0.63847
ENSMUSG00000002015	Bcap31	B cell receptor associated protein 31 [Source:MGI Symbol;Acc:MGI:1350933]	1986	2576.46	2602.18	4456.97	-0.0149203	-0.0131176	0.0208008	0.0532382	0.00691202	0.0945506	-0.0225222	-0.0728036	1	0.904761	1	1	1	0.588397	1	0.478743
ENSMUSG00000002017	Fam98a	family with sequence similarity 98, member A [Source:MGI Symbol;Acc:MGI:1919972]	1762.78	863.419	1112.47	1540	-0.035569	-0.0346857	0.023185	0.0361544	-0.116383	0.00903723	0.0685348	0.0687587	1	0.749108	1	1	1	1	1	0.698708
ENSMUSG00000002020	Ltbp2	latent transforming growth factor beta binding protein 2 [Source:MGI Symbol;Acc:MGI:99502]	32.1991	9.38907	17.1489	1521.8	-0.0336249	0.223141	2.79128	1.95818	-0.985274	-0.581248	0.1609	0.238501	1	1	0.0783019	0.654065	1	0.950874	0.771967	0.00931282
ENSMUSG00000002028	Kmt2a	lysine (K)-specific methyltransferase 2A [Source:MGI Symbol;Acc:MGI:96995]	6106.41	2392.92	2357.95	2334.9	-0.0442869	-0.0363063	0.0133892	-0.0602954	-0.0211399	-0.161187	0.0045034	0.0446362	1	0.882861	1	1	1	0.729636	1	0.929718
ENSMUSG00000002031	Ift46	intraflagellar transport 46 [Source:MGI Symbol;Acc:MGI:1923818]	2423.14	1216.55	1342.91	1743.27	0.00248496	-0.014719	0.062546	-0.0215853	-0.0490088	0.013707	0.023259	0.0422403	1	0.995466	0.97284	1	1	1	1	0.83334
ENSMUSG00000002032	Tmem25	transmembrane protein 25 [Source:MGI Symbol;Acc:MGI:1918937]	687.526	1485.6	1873.93	4905.57	0.094128	0.180813	-0.0713103	-0.0191484	-0.0855811	-0.0590585	-0.0686043	-0.0770785	0.798594	0.0740318	0.941677	1	1	0.797294	0.813242	0.541292
ENSMUSG00000002043	Trappc6a	trafficking protein particle complex 6A [Source:MGI Symbol;Acc:MGI:1914341]	343.941	206.317	317.455	498.644	-0.052806	0.054827	0.0361031	-0.0860083	0.0236472	-0.00957285	0.0969491	-0.090361	0.921317	0.789692	1	1	1	0.933133	0.935949	0.722723
ENSMUSG00000002052	Supt6	SPT6, histone chaperone and transcription elongation factor [Source:MGI Symbol;Acc:MGI:107726]	3590.43	6092.34	4722.79	3630.65	-0.026933	0.0137726	0.0183738	-0.00656118	0.00464275	-0.0277569	-0.0949944	-0.0629906	1	0.947395	1	1	1	1	0.707666	0.670939
ENSMUSG00000002055	Spag5	sperm associated antigen 5 [Source:MGI Symbol;Acc:MGI:1927470]	675.122	205.392	239.397	1292.78	0.0840229	0.167093	-0.00341271	0.0600582	0.0533315	-0.103523	-0.00312199	0.165277	0.762566	0.175017	1	1	1	0.893519	1	0.0786197
ENSMUSG00000002058	Unc119	unc-119 lipid binding chaperone [Source:MGI Symbol;Acc:MGI:1328357]	2505.41	1068.59	1312.98	1470.81	-0.0801349	-0.052649	-0.0605828	-0.0125857	-0.0166382	-0.038587	0.0812004	0.0248563	0.788773	0.581996	0.962375	1	1	0.929706	0.83329	0.985011
ENSMUSG00000002059	Rab34	RAB34, member RAS oncogene family [Source:MGI Symbol;Acc:MGI:104606]	1715.07	315.948	731.336	1159.47	0.0202074	0.0347303	-0.0199712	0.0394438	0.0193654	-0.144309	-0.038662	-0.10238	1	0.865443	1	1	1	0.428174	1	0.510697
ENSMUSG00000002064	Sdf2	stromal cell derived factor 2 [Source:MGI Symbol;Acc:MGI:108019]	2538.86	1554.54	2157.94	3301.78	-0.088387	-0.0306607	0.0332176	-0.0227697	0.0253762	0.00221942	0.0194343	0.01282	0.825531	0.739718	1	1	1	1	1	1
ENSMUSG00000002068	Ccne1	cyclin E1 [Source:MGI Symbol;Acc:MGI:88316]	342.298	549.025	496.212	603.463	0.0780159	0.0724617	-0.0629304	-0.0709661	-0.0745201	-0.0420914	-0.00697345	-0.108567	0.962317	0.75142	0.975652	1	1	0.937148	1	0.549786
ENSMUSG00000002076	Hsf2bp	heat shock transcription factor 2 binding protein [Source:MGI Symbol;Acc:MGI:1921627]	24.5202	8.45921	13.9797	11.3772	0.0553927	-0.230593	-0.797306	-1.11954	0.214403	-0.0101947	-1.22636	-0.772647	1	1	0.98809	1	1	1	0.706457	0.974286
ENSMUSG00000002083	Bbc3	BCL2 binding component 3 [Source:MGI Symbol;Acc:MGI:2181667]	1409.14	266.676	361.215	560.454	-0.0969214	0.0336259	0.0747003	0.0280914	0.0276813	-0.0418104	0.0401984	-0.0915803	0.9075	0.893419	0.975632	1	1	0.936445	0.931965	0.75887
ENSMUSG00000002100	Mybpc3	myosin binding protein C, cardiac [Source:MGI Symbol;Acc:MGI:102844]	NA	26.2736	24.0112	2984	NA	NA	-1.11855	-0.360281	-0.420243	-0.673668	-0.0376745	-0.0912646	NA	NA	0.43319	0.944189	1	0.903354	1	0.559662
ENSMUSG00000002102	Psmc3	proteasome (prosome, macropain) 26S subunit, ATPase 3 [Source:MGI Symbol;Acc:MGI:1098754]	6290.72	7512.54	7115.32	8546.03	-0.0455557	-0.0109258	0.00339299	0.0244719	0.0283828	0.0235458	-0.0198075	-0.0399642	1	0.867162	1	1	1	0.943011	1	0.712289
ENSMUSG00000002103	Acp2	acid phosphatase 2, lysosomal [Source:MGI Symbol;Acc:MGI:87882]	2409.52	2492.41	2571.67	2247.58	0.000961098	0.0315927	-0.00636527	0.0214922	0.0379664	0.0274641	-0.0464397	-0.0773807	1	0.824503	1	1	1	0.912625	1	0.623278
ENSMUSG00000002104	Rapsn	receptor-associated protein of the synapse [Source:MGI Symbol;Acc:MGI:99422]	21.0875	21.2931	24.2003	21.6591	-0.2662	-0.337377	0.0485598	0.0429017	-0.400064	-0.420542	-0.217044	-0.433446	1	1	1	1	1	0.753317	1	1
ENSMUSG00000002105	Slc39a13	solute carrier family 39 (metal ion transporter), member 13 [Source:MGI Symbol;Acc:MGI:1915677]	793.822	596.053	752.891	1432.86	0.0557267	-0.0401959	0.0214617	0.0609381	-0.0103518	0.0183564	-0.0489493	0.0108263	0.921317	0.801605	1	1	1	0.984455	0.966431	1
ENSMUSG00000002107	Celf2	CUGBP, Elav-like family member 2 [Source:MGI Symbol;Acc:MGI:1338822]	16562.3	12164.2	10766.3	4182.85	0.0403656	0.0467016	0.084105	-0.0350544	-0.0215778	-0.079757	-0.0690276	-0.02609	1	0.561765	1	1	1	0.652796	0.774352	0.850824
ENSMUSG00000002108	Nr1h3	nuclear receptor subfamily 1, group H, member 3 [Source:MGI Symbol;Acc:MGI:1352462]	83.4568	88.0315	146.631	626.913	0.0544016	-0.0290114	0.271903	0.129255	-0.215972	-0.130948	0.11497	0.0298937	1	1	0.975632	1	1	0.777678	0.787871	0.930926
ENSMUSG00000002109	Ddb2	damage specific DNA binding protein 2 [Source:MGI Symbol;Acc:MGI:1355314]	406.399	85.1931	198.221	425.173	0.167324	0.0982417	-0.0952797	-0.328931	0.184672	-0.0307676	0.103151	-0.0163636	0.547007	0.547096	1	0.746698	1	0.967582	0.920882	0.963376
ENSMUSG00000002111	Spi1	spleen focus forming virus (SFFV) proviral integration oncogene [Source:MGI Symbol;Acc:MGI:98282]	122.579	260.304	222.148	99.2718	0.224044	0.228876	-0.00166014	-0.0244667	-0.0432282	-0.220173	-0.012568	0.0117377	0.69807	0.634312	1	1	1	0.477741	1	1
ENSMUSG00000002129	Sf3a1	splicing factor 3a, subunit 1 [Source:MGI Symbol;Acc:MGI:1914715]	3984.9	3118.3	2446.64	2695.69	0.010702	0.0420005	0.022188	0.0158673	0.0286263	0.0536091	-0.059698	0.00707819	1	0.5873	1	1	1	0.797572	0.884192	0.974512
ENSMUSG00000002147	Stat6	signal transducer and activator of transcription 6 [Source:MGI Symbol;Acc:MGI:103034]	234.98	578.899	501.576	493.738	0.0615901	0.175753	0.181961	0.666884	0.310751	0.754655	0.221411	0.688434	1	0.285267	0.64381	1.07203e-13	0.0810196	1.84334e-14	0.618246	3.26874e-11
ENSMUSG00000002190	Clgn	calmegin [Source:MGI Symbol;Acc:MGI:107472]	630.615	365.179	441.284	582.526	0.0292701	0.0204929	-0.0525829	0.0719919	-0.0357988	0.0279722	0.0524117	0.236686	1	0.897825	0.993926	1	1	0.945576	1	0.042049
ENSMUSG00000002204	Napsa	napsin A aspartic peptidase [Source:MGI Symbol;Acc:MGI:109365]	56.5804	16.596	25.6184	64.3852	-0.00127567	-0.0160937	0.701915	0.276475	-0.287461	-0.349119	0.0518974	-0.123966	1	1	0.865874	1	1	0.8631	1	1
ENSMUSG00000002205	Vrk3	vaccinia related kinase 3 [Source:MGI Symbol;Acc:MGI:2182465]	813.172	904.321	1036.56	1265.54	0.0768706	0.0816945	-0.0247008	-0.0180009	-0.00929713	-0.0488413	0.0915735	0.0711763	0.803898	0.506137	1	1	1	0.9094	1	0.63847
ENSMUSG00000002210	Smg9	smg-9 homolog, nonsense mediated mRNA decay factor (C. elegans) [Source:MGI Symbol;Acc:MGI:1919247]	947.563	1265.76	926.938	1287	0.0172086	0.0865237	-0.0812875	-0.117816	-0.0192582	-0.0332112	-0.110088	-0.0357892	0.912272	0.424475	0.902216	0.770707	1	0.977801	0.766659	0.867849
ENSMUSG00000002221	Paxip1	PAX interacting (with transcription-activation domain) protein 1 [Source:MGI Symbol;Acc:MGI:1890430]	2212.48	1662.42	2066.94	1602.94	0.0184619	-0.0171019	0.00525955	0.0164088	-0.00686098	-0.0735999	-0.0245537	-0.0331241	1	0.872515	1	1	1	0.740866	1	0.850885
ENSMUSG00000002222	Rmnd5a	required for meiotic nuclear division 5 homolog A [Source:MGI Symbol;Acc:MGI:1915727]	2706.85	4528.09	4772.14	9899.88	0.0194112	0.0543341	0.0328573	0.021731	0.0164804	-0.0135139	-0.0299066	-0.00306989	1	0.515121	0.98809	1	1	1	0.997236	0.987728
ENSMUSG00000002227	Mov10	Mov10 RISC complex RNA helicase [Source:MGI Symbol;Acc:MGI:97054]	340.903	157.512	198.51	73.8636	0.0685456	-0.053407	0.0512311	0.00281578	-0.0715346	-0.0164096	-0.140515	-0.338274	0.969794	0.816192	0.990508	1	1	0.983182	1	0.736648
ENSMUSG00000002228	Ppm1j	protein phosphatase 1J [Source:MGI Symbol;Acc:MGI:1919137]	49.112	21.7441	15.5517	151.024	0.258257	0.357545	0.164604	1.0168	0.419706	-0.130959	0.171187	0.251977	0.843108	0.745291	1	1	1	1	0.79327	0.623278
ENSMUSG00000002233	Rhoc	ras homolog family member C [Source:MGI Symbol;Acc:MGI:106028]	1187.06	624.253	729.771	1370.58	-0.014742	0.0262285	0.0790867	0.00435967	-0.00286081	-0.072139	-0.0276139	-0.082429	0.917098	0.846994	0.970903	1	1	0.838813	1	0.574184
ENSMUSG00000002249	Tead3	TEA domain family member 3 [Source:MGI Symbol;Acc:MGI:109241]	429.026	91.3354	101.574	102.634	0.173993	0.210393	-0.0395977	0.149327	0.169201	0.242115	0.189664	0.0589766	0.561768	0.129282	1	0.957512	1	0.742885	1	1
ENSMUSG00000002250	Ppard	peroxisome proliferator activator receptor delta [Source:MGI Symbol;Acc:MGI:101884]	623.794	997.507	1057.39	1497.9	0.144915	0.137407	0.0310933	0.147706	0.0484224	0.143961	0.0480894	0.0969802	0.427496	0.241914	1	0.804946	1	0.544138	1	0.539643
ENSMUSG00000002257	Def6	differentially expressed in FDCP 6 [Source:MGI Symbol;Acc:MGI:1346328]	136.486	108.747	105.59	92.9364	-0.0378164	0.1634	0.195023	0.0809403	0.253844	0.0646317	-0.1382	0.255506	1	0.85668	0.970325	1	1	0.977801	1	0.847989
ENSMUSG00000002265	Peg3	paternally expressed 3 [Source:MGI Symbol;Acc:MGI:104748]	7779.42	5653.07	5408.7	6408.02	-0.100953	-0.0983052	0.0268681	0.0328407	0.0283812	0.0172506	-0.0473519	-0.0457038	0.487855	0.158924	0.989985	1	1	1	0.929904	0.817374
ENSMUSG00000002266	Zim1	zinc finger, imprinted 1 [Source:MGI Symbol;Acc:MGI:1341879]	1565.88	48.8378	111.222	68.8335	-0.0509535	0.0167916	-0.335553	-0.0183466	-0.0977097	-0.247525	0.285114	0.258049	1	0.921438	0.946623	1	1	0.752345	1	0.836611
ENSMUSG00000002274	Metrn	meteorin, glial cell differentiation regulator [Source:MGI Symbol;Acc:MGI:1917333]	3045.42	2366.33	3327.96	27971.1	0.027973	0.0436257	-0.0218079	0.055696	-0.166591	-0.142841	0.106497	0.0415037	1	0.617785	1	1	1	0.790699	0.394086	0.767598
ENSMUSG00000002279	Lmf1	lipase maturation factor 1 [Source:MGI Symbol;Acc:MGI:1923733]	458.345	528.781	565.083	527.392	0.0256448	0.0470129	-0.112673	-0.167627	-0.011641	-0.00766241	-0.188994	-0.186834	1	0.834643	0.922946	0.85634	1	1	0.696458	0.379576
ENSMUSG00000002280	Ciao3	cytosolic iron-sulfur assembly component 3 [Source:MGI Symbol;Acc:MGI:1914813]	995.498	805.292	1170.4	1587.96	-0.0315696	-0.00247515	0.00528762	0.0629886	0.0153724	0.0152605	0.104754	7.12976e-05	0.868826	0.988221	1	1	1	1	0.788687	1
ENSMUSG00000002289	Angptl4	angiopoietin-like 4 [Source:MGI Symbol;Acc:MGI:1888999]	317.262	111.175	113.422	97.146	0.00851757	0.120751	0.528919	-0.231447	0.293662	-0.102511	0.200021	0.429963	1	0.510453	0.966728	1	1	0.953969	1	0.308109
ENSMUSG00000002297	Dbf4	DBF4 zinc finger [Source:MGI Symbol;Acc:MGI:1351328]	622.488	36.8039	51.6892	58.7325	0.0565001	0.072527	-0.0417617	-0.202061	0.0723486	-0.0484347	0.115049	0.00167808	0.81646	0.613232	1	1	1	1	1	1
ENSMUSG00000002307	Daxx	Fas death domain-associated protein [Source:MGI Symbol;Acc:MGI:1197015]	1469.15	862.528	891.423	1047.14	-0.0193271	-0.0204343	0.0331246	0.0341752	0.0488953	0.0312254	-0.00188432	-0.103685	1	0.878738	1	1	1	0.959875	1	0.554648
ENSMUSG00000002308	Cd320	CD320 antigen [Source:MGI Symbol;Acc:MGI:1860083]	705.488	540.069	563.681	682.68	-0.0203281	0.0477906	-0.0213975	0.0519941	0.107063	0.163376	0.0292167	0.0738599	1	0.781398	1	1	1	0.477741	1	0.746504
ENSMUSG00000002319	Ipo4	importin 4 [Source:MGI Symbol;Acc:MGI:1923001]	1907.63	1302.68	1090.72	818.279	-0.00968457	-0.0794395	-0.00929151	0.0697071	-0.00279651	0.0421241	-0.111239	0.0234916	1	0.391541	1	0.987753	1	0.883468	0.709809	0.929718
ENSMUSG00000002320	Tm9sf1	transmembrane 9 superfamily member 1 [Source:MGI Symbol;Acc:MGI:1921390]	1281.08	897.057	1054.75	1175.05	-0.0128856	0.0322344	0.099056	0.0781323	-0.012169	-0.040853	-0.0995734	-0.119707	0.917098	0.801838	0.905437	0.968663	1	0.929706	0.765583	0.375936
ENSMUSG00000002324	Rec8	REC8 meiotic recombination protein [Source:MGI Symbol;Acc:MGI:1929645]	601.621	147.355	132.931	1422.74	0.270406	0.456772	-0.0134577	0.437595	0.175481	0.20802	-0.0133832	-0.0711738	0.490265	0.00545693	1	0.68136	1	0.742885	1	0.851637
ENSMUSG00000002325	Irf9	interferon regulatory factor 9 [Source:MGI Symbol;Acc:MGI:107587]	890.939	274.456	355.546	470.478	0.0213027	0.0248134	0.0296526	0.0521532	0.0163084	0.135453	-0.133031	0.206696	1	0.856824	1	1	1	0.678695	0.885339	0.504131
ENSMUSG00000002326	Gmpr2	guanosine monophosphate reductase 2 [Source:MGI Symbol;Acc:MGI:1917903]	443.889	191.571	313.71	389.952	0.0557924	0.0481286	-0.0909248	-0.12356	-0.08307	0.0838579	0.00941759	0.00040184	0.831873	0.797274	0.998224	0.987753	1	0.797018	1	0.908739
ENSMUSG00000002329	Mdp1	magnesium-dependent phosphatase 1 [Source:MGI Symbol;Acc:MGI:1915131]	2115.93	1427.39	1993.95	2151.7	-0.0236377	-0.0498334	-0.0203799	-0.02223	0.000102581	-0.0452387	0.0745972	-0.0167317	1	0.596181	1	1	1	0.817904	0.878804	0.94048
ENSMUSG00000002332	Dhrs1	dehydrogenase/reductase (SDR family) member 1 [Source:MGI Symbol;Acc:MGI:1196314]	1656.89	2245.08	2420.15	2436.96	9.72126e-05	0.0337819	-0.0458525	0.00927428	-0.0422775	0.0498208	-0.068656	0.015053	1	0.867653	0.984838	1	1	0.928361	1	0.994493
ENSMUSG00000002341	Ncan	neurocan [Source:MGI Symbol;Acc:MGI:104694]	19701.6	13019.9	6733.93	568.536	-0.0626724	-0.0475638	-0.020038	0.113176	-0.0880615	0.00600425	0.0474212	0.181767	1	0.819018	1	1	1	1	0.922689	0.198953
ENSMUSG00000002342	Tmem161a	transmembrane protein 161A [Source:MGI Symbol;Acc:MGI:2384577]	1072.62	608.864	792.142	837.793	-0.0424162	-0.023021	0.0392279	0.0676392	0.0307552	0.0989625	0.0105625	-0.0162165	0.810971	0.858897	0.998224	1	1	0.652796	1	0.877446
ENSMUSG00000002343	Armc6	armadillo repeat containing 6 [Source:MGI Symbol;Acc:MGI:1924063]	2508.2	979.457	1202.24	1061.87	-0.0689478	-0.044697	0.0137873	0.0213603	-0.0227282	0.0197547	0.00755905	-0.0437853	1	0.63057	1	1	1	0.975607	1	0.777482
ENSMUSG00000002345	Borcs8	BLOC-1 related complex subunit 8 [Source:MGI Symbol;Acc:MGI:1919618]	988.089	571.427	919.533	1196.09	-0.0244022	-0.0821114	-0.0747643	-0.0909093	-0.0113961	-0.0757166	0.0876384	-0.0928722	0.963425	0.39199	0.973339	1	1	0.825159	0.987932	0.504587
ENSMUSG00000002346	Slc25a42	solute carrier family 25, member 42 [Source:MGI Symbol;Acc:MGI:1920345]	624.475	794.167	987.725	792.668	-0.0282243	-0.0597698	0.0143985	0.0748937	-0.060119	0.0689554	-0.033846	0.0743463	1	0.679422	1	1	1	0.79446	0.953008	0.736868
ENSMUSG00000002365	Snx9	sorting nexin 9 [Source:MGI Symbol;Acc:MGI:1913866]	468.965	511.887	664.494	941.282	0.0144505	0.0494457	0.073065	-0.0284068	0.00106178	-0.0858362	0.0411777	0.0175381	0.921574	0.813339	0.966728	1	1	0.745405	1	0.947874
ENSMUSG00000002372	Ranbp3	RAN binding protein 3 [Source:MGI Symbol;Acc:MGI:1919060]	3693.25	3019.6	3194.33	3910.2	0.00281184	-0.00352457	0.0245091	0.00614594	0.0340835	-0.0729924	-0.0572184	-0.0416535	1	0.999367	0.975652	1	1	0.666673	0.84196	0.817822
ENSMUSG00000002379	Ndufa11	NADH:ubiquinone oxidoreductase subunit A11 [Source:MGI Symbol;Acc:MGI:1917125]	2866.42	1908.14	2393.71	3525.57	-0.0461053	-0.0258579	-0.05274	0.0296568	0.0159387	0.053947	0.0759509	-0.045786	0.876901	0.823421	0.97284	1	1	0.841306	0.791893	0.776581
ENSMUSG00000002384	Bmp8b	bone morphogenetic protein 8b [Source:MGI Symbol;Acc:MGI:107335]	34.7522	NA	7.78596	NA	0.302263	0.296128	NA	NA	0.281638	0.641201	NA	NA	1	1	NA	NA	1	1	NA	NA
ENSMUSG00000002393	Nr2f6	nuclear receptor subfamily 2, group F, member 6 [Source:MGI Symbol;Acc:MGI:1352453]	1312.3	1506.83	1394.36	1917.26	-0.0197813	0.00396848	-0.0581528	-0.0557126	0.0287988	-0.0489	0.0143856	0.0315662	1	0.98037	0.973339	1	1	0.880007	1	0.867981
ENSMUSG00000002395	Use1	unconventional SNARE in the ER 1 homolog (S. cerevisiae) [Source:MGI Symbol;Acc:MGI:1914273]	4691.25	2666.72	3106.52	4460	0.0129747	-0.00742703	0.0581761	-0.0667963	0.0657119	0.0447472	0.0737548	-0.054407	1	1	0.970849	0.970541	1	0.918319	0.70125	0.675679
ENSMUSG00000002396	Ocel1	occludin/ELL domain containing 1 [Source:MGI Symbol;Acc:MGI:1924340]	528.076	425.861	513.953	326.221	0.0176622	-0.0601746	0.163017	0.110586	-0.0153167	0.103788	0.0547175	0.0782011	0.917566	0.647885	0.849036	0.988711	1	0.763609	1	0.804944
ENSMUSG00000002409	Dyrk1b	dual-specificity tyrosine-(Y)-phosphorylation regulated kinase 1b [Source:MGI Symbol;Acc:MGI:1330302]	902.225	1020.5	813.197	591.587	-0.00511538	0.046299	0.0194261	-0.018828	0.0498081	0.0925075	-0.0731093	-0.0714914	1	0.680921	1	1	1	0.763609	0.830046	0.794671
ENSMUSG00000002413	Braf	Braf transforming gene [Source:MGI Symbol;Acc:MGI:88190]	2756.16	4250.21	3481.34	2460.85	-0.0660193	-0.108081	0.0245749	-0.0194946	0.0253272	-0.0749788	-0.0264856	-0.0613977	1	0.0561024	1	1	1	0.860084	1	0.805466
ENSMUSG00000002416	Ndufb2	NADH:ubiquinone oxidoreductase subunit B2 [Source:MGI Symbol;Acc:MGI:1915448]	2355.62	1058.32	1725.91	3339.26	-0.0582188	-0.0320629	0.0314202	0.0251552	-0.00723532	0.0560146	0.071249	0.0262607	1	0.79746	1	1	1	0.912625	0.847988	0.903989
ENSMUSG00000002428	Hltf	helicase-like transcription factor [Source:MGI Symbol;Acc:MGI:1196437]	984.201	757.001	909.706	1032.52	0.0276495	0.0480606	-0.0294192	0.0100261	-0.083394	0.0250989	-0.032315	0.0748061	1	0.802497	0.998165	1	1	0.953969	1	0.715354
ENSMUSG00000002455	Prpf6	pre-mRNA splicing factor 6 [Source:MGI Symbol;Acc:MGI:1922946]	2000.25	2394.14	2212.37	2244.4	-0.0104436	-0.0344044	0.036867	0.00753128	-0.0167387	-0.0152339	-0.0710316	-0.0493067	1	0.835756	0.98809	1	1	1	1	0.777949
ENSMUSG00000002458	Rgs19	regulator of G-protein signaling 19 [Source:MGI Symbol;Acc:MGI:1915153]	1119.86	550.044	713.158	266.348	-0.0214876	-0.032207	-0.0917569	-0.0630389	-0.0416649	-0.0820735	0.00587256	-0.0389632	1	0.825078	0.970849	1	1	0.813172	1	0.989023
ENSMUSG00000002459	Rgs20	regulator of G-protein signaling 20 [Source:MGI Symbol;Acc:MGI:1929866]	642.967	1265.51	1030.86	586.122	0.0407127	0.0721196	-0.0891032	0.070129	-0.0239046	0.074491	-0.0477648	0.0971884	1	0.612205	0.926824	1	1	0.892668	1	0.69413
ENSMUSG00000002475	Abhd3	abhydrolase domain containing 3 [Source:MGI Symbol;Acc:MGI:2147183]	279.161	1730.12	3030.59	5878.05	0.0972048	0.0720412	0.0146161	0.262949	-0.0169282	0.0885043	0.0282937	0.0306792	0.896481	0.733908	1	0.0549921	1	0.685155	0.790395	0.832826
ENSMUSG00000002477	Snrpd1	small nuclear ribonucleoprotein D1 [Source:MGI Symbol;Acc:MGI:98344]	3430.53	788.964	1231.62	2101.53	0.0017113	-0.0168522	-0.0375299	-0.0354675	-0.0403198	-0.033996	0.0733702	-0.0600574	1	0.90774	1	1	1	1	0.868984	0.804617
ENSMUSG00000002486	Tchp	trichoplein, keratin filament binding [Source:MGI Symbol;Acc:MGI:1925082]	779.324	293.368	330.097	709.71	-0.0697339	0.00388161	0.0225706	-0.0453769	-0.0955037	-0.218838	-0.0797744	0.0105713	0.731854	0.964064	1	1	1	0.306255	0.903996	0.895713
ENSMUSG00000002489	Tiam1	T cell lymphoma invasion and metastasis 1 [Source:MGI Symbol;Acc:MGI:103306]	1868.67	3457.08	3572.53	6935.88	0.000323728	0.0803098	0.116404	0.0396307	0.0473546	-0.0182568	0.002945	0.0929159	1	0.316603	0.930373	1	1	1	1	0.556337
ENSMUSG00000002496	Tsc2	TSC complex subunit 2 [Source:MGI Symbol;Acc:MGI:102548]	5193.13	4310.4	3748.29	2851.01	0.0120636	-0.0595273	0.0285206	0.0204223	-0.0974618	-0.107999	-0.0346897	-0.085007	1	0.285237	1	1	1	0.336834	1	0.539643
ENSMUSG00000002500	Rpl3l	ribosomal protein L3-like [Source:MGI Symbol;Acc:MGI:1913461]	NA	7.59326	9.90486	13.7665	NA	NA	-0.600668	-1.22296	-0.242899	-0.255902	0.479218	-0.573753	NA	NA	0.98712	0.955162	1	1	1	1
ENSMUSG00000002504	Slc9a3r2	solute carrier family 9 (sodium/hydrogen exchanger), member 3 regulator 2 [Source:MGI Symbol;Acc:MGI:1890662]	1202.78	1935.4	1844.76	4817.3	0.00968873	0.0172504	0.0241169	-0.0664228	-0.00502277	0.013243	-0.0291097	0.0303368	1	0.897825	1	0.982921	1	0.973301	1	0.844673
ENSMUSG00000002524	Puf60	poly-U binding splicing factor 60 [Source:MGI Symbol;Acc:MGI:1915209]	6710.8	5740.67	6288.05	9261.33	-0.0213707	-0.00103874	-0.0237708	-0.0226468	0.0180994	0.0166947	0.000196191	-0.0274397	1	0.997115	0.98809	1	1	0.975969	1	0.845255
ENSMUSG00000002546	Golga2	golgi autoantigen, golgin subfamily a, 2 [Source:MGI Symbol;Acc:MGI:2139395]	3152.7	3906.87	3828.71	4124.82	-0.0095454	-0.0466569	-0.0347346	-0.0817391	-0.00188412	-0.0513614	-0.0636444	-0.102446	1	0.718813	0.990508	1	1	0.872598	0.774657	0.217751
ENSMUSG00000002550	Uck1	uridine-cytidine kinase 1 [Source:MGI Symbol;Acc:MGI:98904]	2309.79	1103.45	1642.75	2708.88	-0.0159621	-0.0104973	0.0415552	0.0359406	-0.0246064	-0.0302414	0.0740258	-0.0331869	1	0.93166	1	1	1	1	1	0.839874
ENSMUSG00000002565	Scin	scinderin [Source:MGI Symbol;Acc:MGI:1306794]	NA	NA	21.0313	45.9167	NA	NA	NA	NA	0.256982	0.176433	-0.163116	0.132521	NA	NA	NA	NA	1	1	1	1
ENSMUSG00000002578	Ikzf4	IKAROS family zinc finger 4 [Source:MGI Symbol;Acc:MGI:1343139]	1642.64	615.201	466.656	365.667	-0.026332	-0.02335	0.0954354	0.00375828	-0.0951635	-0.0922265	-0.00286432	0.0656335	1	0.93631	0.952337	1	1	0.847449	1	0.748953
ENSMUSG00000002580	Mien1	migration and invasion enhancer 1 [Source:MGI Symbol;Acc:MGI:1913678]	2518.02	1146.33	1733.04	2827.97	-0.0330701	-0.0905076	-0.0207618	0.0287919	-0.0625345	-0.0127804	0.0691382	0.0357917	0.917566	0.136664	1	1	1	1	1	0.900857
ENSMUSG00000002602	Axl	AXL receptor tyrosine kinase [Source:MGI Symbol;Acc:MGI:1347244]	1102.85	2998.13	2839.42	2538.01	0.00730968	0.0413467	-0.00975457	0.0207684	-0.0231152	-0.00878506	-0.0603331	-0.046187	0.940818	0.806331	0.98809	1	1	1	1	0.839874
ENSMUSG00000002603	Tgfb1	transforming growth factor, beta 1 [Source:MGI Symbol;Acc:MGI:98725]	220.767	451.717	287.292	362.722	0.0691721	0.181764	0.195929	0.0843778	0.00971752	-0.0985049	0.0718403	0.241325	0.92181	0.320672	0.678404	1	1	0.876199	0.901476	0.210935
ENSMUSG00000002608	Ccdc97	coiled-coil domain containing 97 [Source:MGI Symbol;Acc:MGI:1196455]	1915.53	2641.66	1747.09	1674.06	-0.00819287	-0.061908	-0.0215797	-0.0742538	-0.0419344	-0.0147115	-0.101365	-0.00302938	1	0.550922	1	0.950091	1	0.996946	0.840609	1
ENSMUSG00000002617	Zfp40	zinc finger protein 40 [Source:MGI Symbol;Acc:MGI:99185]	1723.29	353.236	526.896	459.017	-0.0501959	-0.0381068	-0.151146	-0.0609835	0.0208336	-0.0391862	0.0222094	-0.0371237	1	0.689563	0.888222	1	1	0.953969	1	0.83334
ENSMUSG00000002625	Akap8l	A kinase (PRKA) anchor protein 8-like [Source:MGI Symbol;Acc:MGI:1860606]	4447.12	1824.35	3139.29	3056.68	-0.0161652	-0.0210496	-0.0874385	-0.142045	-0.0765881	-0.0351821	-0.0735822	-0.045115	1	0.910372	0.909798	0.91702	1	0.989939	0.716782	0.743862
ENSMUSG00000002633	Shh	sonic hedgehog [Source:MGI Symbol;Acc:MGI:98297]	134.076	104.059	75.2657	238.201	-0.135314	-0.0311257	-0.108581	-0.192118	-0.100568	-0.0726825	-0.0593145	-0.00730887	1	1	1	0.976898	1	0.956646	0.946704	1
ENSMUSG00000002635	Pdcd2l	programmed cell death 2-like [Source:MGI Symbol;Acc:MGI:1915329]	956.782	462.934	634.734	1173.55	-0.0456647	-0.0458052	-0.0102921	0.00591474	0.0104133	-0.09687	-0.0289882	-0.0801083	0.876332	0.686501	1	1	1	0.76363	1	0.624445
ENSMUSG00000002658	Gtf2f1	general transcription factor IIF, polypeptide 1 [Source:MGI Symbol;Acc:MGI:1923848]	2308.03	2781.85	2590.49	2947.81	-0.109666	-0.0992921	0.0180207	-0.0244936	0.0171865	0.0273156	-0.0566874	-0.0364479	0.630547	0.302715	1	1	1	1	1	0.856948
ENSMUSG00000002660	Clpp	caseinolytic mitochondrial matrix peptidase proteolytic subunit [Source:MGI Symbol;Acc:MGI:1858213]	1868.7	1534.05	2133.27	3196.49	-0.0511917	-0.0596143	0.00347685	-0.0167893	-0.0095469	0.00833613	0.0959708	0.00543497	1	0.570507	1	1	1	1	0.651352	0.999303
ENSMUSG00000002661	Alkbh7	alkB homolog 7 [Source:MGI Symbol;Acc:MGI:1913650]	919.744	493.765	626.826	2175.69	-0.0541305	-0.0264971	-0.00405267	-0.00322159	-0.0289173	0.0709885	0.0706354	-0.0409288	0.808863	0.852175	1	1	1	0.862005	0.850939	0.821637
ENSMUSG00000002664	Pspn	persephin [Source:MGI Symbol;Acc:MGI:1201684]	17.6439	10.1337	12.2167	36.4059	-0.116874	-0.348241	-0.944516	-0.111311	-0.438935	-0.127486	0.280044	-0.0288989	1	1	0.876077	1	1	1	1	1
ENSMUSG00000002668	Dennd1c	DENN/MADD domain containing 1C [Source:MGI Symbol;Acc:MGI:1918035]	287.277	27.1774	43.8594	20.0116	0.311038	0.891436	0.0441126	-0.0835787	0.266441	0.310532	0.33056	0.525033	0.0307483	4.4141e-24	1	1	1	0.99943	1	1
ENSMUSG00000002679	Med6	mediator complex subunit 6 [Source:MGI Symbol;Acc:MGI:1917042]	951.856	335.618	609.305	1087.08	0.062117	0.0409454	0.0123703	-0.144169	0.0313891	0.0502871	0.0516644	-0.0302874	0.883385	0.686501	1	0.955162	1	0.903354	1	0.881531
ENSMUSG00000002688	Prkd1	protein kinase D1 [Source:MGI Symbol;Acc:MGI:99879]	456.19	414.246	686.582	380.73	0.140314	0.239152	0.0505353	-0.0267576	0.037359	0.0143753	-0.0603557	0.0741335	0.654095	0.0957349	1	1	1	1	1	0.752406
ENSMUSG00000002699	Lcp2	lymphocyte cytosolic protein 2 [Source:MGI Symbol;Acc:MGI:1321402]	128.764	133.035	109.294	49.1365	0.116814	-0.0426453	0.000154815	-0.0877456	0.144149	-0.0877496	0.504339	0.0334229	0.960581	1	1	1	1	1	1	1
ENSMUSG00000002718	Cse1l	chromosome segregation 1-like (S. cerevisiae) [Source:MGI Symbol;Acc:MGI:1339951]	3459.92	2484.85	2239.32	3109.48	0.0267487	-0.00261231	-0.112258	-0.092738	-0.0587383	0.026292	-0.0931544	-0.0171637	1	1	0.720066	0.873222	1	0.975427	0.772671	0.963029
ENSMUSG00000002728	Naa20	N(alpha)-acetyltransferase 20, NatB catalytic subunit [Source:MGI Symbol;Acc:MGI:1915127]	2758.01	1462.73	2189.81	4083.69	-0.0108105	-0.0360032	-0.115857	-0.0948306	-0.0172128	0.0257402	0.0605762	-0.00155767	1	0.762096	0.745238	0.900982	1	0.953072	0.826634	1
ENSMUSG00000002731	Prkra	protein kinase, interferon inducible double stranded RNA dependent activator [Source:MGI Symbol;Acc:MGI:1344375]	2980.31	491.335	762.579	1577.88	-0.0518263	-0.0265034	-0.0498739	-0.235969	0.0362805	-0.038574	0.0313509	-0.0810884	1	0.85729	1	0.391381	1	0.945627	1	0.612371
ENSMUSG00000002732	Fkbp7	FK506 binding protein 7 [Source:MGI Symbol;Acc:MGI:1336879]	149.104	86.4092	133.109	280.208	-0.0273593	-0.128167	-0.0737069	-0.0826465	-0.0435425	0.0920614	0.112889	-0.00026175	0.948575	0.977994	1	1	1	0.840967	0.794354	1
ENSMUSG00000002733	Plekha3	pleckstrin homology domain-containing, family A (phosphoinositide binding specific) member 3 [Source:MGI Symbol;Acc:MGI:1932515]	1024.8	1349.56	1740.62	2207.78	-0.0735488	-0.0895293	-0.014869	-0.00794741	-0.0937334	-0.0972317	0.00650635	0.0269584	0.772359	0.305766	1	1	0.951975	0.408045	1	0.920919
ENSMUSG00000002741	Ykt6	YKT6 v-SNARE homolog (S. cerevisiae) [Source:MGI Symbol;Acc:MGI:1927550]	7667.86	3767.83	3482.98	3429.6	-0.0173673	0.00900013	-0.00574478	-0.0490593	-0.00491729	-0.0213858	-0.0203061	-0.097503	1	0.96136	1	1	1	0.956005	0.986826	0.275657
ENSMUSG00000002748	Baz1b	bromodomain adjacent to zinc finger domain, 1B [Source:MGI Symbol;Acc:MGI:1353499]	4335.28	3744.74	3657.24	4579.64	-0.0358825	-0.0107221	0.0411017	0.0122799	0.0146788	-0.0374389	-0.05853	-0.0488597	0.921317	0.87479	0.993926	1	1	0.9094	0.80866	0.749595
ENSMUSG00000002763	Pex6	peroxisomal biogenesis factor 6 [Source:MGI Symbol;Acc:MGI:2385054]	2173.17	2913.62	2705.47	2351.27	-4.73159e-05	0.0264562	-0.0645596	-0.0620732	-0.100682	-0.124025	-0.00872176	0.0200134	1	0.845367	0.940432	1	1	0.450946	1	0.913096
ENSMUSG00000002767	Mrpl2	mitochondrial ribosomal protein L2 [Source:MGI Symbol;Acc:MGI:1351622]	1117.84	1349.68	1473.8	2253.36	-0.0324763	-0.0211394	0.0936433	0.0452628	-0.0120921	-0.00901853	-0.00572184	-0.0702779	1	0.869188	0.930373	1	1	1	1	0.6642
ENSMUSG00000002768	Mea1	male enhanced antigen 1 [Source:MGI Symbol;Acc:MGI:96957]	4783.25	2185.61	2595.05	3204.75	-0.0874409	-0.0710056	-0.079541	-0.0200509	0.0114938	0.0459482	0.0364059	-0.0280111	0.810971	0.206233	0.933466	1	1	0.879398	1	0.879454
ENSMUSG00000002769	Gnmt	glycine N-methyltransferase [Source:MGI Symbol;Acc:MGI:1202304]	36.7837	6.8442	19.3918	386.933	0.188048	0.242314	-0.424881	-0.652441	0.0303232	-0.286837	-0.0714785	-0.291057	1	1	1	1	1	1	1	0.108033
ENSMUSG00000002771	Grin2d	glutamate receptor, ionotropic, NMDA2D (epsilon 4) [Source:MGI Symbol;Acc:MGI:95823]	3424.64	969.343	737.371	466.426	-0.00958774	0.0173103	0.155604	0.0853121	0.0791513	0.160382	0.0530391	0.0577087	1	0.917415	0.822054	0.972288	1	0.553665	1	0.784513
ENSMUSG00000002778	Kdelr1	KDEL (Lys-Asp-Glu-Leu) endoplasmic reticulum protein retention receptor 1 [Source:MGI Symbol;Acc:MGI:1915387]	2544.62	1976.26	1851.33	1779.4	-0.000484059	-0.0305019	-0.0164946	-0.0168803	-0.0158335	-0.0590548	-0.139094	-0.08592	1	0.772085	1	1	1	0.823808	0.700774	0.609575
ENSMUSG00000002781	Tmem143	transmembrane protein 143 [Source:MGI Symbol;Acc:MGI:1917459]	520.131	697.129	712.289	962.16	0.0957734	0.0613209	-0.158738	-0.151349	0.0015526	-0.0380647	-0.0698123	-0.0819707	0.69807	0.698382	0.782988	0.79986	1	0.958883	1	0.638133
ENSMUSG00000002797	Ggct	gamma-glutamyl cyclotransferase [Source:MGI Symbol;Acc:MGI:95700]	426.952	592.076	795.982	903.546	-0.0708624	-0.125996	0.0269906	-0.0216626	0.0432232	0.0845022	-0.08203	-0.00107274	0.847696	0.26904	1	1	1	0.778458	0.897511	1
ENSMUSG00000002799	Jag2	jagged 2 [Source:MGI Symbol;Acc:MGI:1098270]	3217.03	1618.33	1440.18	594.275	-0.0287757	0.0165691	-0.00884653	-0.0621629	-0.0255011	-0.00817274	-0.017416	-0.0966554	1	0.865176	1	1	1	1	0.997236	0.603173
ENSMUSG00000002803	Btbd6	BTB (POZ) domain containing 6 [Source:MGI Symbol;Acc:MGI:3026623]	1518.17	2399.27	2234.53	1785.23	-0.00912618	0.0168297	-0.062956	-0.0816044	-0.0234363	-0.145466	-0.0516727	-0.128254	1	0.900871	0.926824	0.931434	1	0.273314	1	0.329842
ENSMUSG00000002804	Nudt14	nudix (nucleoside diphosphate linked moiety X)-type motif 14 [Source:MGI Symbol;Acc:MGI:1913424]	565.812	248.537	304.133	423.967	-0.0460247	-0.0247731	0.177061	0.0408958	0.0523607	0.0566871	0.0574918	-0.185303	0.855352	0.895004	0.871997	1	1	0.9094	1	0.345459
ENSMUSG00000002808	Epdr1	ependymin related protein 1 (zebrafish) [Source:MGI Symbol;Acc:MGI:2145369]	807.611	4426.47	5458.27	6789.82	-0.0583898	-0.0788642	-0.0801595	-0.0387431	-0.0232289	-0.0815966	-0.0592071	-0.00976923	0.825086	0.5873	0.822054	1	1	0.551189	0.711482	0.931586
ENSMUSG00000002812	Flii	flightless I actin binding protein [Source:MGI Symbol;Acc:MGI:1342286]	3192.11	2064.77	1807.04	2176.28	0.0394173	0.0147676	0.0395205	-0.0504082	-0.0079803	0.00984792	-0.0471979	-0.0204791	0.888087	0.896842	0.975652	1	1	1	1	0.998873
ENSMUSG00000002814	Top3a	topoisomerase (DNA) III alpha [Source:MGI Symbol;Acc:MGI:1197527]	439.974	159.834	205.054	272.031	0.170607	0.120756	0.0187261	0.100534	0.0271797	0.0545532	0.10742	0.0808815	0.487855	0.488099	1	1	1	0.887254	1	0.904774
ENSMUSG00000002820	Atg4d	autophagy related 4D, cysteine peptidase [Source:MGI Symbol;Acc:MGI:2444308]	1254.35	817.205	1140.34	3144.14	-0.040248	-0.0162235	-0.0616129	-0.114818	-0.070377	-0.0165799	-0.0145375	-0.065076	0.825531	0.90028	0.975632	0.887389	1	1	1	0.672673
ENSMUSG00000002825	Qtrt1	queuine tRNA-ribosyltransferase catalytic subunit 1 [Source:MGI Symbol;Acc:MGI:1931441]	762.122	198.195	353.542	402.995	-0.0254142	0.0207961	0.109745	-0.21112	-0.0908356	0.0335621	0.164478	-0.0514016	0.907004	0.822491	0.984838	0.799682	1	0.959426	0.682948	0.849795
ENSMUSG00000002831	Plin4	perilipin 4 [Source:MGI Symbol;Acc:MGI:1929709]	22.0276	38.406	72.0711	42.6364	0.169855	0.737887	0.843249	-0.372621	1.25747	-0.727837	-0.210911	-0.0787947	1	1	0.933855	0.984893	1	0.801295	1	1
ENSMUSG00000002833	Hdgfl2	HDGF like 2 [Source:MGI Symbol;Acc:MGI:1194492]	3720.86	2956.3	2683.7	1926.91	0.0177437	0.0839018	0.0562134	-0.0159093	0.0372046	-0.0538817	-0.13528	-0.0145551	1	0.375744	0.941841	1	1	0.877624	0.533615	0.964562
ENSMUSG00000002835	Chaf1a	chromatin assembly factor 1, subunit A (p150) [Source:MGI Symbol;Acc:MGI:1351331]	468.184	180.323	167.907	187.939	0.0122291	-0.0167484	-0.216809	-0.436319	0.154697	0.260219	0.16149	0.0671428	0.936423	0.942263	0.90202	0.0855111	1	0.697884	0.74468	1
ENSMUSG00000002844	Adprh	ADP-ribosylarginine hydrolase [Source:MGI Symbol;Acc:MGI:1098234]	4000.01	4704.88	3971.38	4794.76	-0.0384597	-0.0128121	-0.00568569	-0.076422	0.0129322	-0.0126277	0.00255014	-0.0248773	1	0.865443	1	1	1	1	1	0.945397
ENSMUSG00000002845	Tmem39a	transmembrane protein 39a [Source:MGI Symbol;Acc:MGI:1915096]	585.749	123.407	268.372	413.258	0.0327902	0.0105994	0.241906	0.121628	-0.0326582	-0.10163	0.0639031	-0.0251953	0.888235	0.948664	0.911348	0.956986	1	0.841303	1	0.861008
ENSMUSG00000002846	Timmdc1	translocase of inner mitochondrial membrane domain containing 1 [Source:MGI Symbol;Acc:MGI:1922139]	1079.85	683.223	793.355	1149.53	-0.0090614	-0.0284747	-0.0930384	-0.0783912	-0.0514332	0.0232507	-0.015482	-0.0201474	0.92737	0.831638	0.933864	1	1	1	1	0.932901
ENSMUSG00000002847	Pla1a	phospholipase A1 member A [Source:MGI Symbol;Acc:MGI:1934677]	28.6618	49.8621	40.7609	39.6961	-0.126429	-0.0946284	0.285131	0.0781911	0.254815	0.228205	0.564437	0.198642	1	1	0.97284	1	1	1	1	1
ENSMUSG00000002870	Mcm2	minichromosome maintenance complex component 2 [Source:MGI Symbol;Acc:MGI:105380]	902.596	185.375	224.745	429.698	0.0963256	0.183011	-0.337643	-0.119788	-0.12822	-0.116989	0.0474457	0.0393069	0.850167	0.211003	0.560335	1	1	0.758587	0.946704	0.899286
ENSMUSG00000002871	Tpra1	transmembrane protein, adipocyte asscociated 1 [Source:MGI Symbol;Acc:MGI:1345190]	857.891	638.783	747.785	1343.21	-0.0195064	-0.0418051	-0.0701556	-0.0678271	-0.0920902	-0.113469	-0.0667377	-0.0356835	1	0.733908	0.98809	1	1	0.652491	1	0.929718
ENSMUSG00000002881	Nab1	Ngfi-A binding protein 1 [Source:MGI Symbol;Acc:MGI:107564]	1695.38	1338.12	1674.48	2985.52	0.0133735	0.0340005	0.0355097	0.107317	-0.0563306	0.070968	0.00595608	0.0984819	1	0.774674	1	0.911852	1	0.762076	1	0.522011
ENSMUSG00000002885	Adgre5	adhesion G protein-coupled receptor E5 [Source:MGI Symbol;Acc:MGI:1347095]	277.382	357.071	347.456	320.643	0.0514927	-0.0682281	-0.15359	-0.13116	-0.194152	-0.176545	-0.0181198	-0.0425078	1	0.804651	0.90202	0.955162	1	0.582586	1	0.902407
ENSMUSG00000002897	Il17ra	interleukin 17 receptor A [Source:MGI Symbol;Acc:MGI:107399]	208.696	664.918	349.635	403.576	0.108475	-0.155321	-0.139672	-0.205672	-0.0689786	-0.179382	0.0231173	-0.225069	0.795768	0.525403	0.849036	0.654065	1	0.535668	1	0.206308
ENSMUSG00000002900	Lamb1	laminin B1 [Source:MGI Symbol;Acc:MGI:96743]	1070.06	764.417	895.761	724.196	0.0363164	-0.0563896	0.00985484	-0.17997	0.0246118	-0.0979252	-0.229191	-0.0135277	0.868897	0.702626	1	0.849334	1	0.840898	0.392693	0.962459
ENSMUSG00000002908	Kcnn1	potassium intermediate/small conductance calcium-activated channel, subfamily N, member 1 [Source:MGI Symbol;Acc:MGI:1933993]	719.598	800.139	859.443	393.998	0.0705234	0.14853	-0.100356	0.0689356	-0.00264875	0.121292	-0.0217209	0.143662	0.788773	0.217543	0.909955	1	1	0.438118	1	0.489057
ENSMUSG00000002910	Arrdc2	arrestin domain containing 2 [Source:MGI Symbol;Acc:MGI:1918057]	336.371	214.291	437.925	367.457	0.205326	0.166884	0.401758	-0.112232	0.310274	-0.0786223	0.171392	0.0220069	0.472556	0.285267	0.666883	0.982921	1	0.959391	0.757857	0.954485
ENSMUSG00000002930	Ppp1r17	protein phosphatase 1, regulatory subunit 17 [Source:MGI Symbol;Acc:MGI:1333876]	59.2847	10.5075	50.5813	15644.9	-0.065296	0.0536341	0.333511	0.0740525	-0.85001	0.328961	-0.0738893	-0.0850892	1	1	1	1	1	0.945489	0.674087	0.29796
ENSMUSG00000002944	Cd36	CD36 molecule [Source:MGI Symbol;Acc:MGI:107899]	102.936	55.2341	74.7446	39.648	-0.113843	0.0850479	-0.1286	0.217731	0.471932	0.573338	0.00393361	-0.0324386	1	1	1	1	0.917166	0.146248	1	1
ENSMUSG00000002948	Map2k7	mitogen-activated protein kinase kinase 7 [Source:MGI Symbol;Acc:MGI:1346871]	1570.61	1904.46	1977.38	2222.24	-0.0446863	-0.092508	0.0105656	-0.0139435	-0.0201961	-0.0571915	-0.00446749	-0.0116761	1	0.357843	1	1	1	0.803954	1	0.963011
ENSMUSG00000002949	Timm44	translocase of inner mitochondrial membrane 44 [Source:MGI Symbol;Acc:MGI:1343262]	1797.98	962.813	1590.28	2195.15	-0.0121187	-0.0554167	-0.03892	-0.0377183	-0.0141225	0.0327741	-0.0284493	-0.0232068	1	0.640195	0.996134	1	1	0.948156	1	0.894805
ENSMUSG00000002957	Ap2a2	adaptor-related protein complex 2, alpha 2 subunit [Source:MGI Symbol;Acc:MGI:101920]	7069.73	12130.8	8374.84	7485.73	-0.000192617	-0.0242924	-0.00372905	-0.00987807	-0.00603676	-0.0419685	-0.101183	-0.116027	1	0.732332	1	1	1	0.847237	0.434012	0.178304
ENSMUSG00000002963	Pnkp	polynucleotide kinase 3'- phosphatase [Source:MGI Symbol;Acc:MGI:1891698]	817.021	567.156	797.17	1149.71	-0.012669	0.004847	-0.0267844	-0.0419674	-0.0227821	-0.13938	0.0791203	-0.0303823	1	0.876914	1	1	1	0.495009	1	0.911077
ENSMUSG00000002968	Med25	mediator complex subunit 25 [Source:MGI Symbol;Acc:MGI:1922863]	4966.68	3533.97	3203.36	2608.16	0.0371039	0.0377603	0.0470337	0.0179818	-0.0142126	-0.103121	-0.0122834	0.0509051	0.912272	0.532626	0.941677	1	1	0.446882	1	0.796567
ENSMUSG00000002980	Bcam	basal cell adhesion molecule [Source:MGI Symbol;Acc:MGI:1929940]	495.772	1249.22	789.332	754.094	0.0223646	0.205366	0.272318	0.254177	-0.00275739	0.152587	0.0617415	0.10603	0.913231	0.102136	0.184588	0.189334	1	0.447992	0.84093	0.536927
ENSMUSG00000002981	Clptm1	cleft lip and palate associated transmembrane protein 1 [Source:MGI Symbol;Acc:MGI:1927155]	4830	8827.54	6546.36	5912.32	-0.00941915	-0.104583	0.0237566	0.0250656	0.00259093	-0.00462381	-0.0549742	-0.0676838	1	0.177074	1	1	1	1	0.9464	0.669898
ENSMUSG00000002983	Relb	avian reticuloendotheliosis viral (v-rel) oncogene related B [Source:MGI Symbol;Acc:MGI:103289]	135.898	212.194	313.942	164.895	-0.0470928	-0.0543824	0.163973	0.230909	-0.0175899	0.172075	0.104665	0.035983	0.917566	1	0.920222	0.843145	1	0.638215	1	1
ENSMUSG00000002984	Tomm40	translocase of outer mitochondrial membrane 40 [Source:MGI Symbol;Acc:MGI:1858259]	2554.85	3076.16	2904.89	3077.61	-0.0385462	-0.0286589	-0.00106585	0.00564451	0.00518068	-0.0733634	-0.0495366	-0.0612323	1	0.90406	0.989985	1	1	0.695192	0.960983	0.709336
ENSMUSG00000002985	Apoe	apolipoprotein E [Source:MGI Symbol;Acc:MGI:88057]	24908.7	103287	118060	107774	-0.153344	-0.167535	0.025923	0.0724579	0.0128676	0.0515199	0.0101905	-0.0153875	1	0.238773	1	1	1	0.919202	1	0.922082
ENSMUSG00000002996	Hbp1	high mobility group box transcription factor 1 [Source:MGI Symbol;Acc:MGI:894659]	1144.89	373.5	745.864	1308.28	-0.0476989	0.0107263	0.100132	-0.0570925	0.0231929	-0.072083	0.0954914	0.0219086	0.814634	0.944381	0.946623	1	1	0.883468	0.761787	0.847045
ENSMUSG00000002997	Prkar2b	protein kinase, cAMP dependent regulatory, type II beta [Source:MGI Symbol;Acc:MGI:97760]	10154.9	2849.72	2021.75	724.047	0.0114927	-0.0134694	0.025304	0.0203005	0.156156	0.144951	-0.0690839	0.0965215	1	0.820739	1	1	1	0.510406	0.956624	0.569671
ENSMUSG00000003031	Cdkn1b	cyclin-dependent kinase inhibitor 1B [Source:MGI Symbol;Acc:MGI:104565]	5152.57	1316.72	2304.08	8493.21	0.0761535	0.27115	-0.00996345	0.108852	0.0796264	0.227407	0.0271623	0.0374802	0.65495	7.17797e-12	1	0.955162	1	0.0149361	1	0.808056
ENSMUSG00000003032	Klf4	Kruppel-like factor 4 (gut) [Source:MGI Symbol;Acc:MGI:1342287]	268.734	358.22	293.084	285.963	0.0484008	0.133855	-0.133329	-0.00192235	0.0896132	-0.181848	-0.129119	0.0846565	1	0.626734	1	1	1	0.883468	1	0.93253
ENSMUSG00000003033	Ap1m1	adaptor-related protein complex AP-1, mu subunit 1 [Source:MGI Symbol;Acc:MGI:102776]	6061.88	2068.71	2220.06	2169.27	0.019674	0.0286024	0.0134681	-0.0336104	-0.0110885	0.0410202	-0.0443078	-0.0588333	1	0.685753	1	1	1	0.961355	1	0.779951
ENSMUSG00000003037	Rab8a	RAB8A, member RAS oncogene family [Source:MGI Symbol;Acc:MGI:96960]	2484.69	1516.77	1713.85	2270.44	-0.026825	-0.0474757	0.0326761	-0.00799383	0.0349954	-0.00274378	0.042017	0.0198655	1	0.561765	1	1	1	1	1	0.976002
ENSMUSG00000003038	Hmgn2	high mobility group nucleosomal binding domain 2 [Source:MGI Symbol;Acc:MGI:96136]	9072.76	1039.64	1822.86	2474.89	0.0554303	0.0649296	0.103226	0.0814597	-0.083851	-0.0767601	0.151888	0.0349095	1	0.369008	0.894706	0.955162	1	0.717739	0.411917	0.894583
ENSMUSG00000003039	Fam32a	family with sequence similarity 32, member A [Source:MGI Symbol;Acc:MGI:1915172]	6371.68	3498.92	4373.98	5959.69	-0.0574107	-0.0822454	0.0318876	-0.0480206	-0.021214	-0.0743144	0.0635602	-0.0334518	1	0.358305	0.970849	1	1	0.748736	0.884192	0.911043
ENSMUSG00000003051	Elf3	E74-like factor 3 [Source:MGI Symbol;Acc:MGI:1101781]	5.5787	4.3335	3.66537	22.6179	-0.370097	-0.30656	-0.483898	-0.302662	-0.200294	-1.10179	0.0476886	-0.228333	1	1	1	1	1	0.967108	1	1
ENSMUSG00000003062	Stard3nl	STARD3 N-terminal like [Source:MGI Symbol;Acc:MGI:1923455]	4626.46	1047.53	1604.15	2108.09	0.012717	-0.0203107	-0.0107176	0.0387904	-0.0270784	0.0333335	0.044779	-0.0233182	1	0.820252	1	1	1	0.924026	1	0.884929
ENSMUSG00000003068	Stk11	serine/threonine kinase 11 [Source:MGI Symbol;Acc:MGI:1341870]	3269.3	3491.29	3023.44	3814.13	-0.0220523	0.0389356	0.0715798	0.0283708	-0.0284006	-0.0756898	-0.00913795	0.0373034	1	0.816447	0.849036	1	1	0.540624	1	0.796567
ENSMUSG00000003070	Efna2	ephrin A2 [Source:MGI Symbol;Acc:MGI:102707]	1846.22	280.175	383.433	396.631	0.0270617	0.0539961	-0.114513	-0.120059	0.0340751	0.247601	0.0446634	-0.0133016	1	0.757921	0.971159	0.980288	1	0.156056	1	0.883173
ENSMUSG00000003072	Atp5d	ATP synthase, H+ transporting, mitochondrial F1 complex, delta subunit [Source:MGI Symbol;Acc:MGI:1913293]	5379.99	7939.45	7176.07	8375.91	-0.0405714	-0.0293476	-0.0855756	0.00675647	-0.0200842	0.00246979	-0.0416322	-0.0809978	1	0.672104	1	1	1	1	0.763632	0.444999
ENSMUSG00000003099	Ppp5c	protein phosphatase 5, catalytic subunit [Source:MGI Symbol;Acc:MGI:102666]	3530.62	5250.36	5454.07	8411.85	0.0120334	-0.0218541	-0.100786	-0.00709111	-0.00382222	0.0177051	-0.0422546	-0.0347131	1	0.767928	0.705081	1	1	0.978058	0.792579	0.844
ENSMUSG00000003119	Cdk12	cyclin-dependent kinase 12 [Source:MGI Symbol;Acc:MGI:1098802]	1107.63	633.539	648.41	965.936	-0.00866658	0.00816971	-0.0370467	0.106564	0.0031319	0.0599341	0.102715	0.14236	0.93182	0.959471	0.998165	0.974961	1	0.883694	1	0.380274
ENSMUSG00000003123	Lipe	lipase, hormone sensitive [Source:MGI Symbol;Acc:MGI:96790]	416.066	266.381	331.243	433.475	0.00245566	-0.0652144	0.248671	-0.122713	0.0690649	-0.0752588	0.0628485	-0.0471753	1	0.623928	0.753041	1	1	0.881529	1	0.88455
ENSMUSG00000003131	Pafah1b2	platelet-activating factor acetylhydrolase, isoform 1b, subunit 2 [Source:MGI Symbol;Acc:MGI:108415]	13404.9	8541.15	8878.91	10504.1	-0.044735	-0.0452479	-0.0289491	-0.0236106	-0.0126541	-0.0168252	0.00804539	-0.0610876	1	0.60967	0.993926	1	1	0.948156	1	0.601316
ENSMUSG00000003134	Tbc1d8	TBC1 domain family, member 8 [Source:MGI Symbol;Acc:MGI:1927225]	797.616	615.392	516.887	1228.57	0.0756998	-0.0436012	-0.0594857	-0.0975276	-0.121227	-0.0855576	-0.0408447	-0.0537712	0.849203	0.803766	0.98809	1	1	0.808301	1	0.725771
ENSMUSG00000003135	Cnot11	CCR4-NOT transcription complex, subunit 11 [Source:MGI Symbol;Acc:MGI:106580]	1156.8	1209.95	1129.89	1247.39	-0.0633991	-0.085327	-0.0792425	-0.0773729	0.00968953	-0.109756	0.00674847	-0.0337578	0.759224	0.428005	0.963574	1	1	0.671643	1	0.864858
ENSMUSG00000003153	Slc2a3	solute carrier family 2 (facilitated glucose transporter), member 3 [Source:MGI Symbol;Acc:MGI:95757]	2662.28	6582.17	4349.47	4655.63	-0.0406146	0.00965481	0.0191362	0.0036262	0.0953508	0.13455	-0.0557491	-0.0184205	1	1	1	1	1	0.397146	0.815716	0.910131
ENSMUSG00000003154	Foxj2	forkhead box J2 [Source:MGI Symbol;Acc:MGI:1926805]	1574.3	1611.57	1175.81	1472.19	-0.0181316	-0.00588442	0.0156012	-0.0322156	-0.0248554	0.0264692	0.072104	0.0415759	1	0.993157	1	1	1	0.982797	1	0.840753
ENSMUSG00000003161	Sri	sorcin [Source:MGI Symbol;Acc:MGI:98419]	2024.83	2406.2	2905.93	5716.91	-0.0528626	-0.0468221	0.100781	-0.014597	-0.0443582	-0.0563888	0.0514821	0.0696843	0.844657	0.630654	0.779796	1	1	0.771316	0.813265	0.41667
ENSMUSG00000003166	Dgcr2	DiGeorge syndrome critical region gene 2 [Source:MGI Symbol;Acc:MGI:892866]	3604.98	3060.76	2544.12	4279.99	0.000220593	-0.0757394	0.071751	0.0452891	0.00597439	-0.00168527	-0.0563702	-0.0630792	1	0.286292	0.829213	1	1	1	0.789411	0.597002
ENSMUSG00000003184	Irf3	interferon regulatory factor 3 [Source:MGI Symbol;Acc:MGI:1859179]	1180.42	335.873	584.673	1212.58	0.0895632	0.157235	-0.0806191	-0.0101789	-0.0517843	-0.00380896	-0.00434914	0.107561	0.562321	0.0381175	0.97284	1	1	1	1	0.435381
ENSMUSG00000003190	Bcl2l12	BCL2-like 12 (proline rich) [Source:MGI Symbol;Acc:MGI:1922986]	174.176	41.2186	60.6304	81.6805	0.016972	0.0825855	0.0574441	0.132538	0.0689653	-0.00785642	0.114526	0.323849	1	0.752442	1	1	1	1	1	0.665605
ENSMUSG00000003198	Zfp959	zinc finger protein 959 [Source:MGI Symbol;Acc:MGI:2385058]	436.738	106.86	182.729	363.191	0.0795825	0.010124	-0.101966	-0.126872	0.00632214	0.0163048	-0.0724766	0.0411195	0.851143	0.867311	1	1	1	1	0.997236	0.898394
ENSMUSG00000003199	Mpnd	MPN domain containing [Source:MGI Symbol;Acc:MGI:1915297]	3769.08	2898.68	3212.99	4527.8	-0.0328364	-0.0487793	0.0163889	-0.118046	-0.0206528	-0.0601627	-0.0439454	-0.0481808	0.935751	0.536386	1	0.695348	1	0.761855	0.915501	0.716824
ENSMUSG00000003200	Sh3gl1	SH3-domain GRB2-like 1 [Source:MGI Symbol;Acc:MGI:700010]	2304.81	1141.92	1577.33	2249.76	0.024163	0.0809919	0.0461508	0.0391255	-0.0529869	-0.0876392	-0.0282635	-0.0281924	1	0.285911	0.975652	1	1	0.716842	1	0.953016
ENSMUSG00000003206	Ebi3	Epstein-Barr virus induced gene 3 [Source:MGI Symbol;Acc:MGI:1354171]	73.934	23.8983	23.4095	9.77408	-0.000653076	0.000104435	-0.13564	-0.0734816	0.131287	0.251628	0.183885	0.673945	1	1	1	1	1	0.932882	1	1
ENSMUSG00000003208	Yju2	YJU2 splicing factor [Source:MGI Symbol;Acc:MGI:1920136]	460.097	289.902	332.77	490.231	0.0967175	0.0959031	-0.119141	-0.101169	-0.082613	-0.052148	-0.0806017	-0.121832	0.850167	0.575009	0.915781	1	1	0.9094	0.959179	0.541408
ENSMUSG00000003226	Ranbp2	RAN binding protein 2 [Source:MGI Symbol;Acc:MGI:894323]	3426.26	3468.54	3616.26	3366.99	-0.00807312	-0.00202587	-0.0564143	0.0296667	-0.0312493	-0.00763686	-0.0843361	-0.0705367	1	1	0.97284	1	1	1	0.865708	0.737631
ENSMUSG00000003227	Edar	ectodysplasin-A receptor [Source:MGI Symbol;Acc:MGI:1343498]	54.3366	7.85047	4.81523	9.17145	0.338689	0.46886	1.07256	0.459929	0.621771	1.41373	-0.478606	0.855753	1	0.429657	0.909798	1	1	0.993806	1	0.908874
ENSMUSG00000003228	Grk5	G protein-coupled receptor kinase 5 [Source:MGI Symbol;Acc:MGI:109161]	913.621	1210.74	603.178	1537.52	-0.0689064	-0.114252	-0.0108618	0.0232626	0.0262387	0.0860166	-0.12925	0.0834063	0.808863	0.244508	1	1	1	0.768882	1	0.883173
ENSMUSG00000003233	Dvl3	dishevelled segment polarity protein 3 [Source:MGI Symbol;Acc:MGI:108100]	3870.38	2058.38	1517.64	2053.28	0.0326422	0.0856122	-0.0512465	0.0572102	0.0944573	0.132009	-0.0439036	0.00261264	0.924215	0.158924	0.966728	1	1	0.510406	0.962512	1
ENSMUSG00000003234	Abcf3	ATP-binding cassette, sub-family F (GCN20), member 3 [Source:MGI Symbol;Acc:MGI:1351656]	2193.74	2495.02	2674.53	3852.31	-0.0832858	-0.0456465	0.0501631	-0.0861946	0.0405172	0.0494505	-0.0634957	-0.0228233	0.652219	0.736	0.973698	0.955162	1	0.893196	0.761787	0.870045
ENSMUSG00000003235	Eif2b5	eukaryotic translation initiation factor 2B, subunit 5 epsilon [Source:MGI Symbol;Acc:MGI:2446176]	2884.98	2362.01	2293.56	3145.94	-0.0363482	-0.0407347	0.0387612	0.0223281	-0.0311823	-0.0351501	-0.0215282	-0.0135718	1	0.703104	0.98809	1	1	0.894299	0.982878	0.9914
ENSMUSG00000003269	Cyth2	cytohesin 2 [Source:MGI Symbol;Acc:MGI:1334255]	5408.22	4064.02	2987.76	3127.26	-0.0201951	-0.00367735	-0.00646186	0.0306055	0.0374062	0.0343728	-0.0720889	-0.0533996	1	0.936136	1	1	1	0.891309	0.727401	0.696454
ENSMUSG00000003271	Sult2b1	sulfotransferase family, cytosolic, 2B, member 1 [Source:MGI Symbol;Acc:MGI:1926342]	400.131	459.407	419.652	177.129	0.040598	0.179239	0.0167754	0.164205	-0.0442399	-0.0422214	0.167055	0.309851	1	0.154997	1	0.875645	1	0.937148	0.788687	0.339799
ENSMUSG00000003273	Car11	carbonic anhydrase 11 [Source:MGI Symbol;Acc:MGI:1336193]	2371.87	5437.32	4536.18	2361.54	-0.0728617	-0.0872518	0.107442	0.0627319	0.0368538	0.00699353	-0.0229525	-0.0648733	0.87216	0.326326	0.822054	1	1	0.99288	1	0.622883
ENSMUSG00000003279	Dlgap1	DLG associated protein 1 [Source:MGI Symbol;Acc:MGI:1346065]	3623.31	24956.2	20458.4	10003.7	0.00035021	0.0324298	-0.00914002	-0.0052891	0.0131352	-0.0827728	-0.0432818	-0.0426531	1	0.703333	1	1	1	0.473784	0.727494	0.707271
ENSMUSG00000003282	Plag1	pleiomorphic adenoma gene 1 [Source:MGI Symbol;Acc:MGI:1891916]	124.468	49.0812	57.6366	81.292	0.105959	0.0487193	-0.0783416	0.202307	0.270324	0.215907	-0.165543	0.0156332	0.897652	1	1	0.958963	1	0.949806	1	1
ENSMUSG00000003283	Hck	hemopoietic cell kinase [Source:MGI Symbol;Acc:MGI:96052]	225.076	104.977	92.2192	51.4415	0.229921	0.796347	0.135571	0.12633	0.114264	-0.147421	-0.665001	-0.192714	0.51157	1.36792e-09	0.993926	1	1	0.894077	0.981649	0.985162
ENSMUSG00000003299	Mrpl4	mitochondrial ribosomal protein L4 [Source:MGI Symbol;Acc:MGI:2137210]	1457.97	1226.87	1617.66	2298.84	0.0166289	-0.017447	0.0125179	-0.0352792	0.00703651	0.0166037	-0.0603722	-0.0621504	1	0.886945	1	1	1	0.986676	0.855963	0.676018
ENSMUSG00000003308	Keap1	kelch-like ECH-associated protein 1 [Source:MGI Symbol;Acc:MGI:1858732]	2059.75	3118.57	3036.32	2474.34	-0.0673383	-0.0740957	0.0471366	0.0274416	-0.017421	0.00727403	0.00353785	-0.085678	0.843209	0.577068	0.909798	1	1	0.996123	1	0.525775
ENSMUSG00000003309	Ap1m2	adaptor protein complex AP-1, mu 2 subunit [Source:MGI Symbol;Acc:MGI:1336974]	82.5817	15.8186	64.373	13.2335	-0.207473	0.21254	1.24856	0.861479	0.332733	0.603405	-0.0265235	0.695832	0.860808	0.84168	1	0.955162	1	0.278914	1	1
ENSMUSG00000003316	Glg1	golgi apparatus protein 1 [Source:MGI Symbol;Acc:MGI:104967]	5237.91	11019.9	6508.56	5552.58	-0.0438013	-0.0703584	0.0588899	0.0184279	-0.0150558	-0.0913031	-0.0595135	-0.0872991	0.989333	0.566035	1	1	1	0.617761	0.764348	0.639642
ENSMUSG00000003341	Atp8b3	ATPase, class I, type 8B, member 3 [Source:MGI Symbol;Acc:MGI:1914581]	83.2309	7.62048	13.857	5.59713	0.011642	0.734439	-0.534204	1.65139	0.169189	0.983838	1.46392	1.05187	1	0.00349209	1	1	1	0.708622	0.815716	1
ENSMUSG00000003344	Btbd2	BTB (POZ) domain containing 2 [Source:MGI Symbol;Acc:MGI:1933831]	4007.72	4150.28	4247.49	3975.23	0.00248135	-0.0201282	0.00128134	0.0439473	-0.0284348	-0.0356255	-0.0285574	-0.0478055	1	0.834643	1	1	1	0.844845	1	0.789673
ENSMUSG00000003345	Csnk1g2	casein kinase 1, gamma 2 [Source:MGI Symbol;Acc:MGI:1920014]	4947.15	9617.76	8081.38	5608.02	-0.0196175	0.00843801	-0.0168213	0.0131083	-0.0642467	-0.0187477	0.0616712	0.0468505	1	0.941576	1	1	1	0.953519	0.632404	0.723191
ENSMUSG00000003346	Abhd17a	abhydrolase domain containing 17A [Source:MGI Symbol;Acc:MGI:106388]	4391.87	8221.03	7167.87	7147.5	-0.00880287	0.00261986	-0.0239914	-0.0203024	-0.00368421	0.00583338	0.0704502	-0.00820479	1	0.935439	1	1	1	1	0.59884	0.960805
ENSMUSG00000003348	Mob3a	MOB kinase activator 3A [Source:MGI Symbol;Acc:MGI:3050117]	1871.1	433.598	448.819	500.83	0.0143899	-0.0360131	-0.108239	0.131559	-0.0592561	0.122266	-0.0149143	-0.0244542	1	0.68055	0.970186	0.955138	1	0.691155	1	0.932901
ENSMUSG00000003352	Cacnb3	calcium channel, voltage-dependent, beta 3 subunit [Source:MGI Symbol;Acc:MGI:103307]	9741.46	14842.9	9513.09	2342.76	0.0534563	0.0545981	-0.0452771	-0.0120984	0.0151769	-0.0148334	-0.0422545	0.00814317	1	0.378899	0.964247	1	1	1	0.971041	0.99099
ENSMUSG00000003354	Ccdc65	coiled-coil domain containing 65 [Source:MGI Symbol;Acc:MGI:2146001]	266.99	384.315	249.207	77.1485	-0.0440607	-0.0240074	-0.139984	0.172423	0.0478129	0.279004	0.293816	0.218172	0.98043	0.908078	0.913131	0.861969	1	0.365706	1	0.944416
ENSMUSG00000003355	Fkbp11	FK506 binding protein 11 [Source:MGI Symbol;Acc:MGI:1913370]	57.7109	26.0706	28.6359	37.3135	-0.177429	-0.0144816	-0.126189	-0.0591703	0.150715	0.194255	-0.0154616	-0.319574	0.946803	1	1	1	1	1	1	1
ENSMUSG00000003360	Ddx23	DEAD (Asp-Glu-Ala-Asp) box polypeptide 23 [Source:MGI Symbol;Acc:MGI:1921601]	3076.51	2887.45	2993.68	3638.4	-0.00653963	0.0214085	-0.0661483	-0.0580746	0.00788852	-0.0981353	-0.0855011	-0.0714112	1	0.835613	0.880623	1	1	0.357688	0.658672	0.513415
ENSMUSG00000003363	Pld3	phospholipase D family, member 3 [Source:MGI Symbol;Acc:MGI:1333782]	4334.01	31420.4	19230	2345.68	0.0024953	-0.0341934	-0.0517775	0.01075	0.041113	0.0111878	-0.0620951	-0.0763871	1	0.854976	1	1	1	0.971101	1	0.75887
ENSMUSG00000003378	Grik5	glutamate receptor, ionotropic, kainate 5 (gamma 2) [Source:MGI Symbol;Acc:MGI:95818]	8946.59	12476.2	8938.36	2598.6	-0.0525292	-0.0335628	0.00335436	-0.0318927	-0.0389116	-0.0823234	0.0153286	0.00432167	0.99989	0.685549	1	1	1	0.477273	1	1
ENSMUSG00000003379	Cd79a	CD79A antigen (immunoglobulin-associated alpha) [Source:MGI Symbol;Acc:MGI:101774]	8.17527	15.5752	12.5547	20.782	-0.33868	-0.0547707	0.0512128	-0.120627	0.507397	0.391252	-0.567518	-0.141939	1	1	1	1	1	1	1	1
ENSMUSG00000003380	Rabac1	Rab acceptor 1 (prenylated) [Source:MGI Symbol;Acc:MGI:1201692]	4262.14	6297.8	6735.52	11880.2	-0.0716657	-0.0732382	0.0284773	0.00193542	0.0390563	0.0113366	0.00371279	-0.111433	1	0.251299	0.998224	1	1	0.986647	0.915501	0.0725211
ENSMUSG00000003382	Etv3	ets variant 3 [Source:MGI Symbol;Acc:MGI:1350926]	712.412	1002.39	892.991	1087.38	-0.021414	0.022801	-0.000434716	0.100588	-0.0358202	0.0461555	-0.00843544	0.0496377	1	0.815141	1	0.937248	1	0.998518	1	0.849795
ENSMUSG00000003402	Prkcsh	protein kinase C substrate 80K-H [Source:MGI Symbol;Acc:MGI:107877]	3427.76	2565.26	2828.63	2453.09	0.00898273	-0.0373084	-0.0432803	0.0197095	-0.0256762	0.0370981	-0.0656727	-0.0139776	1	0.749895	0.975652	1	1	0.883468	0.89541	0.95047
ENSMUSG00000003410	Elavl3	ELAV like RNA binding protein 3 [Source:MGI Symbol;Acc:MGI:109157]	21684	9576.24	9279.91	10317.6	-0.0156425	0.00288122	0.0275121	-0.0190139	-0.0152498	-0.025878	0.026155	0.0361598	1	0.932317	1	1	1	0.946368	1	0.76673
ENSMUSG00000003411	Rab3b	RAB3B, member RAS oncogene family [Source:MGI Symbol;Acc:MGI:1917158]	1910.95	2365.79	1875.34	381.048	-0.0400045	-0.114754	0.0261653	0.0351476	0.101057	0.186887	-0.0621408	-0.0991444	0.913161	0.0805293	1	1	1	0.436719	1	0.720845
ENSMUSG00000003418	St8sia6	ST8 alpha-N-acetyl-neuraminide alpha-2,8-sialyltransferase 6 [Source:MGI Symbol;Acc:MGI:2386797]	138.984	98.8679	159.119	68.0724	-0.109392	-0.203069	0.107934	0.221263	0.1591	-0.041041	-0.329027	0.225758	0.827895	0.6083	1	0.972288	1	0.993729	1	0.972361
ENSMUSG00000003420	Fcgrt	Fc receptor, IgG, alpha chain transporter [Source:MGI Symbol;Acc:MGI:103017]	393.889	1223.88	1139.31	1758.87	-0.174159	-0.0635095	0.0281368	0.0746681	-0.00525032	0.137845	0.0574283	-0.0259714	0.72608	0.815532	1	1	1	0.452911	1	0.884302
ENSMUSG00000003421	Nosip	nitric oxide synthase interacting protein [Source:MGI Symbol;Acc:MGI:1913644]	1480.19	1925.09	1735.28	2151.21	0.0067339	0.04263	0.0373574	0.0182177	0.0585906	0.0462384	-0.0914307	-0.100278	1	0.7276	0.998224	1	1	0.853433	1	0.569671
ENSMUSG00000003423	Pih1d1	PIH1 domain containing 1 [Source:MGI Symbol;Acc:MGI:1916095]	2762.64	1139.08	1140.28	1290	-0.0121932	-0.0401805	-0.100113	-0.00783128	-8.92393e-05	0.048716	-0.0549554	-0.0341234	1	0.653064	0.881838	1	1	0.895201	0.906559	0.849795
ENSMUSG00000003429	Rps11	ribosomal protein S11 [Source:MGI Symbol;Acc:MGI:1351329]	24299.6	7087.37	8489.27	10558.8	-0.0140585	-0.0641212	0.0652787	0.0256909	0.0114209	0.0731404	0.0619868	-0.00882557	1	0.276712	0.940432	1	1	0.581457	0.869484	0.963029
ENSMUSG00000003435	Supt5	suppressor of Ty 5, DSIF elongation factor subunit [Source:MGI Symbol;Acc:MGI:1202400]	4806.32	5942.05	4345.42	4305.6	0.0156525	0.0231208	0.00238116	-0.0661852	-0.0224788	-0.0901773	-0.0842171	-0.075704	1	0.829294	1	0.982921	1	0.469784	0.670076	0.525163
ENSMUSG00000003436	Dll3	delta like canonical Notch ligand 3 [Source:MGI Symbol;Acc:MGI:1096877]	490.404	60.8936	80.9025	18.1853	0.158596	0.318373	-0.0265301	0.0623934	-0.0891774	0.121851	-0.355064	0.30377	0.551935	0.000982156	1	1	1	0.909761	1	1
ENSMUSG00000003437	Paf1	Paf1, RNA polymerase II complex component [Source:MGI Symbol;Acc:MGI:1923988]	2232.25	1931.86	1934.3	2157.28	-0.0254039	-0.0109558	0.0984042	0.0362764	-0.0404781	-0.055405	0.00119412	0.0099075	1	1	0.870798	1	1	0.795661	1	1
ENSMUSG00000003438	Timm50	translocase of inner mitochondrial membrane 50 [Source:MGI Symbol;Acc:MGI:1913775]	2049.35	1084.91	1163.42	2024.61	0.0424231	0.0405247	0.0593221	-0.0327203	-0.0286646	0.0452836	-0.0145577	-0.0438475	1	0.667404	0.973698	1	1	0.896531	1	0.818526
ENSMUSG00000003444	Med29	mediator complex subunit 29 [Source:MGI Symbol;Acc:MGI:1914474]	563.761	373.955	454.205	669.899	-0.0569456	-0.0738094	0.106237	-0.0133339	-0.019774	-0.0595245	0.0562746	-0.00258071	0.825086	0.608382	0.957074	1	1	0.881748	1	0.914325
ENSMUSG00000003452	Bicd1	BICD cargo adaptor 1 [Source:MGI Symbol;Acc:MGI:1101760]	2057.18	1129.85	1303.27	1520.11	-0.0420497	-0.077024	-0.0912137	-0.0479935	-0.0420393	-0.01127	0.0572389	0.0358748	1	0.456167	0.912454	1	1	1	0.977925	0.88418
ENSMUSG00000003458	Ncstn	nicastrin [Source:MGI Symbol;Acc:MGI:1891700]	2888.33	2379.19	2025.23	2051.15	0.0514597	-0.0269941	-0.0505649	-0.0315069	0.00803626	-0.0761649	-0.11235	-0.0520754	1	0.819249	0.959537	1	1	0.762748	0.90313	0.851478
ENSMUSG00000003464	Pex19	peroxisomal biogenesis factor 19 [Source:MGI Symbol;Acc:MGI:1334458]	4142.65	3504.58	3611.26	5406.13	-0.00185582	-0.00196498	0.00318227	0.00882484	0.0135478	-0.0256038	-0.0367886	-0.0748034	1	0.98581	0.98809	1	1	0.991609	0.978661	0.514163
ENSMUSG00000003469	Phyhip	phytanoyl-CoA hydroxylase interacting protein [Source:MGI Symbol;Acc:MGI:1860417]	633.335	33393.2	18163.9	21210.7	-0.040812	-0.0332942	0.0653351	-0.0462193	0.0249159	-0.097337	-0.0760469	-0.0475541	1	0.858897	1	1	1	0.364341	0.727345	0.785585
ENSMUSG00000003476	Crhr2	corticotropin releasing hormone receptor 2 [Source:MGI Symbol;Acc:MGI:894312]	54.8484	26.5573	76.9772	9.90963	0.101998	0.197737	-0.167284	-0.879284	-0.108086	0.0369181	-0.135275	-1.28607	1	0.954825	1	0.385488	1	0.99943	1	1
ENSMUSG00000003477	Inmt	indolethylamine N-methyltransferase [Source:MGI Symbol;Acc:MGI:102963]	NA	70.8654	118.713	71.1777	NA	NA	-0.357776	0.219962	-0.117085	-0.0597468	-0.152184	0.143048	NA	NA	0.970186	1	1	0.983959	1	1
ENSMUSG00000003500	Impdh1	inosine monophosphate dehydrogenase 1 [Source:MGI Symbol;Acc:MGI:96567]	2699.22	2402.55	1938.79	1851.06	-0.0583188	-0.0324662	-0.0543197	-0.059601	-0.0196562	0.00422866	-0.0991441	-0.0936768	1	0.846853	0.959537	1	1	1	0.774414	0.386037
ENSMUSG00000003518	Dusp3	dual specificity phosphatase 3 (vaccinia virus phosphatase VH1-related) [Source:MGI Symbol;Acc:MGI:1919599]	1311.68	7984.59	6359.97	4737.8	-0.0289256	-0.050693	-0.130067	-0.0346646	-0.0370768	0.0117328	0.0318329	0.0704443	1	0.619438	0.624488	1	1	0.971101	1	0.669753
ENSMUSG00000003526	Prodh	proline dehydrogenase [Source:MGI Symbol;Acc:MGI:97770]	300.243	958.59	1386.52	1056.3	-0.0791926	0.113635	0.0765619	-0.0916003	0.0704314	-0.0550439	-0.152724	-0.0862321	0.811297	0.593023	0.98809	0.994935	1	0.936445	0.753254	0.64706
ENSMUSG00000003527	Ess2	ess-2 splicing factor [Source:MGI Symbol;Acc:MGI:107854]	1644.12	1085.3	1086.36	1353.12	0.0621021	0.0556462	-0.0431171	0.0230115	-0.0315327	-0.0574618	-0.00750682	-0.0509493	1	0.623656	0.98809	1	1	0.937649	1	0.793591
ENSMUSG00000003528	Slc25a1	solute carrier family 25 (mitochondrial carrier, citrate transporter), member 1 [Source:MGI Symbol;Acc:MGI:1345283]	3748.21	1299.02	1457.03	1322.46	0.0273336	0.0181335	-0.0235739	-0.0468176	-0.0652026	-0.0136998	-0.0421385	-0.0389327	1	0.861708	1	1	1	1	1	0.846969
ENSMUSG00000003531	Dgcr6	DiGeorge syndrome critical region gene 6 [Source:MGI Symbol;Acc:MGI:1202877]	2720.08	2401.06	2850.76	3641.65	-0.0792083	-0.062105	0.0248402	0.0376337	0.00738192	0.0622984	0.0787665	0.00813853	1	0.615727	0.993926	1	1	0.799876	0.768203	1
ENSMUSG00000003534	Ddr1	discoidin domain receptor family, member 1 [Source:MGI Symbol;Acc:MGI:99216]	5176.42	2648.98	3512.12	3660.9	0.0190536	0.0683057	0.106507	0.124271	-0.0777983	0.0366191	0.0156598	0.00917348	1	0.419515	0.90202	0.955569	1	0.946059	1	1
ENSMUSG00000003541	Ier3	immediate early response 3 [Source:MGI Symbol;Acc:MGI:104814]	107.859	287.488	152.261	420.753	0.0694548	0.0937937	-0.103626	0.0351482	-0.000596082	0.368431	0.0120999	0.00501778	0.963078	1	0.948654	1	1	0.190891	1	0.998873
ENSMUSG00000003545	Fosb	FBJ osteosarcoma oncogene B [Source:MGI Symbol;Acc:MGI:95575]	19.409	883.183	383.019	34.8842	-0.249757	-0.0660739	0.328264	0.733487	0.139105	0.592663	-0.318264	1.07605	1	1	0.815363	0.00180146	1	0.188223	1	0.978505
ENSMUSG00000003546	Klc4	kinesin light chain 4 [Source:MGI Symbol;Acc:MGI:1922014]	1295.39	795.303	959.498	1767.26	-0.0681723	-0.0685361	0.0115697	-0.0941793	-0.0254071	-0.0493172	-0.062676	-0.00823164	0.776786	0.613368	1	0.972288	1	0.971101	0.945801	0.974697
ENSMUSG00000003549	Ercc1	excision repair cross-complementing rodent repair deficiency, complementation group 1 [Source:MGI Symbol;Acc:MGI:95412]	978.778	520.56	611.341	774.108	-0.0514578	-0.0931286	-0.080109	-0.0843765	0.0168413	-0.0216726	0.0375873	0.0459454	0.876332	0.390234	0.971078	1	1	0.986676	0.94204	0.846014
ENSMUSG00000003559	As3mt	arsenic (+3 oxidation state) methyltransferase [Source:MGI Symbol;Acc:MGI:1929882]	667.125	426.443	583.904	718.778	0.100954	0.232152	0.0458583	0.0702319	-0.00839703	0.149297	0.0868418	0.108833	0.658242	0.0158302	1	1	1	0.57756	0.776673	0.540119
ENSMUSG00000003573	Homer3	homer scaffolding protein 3 [Source:MGI Symbol;Acc:MGI:1347359]	864.213	230.055	1544.24	14597.7	-0.033834	0.0867015	0.0552499	0.0683757	-0.0928698	-0.0607202	-0.097422	-0.106841	0.948575	0.43111	1	1	1	0.969717	0.426657	0.0783149
ENSMUSG00000003575	Crtc1	CREB regulated transcription coactivator 1 [Source:MGI Symbol;Acc:MGI:2142523]	4879.4	11606.2	9389.36	5719.88	-0.0237774	-0.0431833	0.0503188	-0.0283672	-0.0414254	-0.113055	0.0482996	0.0110253	1	0.556458	0.959537	1	1	0.474577	0.915802	1
ENSMUSG00000003581	Rnf215	ring finger protein 215 [Source:MGI Symbol;Acc:MGI:1918923]	1752.86	556.854	809.097	1044.8	-0.0187365	-0.0499281	-0.0999163	0.0380486	0.0227415	-0.0330294	-0.0221927	0.0186312	1	0.653988	0.922685	1	1	0.96207	1	0.946685
ENSMUSG00000003585	Sec14l2	SEC14-like lipid binding 2 [Source:MGI Symbol;Acc:MGI:1915065]	377.506	1478.43	2649.63	1188.76	0.0323198	0.0752422	0.00110666	0.221485	-0.023041	-0.0556304	-0.0288934	-0.0339274	1	0.652936	1	0.302473	1	0.882734	1	0.884929
ENSMUSG00000003604	Aven	apoptosis, caspase activation inhibitor [Source:MGI Symbol;Acc:MGI:1921518]	321.128	400.162	382.839	729	-0.160787	-0.168282	0.000415961	0.0509174	0.0137528	-0.0818627	0.126066	0.0322028	0.508288	0.270706	1	1	1	0.818151	0.727345	0.888351
ENSMUSG00000003617	Cp	ceruloplasmin [Source:MGI Symbol;Acc:MGI:88476]	324.734	829.754	686.277	960.683	-0.0707089	-0.0736201	0.310292	0.0407847	0.0768051	0.0831296	-0.108737	-0.0972137	0.851133	0.758887	0.539764	1	1	0.897879	0.975015	0.635437
ENSMUSG00000003623	Crot	carnitine O-octanoyltransferase [Source:MGI Symbol;Acc:MGI:1921364]	1066.34	1130.37	1608.86	1627.25	-0.00606746	-0.00853763	0.0642375	0.0166559	0.0618775	-0.0877923	-0.0308024	-0.102641	0.940947	0.959538	0.98809	1	1	0.762076	1	0.422366
ENSMUSG00000003644	Rps6ka1	ribosomal protein S6 kinase polypeptide 1 [Source:MGI Symbol;Acc:MGI:104558]	827.696	637.993	685.313	5043.59	0.0299086	0.00840043	0.147263	0.082381	-0.0511892	-0.0157403	-0.0270939	-0.0611995	0.98969	0.937798	0.778651	1	1	1	0.987932	0.750337
ENSMUSG00000003657	Calb2	calbindin 2 [Source:MGI Symbol;Acc:MGI:101914]	3140.88	950.633	1287.51	21077.7	-0.00430652	-0.0950902	0.151566	0.457105	-0.153746	-0.00870309	-0.0425498	-0.0214998	1	0.66421	1	0.955162	1	1	0.982041	0.949513
ENSMUSG00000003660	Snrnp200	small nuclear ribonucleoprotein 200 (U5) [Source:MGI Symbol;Acc:MGI:2444401]	4082.82	4106.08	2753.96	2507.57	-0.0114016	-0.0141048	0.0925065	0.0190137	0.0455915	-0.0259362	0.012227	-0.00770849	1	0.897563	0.90202	1	1	0.956646	1	0.971574
ENSMUSG00000003662	Ciao1	cytosolic iron-sulfur protein assembly 1 [Source:MGI Symbol;Acc:MGI:1346998]	1657.69	1974.05	2325.92	3277.97	0.00651344	0.00551593	0.0111551	-0.0451138	-0.00913054	0.00290138	-0.0261539	-0.0207171	1	0.963243	1	1	1	1	1	0.884302
ENSMUSG00000003665	Has1	hyaluronan synthase 1 [Source:MGI Symbol;Acc:MGI:106590]	33.6984	26.1454	54.8901	43.8118	0.0300751	0.584391	0.673597	1.04025	0.294639	0.670202	-0.0489117	0.176308	1	0.63046	0.843569	0.195934	1	0.155954	1	1
ENSMUSG00000003680	Taf6l	TATA-box binding protein associated factor 6 like [Source:MGI Symbol;Acc:MGI:2444957]	886.705	631.016	540.073	509.08	-0.0581006	-0.000674863	0.0150781	-0.0817251	0.100841	0.149978	-0.0541641	-0.0442	0.818445	0.974818	1	1	1	0.413312	0.995781	0.808056
ENSMUSG00000003721	Insig2	insulin induced gene 2 [Source:MGI Symbol;Acc:MGI:1920249]	1486.81	1458.92	2173.39	3651.72	-0.0575592	-0.160835	0.0757048	-0.0544	-0.0156045	-0.0662546	0.0297427	0.0209386	0.977804	0.019064	0.909798	1	1	0.827803	1	0.893137
ENSMUSG00000003731	Kpna6	karyopherin (importin) alpha 6 [Source:MGI Symbol;Acc:MGI:1100836]	2733.33	3811.25	3372.69	2947.65	0.0499316	0.0590748	-0.00926891	0.00319223	-0.027892	-0.0454644	-0.0277636	-0.0391248	1	0.559288	0.98809	1	1	0.840068	0.983004	0.779928
ENSMUSG00000003746	Man1a	mannosidase 1, alpha [Source:MGI Symbol;Acc:MGI:104677]	910.945	2221.34	2910.45	648.415	-0.0620925	-0.0827154	0.0848444	0.180441	0.0106422	0.144147	-0.23204	-0.13076	0.862216	0.543558	0.941677	0.567402	1	0.428174	0.234748	0.405665
ENSMUSG00000003752	Itpkc	inositol 1,4,5-trisphosphate 3-kinase C [Source:MGI Symbol;Acc:MGI:2442554]	369.93	179.432	202.13	398.223	0.0422058	-0.0822478	0.133757	0.211817	-0.101264	0.306973	-0.0178495	0.00485524	1	0.648431	0.98809	0.950091	1	0.18194	1	0.91026
ENSMUSG00000003762	Coq8b	coenzyme Q8B [Source:MGI Symbol;Acc:MGI:1924139]	977.526	728.21	713.048	614.973	0.0588885	0.0210591	0.0552819	0.128839	0.0659675	0.148355	0.0527719	-0.029716	0.870119	0.865982	0.975406	0.875891	1	0.529675	1	0.917103
ENSMUSG00000003778	Brd8	bromodomain containing 8 [Source:MGI Symbol;Acc:MGI:1925906]	3911.39	1709.42	1844.25	2630.72	0.0437928	0.0251147	-0.0221064	-0.00436371	-0.008404	-0.0334424	-0.12346	-0.0412924	0.860366	0.749895	1	1	1	0.901382	1	0.850824
ENSMUSG00000003779	Kif20a	kinesin family member 20A [Source:MGI Symbol;Acc:MGI:1201682]	394.435	41.4086	48.7562	23.8706	0.179447	0.281125	0.216369	-0.0246452	-0.0415599	-0.104771	0.186987	0.373508	0.607419	0.0311563	0.989636	1	1	0.909985	1	1
ENSMUSG00000003808	Farsa	phenylalanyl-tRNA synthetase, alpha subunit [Source:MGI Symbol;Acc:MGI:1913840]	2304.46	946.44	1136.84	1524.97	0.0165798	0.0143796	-0.0769318	-0.0487369	0.0587357	-0.0102173	-0.051893	-0.0317974	1	0.916519	0.935566	1	1	1	0.959179	0.907467
ENSMUSG00000003809	Gcdh	glutaryl-Coenzyme A dehydrogenase [Source:MGI Symbol;Acc:MGI:104541]	1095.14	752.516	1082.2	1528	-0.0806849	-0.117197	-0.00534461	-0.0503467	-0.0633313	0.00402157	0.0164265	0.0226675	0.561492	0.105554	1	1	1	1	1	0.914638
ENSMUSG00000003810	Mast2	microtubule associated serine/threonine kinase 2 [Source:MGI Symbol;Acc:MGI:894676]	8055.36	6915.22	4329.49	2494.09	0.0195861	0.00950009	0.00282442	-0.0177597	-0.0325702	-0.0564372	-0.0330386	0.0581933	1	0.906416	1	1	1	0.797018	1	0.727591
ENSMUSG00000003812	Dnase2a	deoxyribonuclease II alpha [Source:MGI Symbol;Acc:MGI:1329019]	193.15	176.572	224.868	604.723	0.207311	0.101569	0.0405424	0.0111718	0.0526442	0.0303423	0.121501	0.156192	0.569944	0.731095	0.998224	1	1	0.971101	0.824097	0.406676
ENSMUSG00000003813	Rad23a	RAD23 homolog A, nucleotide excision repair protein [Source:MGI Symbol;Acc:MGI:105126]	1415.5	2316.11	1981.17	3035.01	0.0202707	0.0108029	-0.0351306	-0.0331352	-0.0250186	-0.0822944	-0.0881372	-0.0289848	0.896481	0.932196	0.98809	1	1	0.631816	0.649413	0.849795
ENSMUSG00000003814	Calr	calreticulin [Source:MGI Symbol;Acc:MGI:88252]	17339.7	15887.8	12509.9	12318.9	-0.0405324	-0.0595382	0.00220818	-0.00275923	-0.00329796	0.0542345	-0.0616359	-0.0982704	1	0.683108	1	1	1	0.763609	0.958213	0.628006
ENSMUSG00000003824	Syce2	synaptonemal complex central element protein 2 [Source:MGI Symbol;Acc:MGI:1919096]	993.495	79.4519	237.688	385.884	-0.00212321	0.0335401	0.0793211	0.151646	-0.123105	0.0648212	0.118686	0.0600157	0.948575	0.8138	1	0.958963	1	0.896531	0.87691	0.847032
ENSMUSG00000003847	Nfat5	nuclear factor of activated T cells 5 [Source:MGI Symbol;Acc:MGI:1859333]	2213.64	2075.04	1940.83	1819.95	-0.0112135	-0.0179526	0.0183746	-0.0481722	-0.00956655	-0.03854	-0.00643801	-0.0431713	1	0.917689	1	1	1	0.92748	1	0.850979
ENSMUSG00000003848	Nob1	NIN1/RPN12 binding protein 1 homolog [Source:MGI Symbol;Acc:MGI:1914869]	1491.14	709.522	994.968	1146.34	0.00487401	-0.0257171	-0.0501367	-0.0346546	-0.04789	0.0365949	0.025377	0.000889712	1	0.831786	0.975632	1	1	0.941528	1	1
ENSMUSG00000003849	Nqo1	NAD(P)H dehydrogenase, quinone 1 [Source:MGI Symbol;Acc:MGI:103187]	180.957	137.69	219.934	597.3	0.110579	0.202929	0.177798	0.106142	0.244621	0.191637	0.0232243	-0.0221624	0.808863	0.358523	0.98809	1	0.89004	0.569252	1	0.940118
ENSMUSG00000003863	Ppfia3	protein tyrosine phosphatase, receptor type, f polypeptide (PTPRF), interacting protein (liprin), alpha 3 [Source:MGI Symbol;Acc:MGI:1924037]	4986.42	12973.6	8920.14	3913.5	-0.037015	-0.0756494	-0.0305031	-0.0382985	-0.0423163	-0.00901161	0.00949	-0.00970718	0.921256	0.327744	1	1	1	1	1	0.950807
ENSMUSG00000003865	Gys1	glycogen synthase 1, muscle [Source:MGI Symbol;Acc:MGI:101805]	928.608	603	588.406	536.132	0.00823937	0.0623689	0.0976672	0.228545	0.0929413	0.165507	-0.0507205	0.108434	1	0.660663	0.946623	0.209287	1	0.399102	1	0.666783
ENSMUSG00000003868	Ruvbl2	RuvB-like protein 2 [Source:MGI Symbol;Acc:MGI:1342299]	2541.83	891.02	1102.7	1453.64	-0.0386951	-0.0160164	0.0794218	0.0671998	-0.0210412	0.00636608	-0.0193642	-0.0432693	1	0.917169	0.971078	0.994935	1	1	1	0.830077
ENSMUSG00000003872	Lin7b	lin-7 homolog B (C. elegans) [Source:MGI Symbol;Acc:MGI:1330858]	500.922	1682.86	1848.81	612.949	0.0550998	0.0625912	-0.0116208	0.00204864	-0.0339869	-0.0667975	0.112042	0.10515	0.956633	0.697244	1	1	1	0.846914	0.712014	0.553789
ENSMUSG00000003873	Bax	BCL2-associated X protein [Source:MGI Symbol;Acc:MGI:99702]	3362.4	901.834	1366.79	1945.85	0.00963372	-0.012956	0.0488636	0.0582533	0.00934081	-0.0969542	-0.0517788	0.0544336	1	0.89573	0.998224	1	1	0.644285	0.959179	0.765547
ENSMUSG00000003882	Il7r	interleukin 7 receptor [Source:MGI Symbol;Acc:MGI:96562]	NA	34.3362	28.9594	6.90606	NA	NA	-0.0206394	0.357065	-0.269725	0.326977	-1.11063	0.86952	NA	NA	1	0.900982	1	0.970732	1	1
ENSMUSG00000003923	Tfam	transcription factor A, mitochondrial [Source:MGI Symbol;Acc:MGI:107810]	1880.37	1120.88	1478.01	2153.15	0.00301877	-0.0262803	-0.0588944	-0.121353	0.0383896	-0.00424737	0.0319129	0.02538	1	0.844176	0.955408	0.599897	1	1	0.999626	0.889268
ENSMUSG00000003929	Zfp81	zinc finger protein 81 [Source:MGI Symbol;Acc:MGI:1890752]	2838.77	751.572	990.134	1247.08	-0.00650752	0.0690232	0.0264325	-0.0236328	0.0543328	0.0595956	0.0501618	-0.0899319	1	0.343408	1	1	1	0.846484	1	0.637351
ENSMUSG00000003934	Efnb3	ephrin B3 [Source:MGI Symbol;Acc:MGI:109196]	8570.3	2354.7	4953.46	2045.01	-0.104986	-0.0607501	0.233167	-0.032831	-0.0717619	0.044191	-0.0111455	-0.0327208	0.652219	0.584142	0.865874	1	1	0.918301	1	0.884302
ENSMUSG00000003948	Mmd	monocyte to macrophage differentiation-associated [Source:MGI Symbol;Acc:MGI:1914718]	6970.79	12266.4	12523.9	1671.74	0.0334832	0.0190471	-0.0470403	0.031673	-0.0361356	-0.0182195	-0.0554799	-0.00661449	1	0.867653	1	1	1	0.975772	0.860922	0.972901
ENSMUSG00000003949	Hlf	hepatic leukemia factor [Source:MGI Symbol;Acc:MGI:96108]	660.169	10429.9	7348.68	4093.68	0.0782104	0.159947	0.0717218	0.00712702	0.0443993	0.0648697	-0.070519	-0.030591	0.82254	0.342731	0.946623	1	1	0.7652	0.843707	0.921595
ENSMUSG00000003955	Fam162a	family with sequence similarity 162, member A [Source:MGI Symbol;Acc:MGI:1917436]	1531.59	757.131	1247.69	2425.43	-0.0585477	-0.0872714	0.0651859	0.00965978	-0.0724754	-0.0051615	0.091311	0.0363173	0.896481	0.207251	0.98809	1	1	1	1	0.85078
ENSMUSG00000003970	Rpl8	ribosomal protein L8 [Source:MGI Symbol;Acc:MGI:1350927]	26447.8	14330.8	14217.3	16646.8	-0.0351828	-0.0407587	0.0866341	-0.0190585	-0.0364395	-0.0527899	0.0424877	-0.0435251	1	0.525072	0.888222	1	1	0.797294	0.70125	0.696864
ENSMUSG00000003974	Grm3	glutamate receptor, metabotropic 3 [Source:MGI Symbol;Acc:MGI:1351340]	1469.15	2785.74	2307.1	924.445	0.00485737	-0.0092792	-0.137566	0.0235969	-0.0504621	-0.0296933	0.0921096	-0.00915358	1	1	0.822054	1	1	0.971898	1	0.993032
ENSMUSG00000003992	Ssbp2	single-stranded DNA binding protein 2 [Source:MGI Symbol;Acc:MGI:1914220]	4646.53	2567	2297.99	1751.86	0.112623	0.178037	0.0687094	0.0722891	0.124822	0.121553	0.023724	-0.0283225	0.351682	3.32888e-06	0.964919	1	0.859065	0.368964	1	0.943228
ENSMUSG00000004018	Fancl	Fanconi anemia, complementation group L [Source:MGI Symbol;Acc:MGI:1914280]	631.093	194.991	277.632	267.13	0.0268501	0.00727208	0.115025	-0.031757	0.161838	0.152058	-0.0948714	0.0641587	1	0.963476	1	1	1	0.654208	0.958213	0.850824
ENSMUSG00000004031	Brinp2	bone morphogenic protein/retinoic acid inducible neural-specific 2 [Source:MGI Symbol;Acc:MGI:2443333]	2504.18	4066.3	2826.59	916.933	0.0181216	0.0482743	-0.0285908	-0.0141185	0.0266512	0.074	0.0913011	0.0603416	1	0.622617	0.98809	1	1	0.701896	1	0.775454
ENSMUSG00000004032	Gstm5	glutathione S-transferase, mu 5 [Source:MGI Symbol;Acc:MGI:1309466]	2523.53	4293.19	6815.08	3738.91	0.0686151	0.0271355	0.0297385	-0.0269006	0.00631978	-0.0581692	0.0226626	-0.0193168	1	0.800852	0.97284	1	1	0.794344	0.977925	0.892496
ENSMUSG00000004035	Gstm7	glutathione S-transferase, mu 7 [Source:MGI Symbol;Acc:MGI:1915562]	915.165	736.076	902.623	764.935	0.0184933	0.0689356	0.0932489	-0.177639	-0.0890675	-0.145847	0.0493093	-0.0294315	1	0.572078	0.983783	0.820907	1	0.581457	0.927495	0.935705
ENSMUSG00000004040	Stat3	signal transducer and activator of transcription 3 [Source:MGI Symbol;Acc:MGI:103038]	1253.91	1713.86	1445.99	1247.24	-0.101489	-0.127059	0.0555233	0.145167	-0.00429355	-0.061881	-0.0639018	-0.0277368	0.546515	0.181093	0.974042	0.411497	1	0.855229	0.969603	0.923629
ENSMUSG00000004043	Stat5a	signal transducer and activator of transcription 5A [Source:MGI Symbol;Acc:MGI:103036]	74.286	58.3259	74.5868	160.515	-0.144962	0.224789	-0.198299	0.0248292	-0.0845908	0.0345906	0.017174	0.237116	0.88991	0.823779	0.98809	1	1	0.953969	1	0.67693
ENSMUSG00000004044	Cavin1	caveolae associated 1 [Source:MGI Symbol;Acc:MGI:1277968]	881.383	1454.3	1069.79	1122.43	0.0430714	0.0417517	0.187614	0.026133	0.0896735	0.05594	0.0139776	0.0516949	1	0.837228	0.720338	1	1	0.971101	1	0.837448
ENSMUSG00000004054	Map3k11	mitogen-activated protein kinase kinase kinase 11 [Source:MGI Symbol;Acc:MGI:1346880]	648.654	1059.25	999.407	940.831	-0.0592453	-0.0215267	0.09244	0.112793	-0.066705	0.0143144	0.0306222	0.0189971	0.900671	0.898811	0.946623	0.950091	1	1	1	0.860391
ENSMUSG00000004056	Akt2	thymoma viral proto-oncogene 2 [Source:MGI Symbol;Acc:MGI:104874]	2891.21	5537.22	3920.33	6098.84	-0.00327971	0.038618	0.0605666	0.192165	-0.0801924	0.0119905	0.019499	0.0831756	1	0.748894	0.946484	0.454801	1	1	1	0.544903
ENSMUSG00000004069	Dnaja3	DnaJ heat shock protein family (Hsp40) member A3 [Source:MGI Symbol;Acc:MGI:1933786]	1686.64	2691.39	2542.03	3155.96	-0.0569573	-0.0392677	-0.0665659	0.0130252	0.0179465	-0.0361302	-0.02523	-0.0401236	1	0.749895	0.955408	1	1	0.896531	1	0.796567
ENSMUSG00000004070	Hmox2	heme oxygenase 2 [Source:MGI Symbol;Acc:MGI:109373]	1832.8	2399.48	2877.47	3401.14	0.0382861	0.0169113	-0.065116	-0.0968479	-0.00112451	0.0539011	0.00153813	-0.0628343	0.951696	0.913203	0.936909	0.860358	1	0.771145	1	0.644225
ENSMUSG00000004071	Cdip1	cell death inducing Trp53 target 1 [Source:MGI Symbol;Acc:MGI:1913876]	3506.63	8724.78	9065.7	9656.1	0.0086397	-0.00103475	-0.0252436	-0.0386391	-0.0165774	-0.0471602	-0.0434885	-0.0191125	1	1	1	1	1	0.833493	0.894822	0.882634
ENSMUSG00000004085	Map3k20	mitogen-activated protein kinase kinase kinase 20 [Source:MGI Symbol;Acc:MGI:2443258]	386.62	233.317	299.062	257.94	0.0659802	0.0353264	0.00746964	0.166291	-0.0378159	-0.0640365	0.0627218	0.260093	0.926499	0.885633	1	0.950091	1	0.900442	1	0.398314
ENSMUSG00000004096	Cwc15	CWC15 spliceosome-associated protein [Source:MGI Symbol;Acc:MGI:1913320]	2764.37	1738.26	2283.66	3904.63	0.0229946	0.00533166	-0.0172495	-0.0698182	-0.023143	-0.0448721	0.0473781	0.0200507	1	1	1	1	1	0.841303	0.942923	0.908739
ENSMUSG00000004098	Col5a3	collagen, type V, alpha 3 [Source:MGI Symbol;Acc:MGI:1858212]	195.341	33.3742	66.5539	208.787	0.0582971	0.119436	-0.115945	-0.528859	-0.137339	-0.29432	-0.0342439	-0.137729	0.868826	0.689072	1	0.900982	1	0.741921	1	0.771127
ENSMUSG00000004099	Dnmt1	DNA methyltransferase (cytosine-5) 1 [Source:MGI Symbol;Acc:MGI:94912]	4686.03	1904.7	1368.54	1634.74	0.0104071	0.0117405	-0.0968	-0.106344	0.0441155	0.0467423	-0.0882013	-0.116781	1	0.930337	0.90202	0.9413	1	0.944859	0.771967	0.308109
ENSMUSG00000004100	Ppan	peter pan homolog [Source:MGI Symbol;Acc:MGI:2178445]	1253.2	438.528	598.105	734.071	-0.0121986	-0.007192	-0.00302639	-0.111338	-0.199627	-0.154471	0.0624792	-0.0718948	1	0.967322	1	0.959639	0.361404	0.384133	0.93247	0.667089
ENSMUSG00000004105	Angptl2	angiopoietin-like 2 [Source:MGI Symbol;Acc:MGI:1347002]	277.581	202.386	165.926	261.643	0.111572	0.135442	0.173165	0.0256088	0.104797	0.416477	0.0688632	-0.0155414	0.788773	0.585664	1	1	1	0.146248	1	1
ENSMUSG00000004110	Cacna1e	calcium channel, voltage-dependent, R type, alpha 1E subunit [Source:MGI Symbol;Acc:MGI:106217]	4206.56	5672.76	4837.08	2434.81	-0.0698169	-0.125893	0.147474	0.0494851	0.011902	-0.102319	0.0716048	0.0709815	1	0.205611	0.827087	1	1	0.707285	1	0.860851
ENSMUSG00000004113	Cacna1b	calcium channel, voltage-dependent, N type, alpha 1B subunit [Source:MGI Symbol;Acc:MGI:88296]	4529.65	3432.29	2224.66	1154.6	-0.115979	-0.113646	-0.0644793	-0.132404	0.0154607	-0.0482021	0.00308524	-0.0261381	0.291048	0.079184	0.909955	0.766974	1	0.903354	1	0.935985
ENSMUSG00000004127	Trmt10a	tRNA methyltransferase 10A [Source:MGI Symbol;Acc:MGI:1920421]	410.381	202.424	259.618	351.079	-0.0294337	-0.0541858	-0.0276873	-0.198263	-0.0128896	0.0458972	0.129245	0.116087	1	0.767888	1	0.877795	1	0.94249	0.70318	0.623789
ENSMUSG00000004151	Etv1	ets variant 1 [Source:MGI Symbol;Acc:MGI:99254]	1725.27	3697.5	4046.64	11775.7	0.0858361	0.173189	0.0661183	0.0712899	-0.0801096	0.0574878	-0.0612154	0.0513324	0.831846	0.100029	0.961727	1	1	0.866117	0.7136	0.749595
ENSMUSG00000004187	Kifc2	kinesin family member C2 [Source:MGI Symbol;Acc:MGI:109187]	4363.29	18597.9	25401.9	6791.07	-0.100097	-0.0604237	-0.0264384	-0.063439	0.0248693	-0.0428157	0.0375074	-0.0770514	0.831406	0.684659	1	1	1	0.775992	0.959179	0.390793
ENSMUSG00000004207	Psap	prosaposin [Source:MGI Symbol;Acc:MGI:97783]	24007.1	83157.8	61966.9	69888	-0.0362129	-0.0627308	-0.0131557	-0.0636449	0.0214999	-0.0147274	-0.0836396	-0.0792693	1	0.536322	1	1	1	0.941528	0.765583	0.567712
ENSMUSG00000004221	Ikbkg	inhibitor of kappaB kinase gamma [Source:MGI Symbol;Acc:MGI:1338074]	1239.74	1476.46	1661.8	1785.1	0.00960333	0.00987748	0.0613132	0.0685823	-0.0192945	0.061069	0.0363155	-0.0285811	0.92737	0.950819	0.970325	1	1	0.864304	1	0.850824
ENSMUSG00000004231	Pax2	paired box 2 [Source:MGI Symbol;Acc:MGI:97486]	250.866	9.98192	16.6125	344.167	-0.0994341	-0.124289	-0.56091	0.544144	-0.365776	-0.803194	-0.184614	-0.141914	0.883385	0.785973	0.98809	1	1	0.868372	0.750507	0.579967
ENSMUSG00000004233	Wars2	tryptophanyl tRNA synthetase 2 (mitochondrial) [Source:MGI Symbol;Acc:MGI:1917810]	402.915	228.274	267.822	295.941	0.0234964	0.0935473	0.0516603	0.140678	0.0759857	0.102008	0.0862447	-0.0403943	1	0.520046	1	0.972288	1	0.769765	0.993063	0.857083
ENSMUSG00000004263	Atn1	atrophin 1 [Source:MGI Symbol;Acc:MGI:104725]	736.102	967.685	519.57	494.069	-0.0920157	-0.0449133	0.156437	0.124443	0.144028	-0.0150869	-0.114565	-0.13643	0.825086	0.781163	0.624488	0.649869	1	0.99187	0.939374	0.677724
ENSMUSG00000004264	Phb2	prohibitin 2 [Source:MGI Symbol;Acc:MGI:102520]	6210.39	2524.23	3315.37	4060.07	-0.0573942	-0.0424916	-0.0138108	-0.0435669	-0.0215834	-0.0575242	0.00749873	-0.0425281	0.820822	0.607775	1	1	1	0.68785	1	0.827662
ENSMUSG00000004266	Ptpn6	protein tyrosine phosphatase, non-receptor type 6 [Source:MGI Symbol;Acc:MGI:96055]	111.155	184.742	193.118	86.6691	-0.126336	0.310331	0.0311267	0.0826466	0.00111199	-0.0374532	0.177588	0.35012	0.849071	0.437594	1	1	1	0.975154	1	0.598893
ENSMUSG00000004267	Eno2	enolase 2, gamma neuronal [Source:MGI Symbol;Acc:MGI:95394]	4778.88	46646.1	32782.9	29592	-0.0459328	-0.0698095	0.0371431	0.0169251	-0.0110449	0.0151823	-0.0845601	-0.0614966	1	0.388525	0.98809	1	1	0.971101	0.588925	0.697166
ENSMUSG00000004268	Emg1	EMG1 N1-specific pseudouridine methyltransferase [Source:MGI Symbol;Acc:MGI:1315195]	3091.1	853.683	1403.14	3087.6	-0.0219353	-0.0293359	-0.00593709	-0.0800558	-0.0181259	-0.0341719	0.102979	0.0597416	1	0.751332	1	0.983632	1	0.950128	0.70125	0.777482
ENSMUSG00000004270	Lpcat3	lysophosphatidylcholine acyltransferase 3 [Source:MGI Symbol;Acc:MGI:1315211]	756.529	544.909	584.155	687.059	-0.0571749	-0.0330501	0.0701562	0.0907436	-0.072669	0.0814284	-0.106583	0.0775405	0.881422	0.75674	0.970325	0.981988	1	0.853115	0.786035	0.658372
ENSMUSG00000004285	Atp6v1f	ATPase, H+ transporting, lysosomal V1 subunit F [Source:MGI Symbol;Acc:MGI:1913394]	4487.42	3888.48	4965.45	6885.55	-0.0609423	-0.0863584	-0.00943822	0.0363026	-0.0127492	0.0265209	0.060631	-0.0199892	0.682209	0.124803	1	1	1	0.943506	0.834729	0.949598
ENSMUSG00000004317	Clcn5	chloride channel, voltage-sensitive 5 [Source:MGI Symbol;Acc:MGI:99486]	1145.11	343.468	310.272	590.524	0.0135952	-0.0444928	-0.00267477	-0.0416078	0.0759784	0.246195	0.0886284	0.0224932	1	0.757536	1	1	1	0.393813	0.815716	0.945573
ENSMUSG00000004319	Clcn3	chloride channel, voltage-sensitive 3 [Source:MGI Symbol;Acc:MGI:103555]	5624.76	6884.87	7131.46	8367.17	-0.0534352	-0.0653644	-0.0652875	-0.0353385	-0.00996679	-0.0384108	-0.0253595	-0.0553362	0.879774	0.265909	1	1	1	0.882734	1	0.597288
ENSMUSG00000004328	Hif3a	hypoxia inducible factor 3, alpha subunit [Source:MGI Symbol;Acc:MGI:1859778]	406.057	99.7688	121.611	73.1951	-0.074907	0.0748802	0.160701	-0.610225	0.553784	-0.247242	-0.430626	-0.39939	0.910988	0.740652	1	0.336237	1	0.859215	1	0.712289
ENSMUSG00000004347	Pde1c	phosphodiesterase 1C [Source:MGI Symbol;Acc:MGI:108413]	913.417	145.059	326.074	2267.61	-0.018977	-0.0331684	0.175468	-0.156436	-0.103524	-0.120264	-0.0151449	0.0714869	1	0.815678	0.98809	1	1	0.854432	1	0.803658
ENSMUSG00000004356	Utp20	UTP20 small subunit processome component [Source:MGI Symbol;Acc:MGI:1917933]	1038.68	423.799	529.805	395.775	-0.0182164	0.0193084	0.142315	0.111532	-0.00557403	0.101135	0.0709646	-0.051798	1	0.897804	0.909798	0.976786	1	0.806033	1	0.869532
ENSMUSG00000004360	9330159F19Rik	RIKEN cDNA 9330159F19 gene [Source:MGI Symbol;Acc:MGI:3036239]	4754.32	1976.04	1891.81	1241.31	-0.0192074	-0.0461091	0.00597437	-0.0673358	0.045974	-0.0753771	-0.12682	0.0650538	1	0.528146	1	1	1	0.823808	0.588925	0.688392
ENSMUSG00000004364	Cul3	cullin 3 [Source:MGI Symbol;Acc:MGI:1347360]	6354.37	5731.3	5511.06	6199.86	0.0315109	-0.0112073	-0.0134423	-0.0167786	-0.0180873	-0.00414172	-0.0379664	0.00839635	1	0.86307	1	1	1	1	0.727494	0.951924
ENSMUSG00000004366	Sst	somatostatin [Source:MGI Symbol;Acc:MGI:98326]	3832.77	6943.01	7344.45	124.99	-0.115614	-0.0156866	-0.166949	-0.146245	-0.103838	-0.102001	0.112785	0.142651	0.588039	0.868534	0.705081	0.970943	1	0.751008	1	0.913476
ENSMUSG00000004371	Il11	interleukin 11 [Source:MGI Symbol;Acc:MGI:107613]	33.5139	5.1599	11.1437	43.155	0.0579242	0.212852	0.471622	0.479581	-0.41259	-0.115877	0.118419	0.306931	1	1	1	1	1	1	1	1
ENSMUSG00000004383	Large1	LARGE xylosyl- and glucuronyltransferase 1 [Source:MGI Symbol;Acc:MGI:1342270]	3311.86	8150.05	5386.94	3670.64	-0.0556906	-0.122911	-0.0574015	-0.0115552	0.00544509	-0.0529036	-0.0778125	-0.108083	1	0.150098	0.971078	1	1	0.820165	0.626938	0.0868274
ENSMUSG00000004393	Ddx56	DEAD (Asp-Glu-Ala-Asp) box polypeptide 56 [Source:MGI Symbol;Acc:MGI:1277172]	1379.13	1383.13	1363.87	1594.62	0.0446067	0.0322435	0.0606522	0.0210046	-0.0311654	-0.0416353	-0.113476	-0.0822558	0.822963	0.81679	0.952337	1	1	0.923111	0.963386	0.633326
ENSMUSG00000004394	Tmed4	transmembrane p24 trafficking protein 4 [Source:MGI Symbol;Acc:MGI:1915070]	2574.04	2452.36	3125.44	5443.2	-0.00254193	-0.0151416	0.0645336	-0.0132313	-0.0210872	-0.00112792	0.0191624	-0.0220465	1	0.872891	0.921144	1	1	1	0.830046	0.894692
ENSMUSG00000004415	Col26a1	collagen, type XXVI, alpha 1 [Source:MGI Symbol;Acc:MGI:2155345]	1458.16	119.758	118.841	38.3079	0.0556739	0.079035	0.0956355	0.0822417	-0.025782	0.234494	-0.476692	-0.0609142	1	0.663827	1	1	1	0.694725	1	1
ENSMUSG00000004446	Bid	BH3 interacting domain death agonist [Source:MGI Symbol;Acc:MGI:108093]	860.429	330.292	391.336	109.595	0.0315485	0.0113955	0.0691438	0.105434	0.0501192	0.00875943	-0.242496	-0.342595	1	0.855011	1	1	1	0.996267	1	0.536927
ENSMUSG00000004451	Ralb	v-ral simian leukemia viral oncogene B [Source:MGI Symbol;Acc:MGI:1927244]	1201.02	544.231	810.69	1220.04	-0.0460047	-0.038884	-0.134875	0.02324	0.0841467	-0.00228885	-0.026694	-0.0161466	0.946803	0.79515	0.900432	1	1	1	1	0.858607
ENSMUSG00000004455	Ppp1cc	protein phosphatase 1 catalytic subunit gamma [Source:MGI Symbol;Acc:MGI:104872]	3215.64	1746.43	2491.11	7917.85	-0.0448212	-0.0123872	-0.0489875	0.0551465	-0.0452222	-0.0656672	-0.0153311	-0.0855647	1	0.865443	0.984838	1	1	0.818151	0.837584	0.461261
ENSMUSG00000004460	Dnajb11	DnaJ heat shock protein family (Hsp40) member B11 [Source:MGI Symbol;Acc:MGI:1915088]	2291.17	2193.81	2053.35	2572.09	-0.106187	-0.140942	0.0369504	0.0596347	0.00745339	-0.0282215	-0.0544229	-0.0209674	0.788773	0.172882	0.98809	1	1	0.933028	0.867778	0.894805
ENSMUSG00000004462	Tbccd1	TBCC domain containing 1 [Source:MGI Symbol;Acc:MGI:1917823]	539.069	485.102	526.92	685.919	0.00738649	-0.025828	0.052035	0.0144199	0.0680587	0.0442624	-0.0237386	-0.0452753	1	0.900397	1	1	1	0.932882	1	0.847626
ENSMUSG00000004473	Clec11a	C-type lectin domain family 11, member a [Source:MGI Symbol;Acc:MGI:1298219]	141.498	232.021	239.809	196.016	-0.0337078	-0.0129872	-0.136812	-0.183431	0.0196982	0.115804	0.0672239	0.0955598	1	1	0.961727	0.877122	1	0.803954	1	0.873142
ENSMUSG00000004500	Zfp324	zinc finger protein 324 [Source:MGI Symbol;Acc:MGI:2444641]	1026.77	332.944	405.727	366.522	-0.0309975	-0.0032596	-0.123635	0.0805753	-0.129275	-0.093477	-0.234302	-0.0697312	1	0.990013	0.909798	1	1	0.717109	0.480073	0.830077
ENSMUSG00000004508	Gab2	growth factor receptor bound protein 2-associated protein 2 [Source:MGI Symbol;Acc:MGI:1333854]	1994.16	1045.52	860.504	1513.99	0.0214546	0.0343237	0.135416	0.0555894	-0.12716	-0.0272591	0.0652556	0.0377792	1	0.867376	0.831904	0.999782	1	0.971853	0.971466	0.889995
ENSMUSG00000004530	Coro1c	coronin, actin binding protein 1C [Source:MGI Symbol;Acc:MGI:1345964]	6784.64	3534.43	3091.41	2896.54	0.00441094	-0.0255115	0.0874436	0.0166941	0.00071058	-0.0819762	-0.161622	-0.100878	1	0.790353	0.898068	1	1	0.63505	0.437729	0.444604
ENSMUSG00000004535	Tax1bp1	Tax1 (human T cell leukemia virus type I) binding protein 1 [Source:MGI Symbol;Acc:MGI:1289308]	4917.77	5893.46	6127.63	7352.82	0.000979333	0.00737951	-0.047288	-0.00295405	0.0161427	0.0101327	-0.0721673	-0.041333	1	0.896528	1	1	1	1	0.741715	0.75218
ENSMUSG00000004558	Ndrg2	N-myc downstream regulated gene 2 [Source:MGI Symbol;Acc:MGI:1352498]	11886.6	29881.6	41173.9	59858.2	0.0103822	-0.0156729	0.0773369	-0.042169	0.0230734	-0.0278309	0.0506196	0.0471299	1	0.867737	1	1	1	0.942599	0.987932	0.808865
ENSMUSG00000004561	Mettl17	methyltransferase like 17 [Source:MGI Symbol;Acc:MGI:1098577]	1515.71	239.186	468.921	679.975	0.0778764	0.0138683	-0.199583	-0.0704988	-0.0887884	-0.215653	-0.0438493	-0.0252797	1	0.914156	0.886097	1	1	0.370878	0.939926	0.934745
ENSMUSG00000004562	Arhgef40	Rho guanine nucleotide exchange factor (GEF) 40 [Source:MGI Symbol;Acc:MGI:2685515]	2912.4	648.044	839.3	1005.33	-0.0203429	0.0105885	-0.0277843	-0.0102937	-0.0357151	0.0682173	-0.0923941	-0.162112	1	1	1	1	1	0.842784	0.80889	0.222997
ENSMUSG00000004565	Pnpla6	patatin-like phospholipase domain containing 6 [Source:MGI Symbol;Acc:MGI:1354723]	2352.05	1457.48	1594.1	1662.92	0.025279	0.0145659	-0.0578668	-0.00859045	-0.051955	-0.0379642	-0.0515891	-0.074798	1	0.920324	0.989985	1	1	0.982797	0.926836	0.570931
ENSMUSG00000004567	Mcoln1	mucolipin 1 [Source:MGI Symbol;Acc:MGI:1890498]	2411.95	2143.58	1905.09	2513.7	0.0352838	-0.0108516	0.0227335	-0.0396658	-0.0241373	0.0571678	-0.0988739	-0.0160238	0.993782	0.93405	1	1	1	0.869098	0.788687	0.997515
ENSMUSG00000004568	Arhgef18	rho/rac guanine nucleotide exchange factor (GEF) 18 [Source:MGI Symbol;Acc:MGI:2142567]	1979.23	2078.97	2076.54	1822.75	-0.0168629	-0.0304142	-0.00455869	-0.0432013	-0.037594	-0.0292238	-0.0674092	-0.0748165	1	0.800178	1	1	1	1	1	0.69093
ENSMUSG00000004591	Pkn2	protein kinase N2 [Source:MGI Symbol;Acc:MGI:109211]	2079.45	909.911	1219.82	2049.73	0.0255931	0.0564854	0.00433905	0.0507951	0.031838	0.00496989	0.0438862	-0.0150586	1	0.501487	1	1	1	1	0.991509	0.996483
ENSMUSG00000004609	Cd33	CD33 antigen [Source:MGI Symbol;Acc:MGI:99440]	117.68	338.954	313.305	99.1101	0.196635	0.349766	0.0272487	0.052305	0.159893	0.216485	0.137617	0.188308	0.803898	0.182322	1	1	1	0.334288	1	0.98664
ENSMUSG00000004610	Etfb	electron transferring flavoprotein, beta polypeptide [Source:MGI Symbol;Acc:MGI:106098]	330.866	324.935	405.717	604.519	-0.151334	-0.0735761	0.133255	-0.020466	0.00401609	-0.000849045	0.0223181	0.106579	0.807593	0.761448	0.946623	1	1	1	1	0.554648
ENSMUSG00000004626	Stxbp2	syntaxin binding protein 2 [Source:MGI Symbol;Acc:MGI:107370]	1329.07	406.972	1041.09	1069.93	0.179108	0.303548	0.0562252	0.0768576	0.0376684	0.0155871	0.0817597	0.195347	0.264427	0.000969958	0.98809	1	1	1	0.845985	0.0711515
ENSMUSG00000004630	Pcp2	Purkinje cell protein 2 (L7) [Source:MGI Symbol;Acc:MGI:97508]	57.6653	5.49717	63.4057	20538.1	-0.275268	-0.491821	-0.93356	-1.17683	-0.718162	0.374847	0.0534522	-0.0481045	0.882059	0.435777	0.98809	1	1	0.952571	0.869484	0.79325
ENSMUSG00000004631	Sgce	sarcoglycan, epsilon [Source:MGI Symbol;Acc:MGI:1329042]	1116.94	690.731	1010.21	1605.86	-0.0174019	-0.113624	-0.0391788	0.00272958	-0.0403481	0.0266832	0.0444346	-0.0124111	0.911049	0.20451	0.98809	1	1	1	1	1
ENSMUSG00000004633	Chn2	chimerin 2 [Source:MGI Symbol;Acc:MGI:1917243]	1442.85	1298.24	1189.93	31194.2	-0.0444746	0.0291956	0.181221	0.0627817	-0.266846	-0.112587	-0.0151135	0.0687074	0.838998	0.843203	0.725679	1	1	1	1	0.341734
ENSMUSG00000004637	Wwox	WW domain-containing oxidoreductase [Source:MGI Symbol;Acc:MGI:1931237]	432.813	858.089	746.651	1310.78	0.0187226	0.0428521	-0.0227491	-0.0357566	-0.053676	-0.099546	-0.0476066	-0.121397	1	0.7655	1	1	1	0.669778	1	0.502245
ENSMUSG00000004642	Slbp	stem-loop binding protein [Source:MGI Symbol;Acc:MGI:108402]	1603.12	736.537	841.316	1433.87	0.00205325	0.0169878	-0.163882	-0.136766	-0.0685031	-0.0351115	-0.144536	-0.08444	1	0.906824	0.728186	0.860163	1	0.994472	0.484119	0.520454
ENSMUSG00000004655	Aqp1	aquaporin 1 [Source:MGI Symbol;Acc:MGI:103201]	437.367	29.7568	65.8542	65.0784	-0.0686123	-0.26452	0.238371	0.707885	0.348942	-0.135397	-1.36668	-0.652921	0.965737	0.297355	1	0.709223	1	0.971101	1	1
ENSMUSG00000004661	Arid3b	AT rich interactive domain 3B (BRIGHT-like) [Source:MGI Symbol;Acc:MGI:1930768]	331.211	113.497	126.801	135.603	-0.0211609	0.0341895	-0.145139	0.220703	-0.101883	-0.00329953	-0.179557	0.0896475	0.909846	0.890529	1	0.976786	1	1	0.901476	0.848832
ENSMUSG00000004665	Cnn2	calponin 2 [Source:MGI Symbol;Acc:MGI:105093]	451.318	360.986	362.562	529.973	0.0758733	0.203977	0.0246994	-0.0878029	0.0640497	0.163466	0.000481342	0.0534367	0.896156	0.188636	0.997955	1	1	0.551161	1	0.836611
ENSMUSG00000004667	Polr2e	polymerase (RNA) II (DNA directed) polypeptide E [Source:MGI Symbol;Acc:MGI:1913670]	3085.9	2135.08	2765.38	3487.94	-0.0535414	-0.0937121	-0.0255494	0.0120542	0.0462807	0.0087598	0.0656418	-0.0405403	0.780291	0.0941626	1	1	1	1	0.805072	0.83334
ENSMUSG00000004668	Abca13	ATP-binding cassette, sub-family A (ABC1), member 13 [Source:MGI Symbol;Acc:MGI:2388707]	12.7062	8.00382	7.44846	9.22627	0.0453969	0.367739	-0.262246	-0.945141	0.208611	0.0167398	0.377167	-0.252411	1	1	1	1	1	1	1	1
ENSMUSG00000004677	Myo9b	myosin IXb [Source:MGI Symbol;Acc:MGI:106624]	3302.16	657.152	1262.57	1348.94	-0.0162018	-0.0570821	-0.0619063	-0.0877687	-0.0653676	-0.0130058	-0.0137249	-0.0179364	1	0.475622	0.998224	1	1	0.986627	1	0.9534
ENSMUSG00000004698	Hdac9	histone deacetylase 9 [Source:MGI Symbol;Acc:MGI:1931221]	933.827	2292.9	1590.83	480.143	0.0388881	0.121317	-0.107986	0.0698837	0.0267979	0.175468	-0.110716	0.0247325	0.925276	0.22967	0.865219	1	1	0.410228	0.802506	0.855514
ENSMUSG00000004707	Ly9	lymphocyte antigen 9 [Source:MGI Symbol;Acc:MGI:96885]	10.2146	13.7431	8.09211	12.4102	0.899964	0.906761	0.648277	1.8216	-0.214867	0.206503	-0.543017	0.0555379	1	1	0.98809	0.198709	1	1	1	1
ENSMUSG00000004730	Adgre1	adhesion G protein-coupled receptor E1 [Source:MGI Symbol;Acc:MGI:106912]	182.675	400.566	270.428	106.627	-0.114337	0.0204066	0.0277882	0.197903	-0.0868852	0.0991725	-0.103757	0.212804	0.808006	0.957387	0.998224	0.9413	1	0.862541	1	0.860851
ENSMUSG00000004748	Mtfp1	mitochondrial fission process 1 [Source:MGI Symbol;Acc:MGI:1916686]	318.999	2934.53	3999.09	2234.18	-0.0307288	0.164002	-0.0238826	0.0534213	0.0286319	0.0729467	-0.0483957	-0.0432942	0.912272	0.30409	0.972953	1	1	0.788713	1	0.83334
ENSMUSG00000004768	Rab23	RAB23, member RAS oncogene family [Source:MGI Symbol;Acc:MGI:99833]	1444.92	894.638	1027.11	1322.89	-0.046409	-0.0569748	-0.0533359	-0.0728182	0.0331935	0.0654447	-0.00686607	0.0338899	1	0.536323	0.999368	1	1	0.879534	1	0.883039
ENSMUSG00000004771	Rab11a	RAB11A, member RAS oncogene family [Source:MGI Symbol;Acc:MGI:1858202]	10436.8	4754.86	5446.6	6638.97	-0.00545192	-0.00515857	-0.0369073	0.0124617	-0.0292824	0.0270836	0.000565512	-0.000183136	1	0.921909	0.98809	1	1	0.914313	0.882701	1
ENSMUSG00000004788	Eif2b2	eukaryotic translation initiation factor 2B, subunit 2 beta [Source:MGI Symbol;Acc:MGI:2145118]	1398.7	1265.44	1267.12	1536.01	0.00235013	-0.000995667	-0.0385022	-0.0641881	0.00885901	-0.0188107	-0.0838056	-0.110302	1	0.998725	1	1	1	0.966207	0.750454	0.362881
ENSMUSG00000004789	Dlst	dihydrolipoamide S-succinyltransferase (E2 component of 2-oxo-glutarate complex) [Source:MGI Symbol;Acc:MGI:1926170]	5039.11	4526.87	4624.64	5660.42	-0.0143688	-0.0155072	-0.0579977	-0.0465837	-0.0297513	-0.0021294	-0.0502993	-0.030607	1	0.847357	0.93359	1	1	1	0.682948	0.816253
ENSMUSG00000004791	Pgf	placental growth factor [Source:MGI Symbol;Acc:MGI:105095]	200.375	110.576	177.981	127.34	0.151181	0.292269	0.287934	0.0260274	0.102769	0.0213594	0.255885	0.0851596	0.825531	0.117719	0.942215	1	1	1	0.795168	1
ENSMUSG00000004798	Ulk2	unc-51 like kinase 2 [Source:MGI Symbol;Acc:MGI:1352758]	8567.99	5123.86	4520.85	3301.66	0.00131502	0.0121421	-0.067997	-0.0186899	-0.0130738	0.0124624	0.017956	0.0391672	1	0.880159	0.802396	1	1	0.970732	1	0.841313
ENSMUSG00000004814	Ccl24	chemokine (C-C motif) ligand 24 [Source:MGI Symbol;Acc:MGI:1928953]	14.1269	10.572	5.62196	5.79042	-0.526823	-0.678363	-0.461628	-0.482742	1.56875	1.41749	0.155561	0.284757	1	1	0.98809	1	1	0.726638	1	1
ENSMUSG00000004815	Dgkq	diacylglycerol kinase, theta [Source:MGI Symbol;Acc:MGI:102918]	1598.86	649.095	960.198	1268.26	0.0269768	0.0784943	-0.0217103	-0.0112889	-0.0469317	-0.0247122	-0.0387394	-0.00965511	1	0.539738	1	1	1	0.982797	1	0.968771
ENSMUSG00000004837	Grap	GRB2-related adaptor protein [Source:MGI Symbol;Acc:MGI:1918770]	141.051	213.489	237.691	242.249	-0.171227	-0.227122	0.140283	0.158755	-0.0246298	-0.0235887	0.0390143	0.0223268	0.803898	0.616687	0.999376	0.964167	1	0.974559	1	1
ENSMUSG00000004843	Chmp2b	charged multivesicular body protein 2B [Source:MGI Symbol;Acc:MGI:1916192]	4022.63	2088.84	2725.11	3223.03	-0.0414093	0.0118041	-0.0662744	-0.0694822	-0.0345383	0.0169694	0.0766022	0.0585273	0.900671	0.868633	0.959537	0.980288	1	0.966735	0.778758	0.704235
ENSMUSG00000004846	Plod3	procollagen-lysine, 2-oxoglutarate 5-dioxygenase 3 [Source:MGI Symbol;Acc:MGI:1347008]	2272.79	960.658	1006.13	859.184	0.0629895	0.0623341	-0.0231244	-0.0351313	-0.102437	0.0574019	-0.168051	-0.0581788	1	0.575366	0.998224	1	1	0.875924	0.649413	0.839874
ENSMUSG00000004849	Ap1s1	adaptor protein complex AP-1, sigma 1 [Source:MGI Symbol;Acc:MGI:1098244]	4880.27	10749.4	9175.03	4133.03	-0.0512217	-0.0446641	0.0443207	0.0926478	-0.00319128	0.0642231	-0.0863628	-0.0590556	0.862216	0.585664	1	0.95058	1	0.729636	0.588925	0.556337
ENSMUSG00000004864	Mapk13	mitogen-activated protein kinase 13 [Source:MGI Symbol;Acc:MGI:1346864]	26.95	17.7374	46.393	380.989	0.138996	0.433452	-0.0486989	0.041887	0.291727	0.363279	0.0160623	0.10048	1	1	1	1	1	0.796249	1	0.706942
ENSMUSG00000004865	Srpk1	serine/arginine-rich protein specific kinase 1 [Source:MGI Symbol;Acc:MGI:106908]	4172.76	1995.3	1846.27	1832.66	0.0296528	-0.00340311	-0.13205	-0.0558319	0.0315762	-0.00836225	-0.0243547	0.0130435	1	0.968872	0.833828	1	1	1	1	1
ENSMUSG00000004872	Pax3	paired box 3 [Source:MGI Symbol;Acc:MGI:97487]	139.797	NA	NA	336.56	0.359595	0.376826	NA	NA	NA	NA	0.102797	0.169128	0.388163	0.281196	NA	NA	NA	NA	0.974924	0.486652
ENSMUSG00000004880	Lbr	lamin B receptor [Source:MGI Symbol;Acc:MGI:2138281]	1006.31	338.178	452.886	856.725	0.0134142	-0.0267922	-0.105226	0.149118	-0.110393	-0.0578309	0.119519	0.0218153	0.921256	0.865765	0.98708	0.976786	1	0.905543	0.672741	0.932901
ENSMUSG00000004885	Crabp2	cellular retinoic acid binding protein II [Source:MGI Symbol;Acc:MGI:88491]	490.204	148.531	132.713	260.214	-0.0111564	0.373682	-0.07848	0.0368529	0.000501956	0.308611	0.218138	0.0390653	1	6.686e-06	1	1	1	0.605511	0.737279	1
ENSMUSG00000004891	Nes	nestin [Source:MGI Symbol;Acc:MGI:101784]	4318.42	692.084	445.088	380.661	-0.0226381	0.0302225	0.119506	0.161297	-0.00345838	-0.0947978	-0.0510763	0.0902792	1	0.914094	0.940432	0.819311	1	0.873161	1	0.816799
ENSMUSG00000004892	Bcan	brevican [Source:MGI Symbol;Acc:MGI:1096385]	6067.52	11354.5	11054.1	6791.45	-0.0893597	-0.0732185	0.023479	0.0430816	-0.0812259	-0.0916908	-0.105644	-0.0952818	0.792735	0.428005	1	1	1	0.580559	0.456696	0.484854
ENSMUSG00000004894	Hapln2	hyaluronan and proteoglycan link protein 2 [Source:MGI Symbol;Acc:MGI:2137300]	24.7825	109.124	678.671	1246.1	-0.228597	0.232272	0.186049	0.192337	-0.0727477	-0.112212	0.113766	-0.0177133	1	1	1	1	1	0.948156	0.98717	0.870133
ENSMUSG00000004895	Prcc	papillary renal cell carcinoma (translocation-associated) [Source:MGI Symbol;Acc:MGI:2137738]	3419.3	2419.53	2136.69	2799.61	0.0283628	0.0119288	0.043474	0.0314946	-0.0303182	-0.0643412	-0.0968943	-0.0436081	1	0.932106	0.992585	1	1	0.708627	0.851147	0.798583
ENSMUSG00000004896	Rrnad1	ribosomal RNA adenine dimethylase domain containing 1 [Source:MGI Symbol;Acc:MGI:2387197]	1188.42	325.733	667.158	835.411	-0.0414357	-0.0129542	-0.150681	-0.0963723	0.0166348	-0.0302795	0.0116894	0.0409079	0.888087	0.917169	0.880623	1	1	0.953072	1	0.884302
ENSMUSG00000004897	Hdgf	heparin binding growth factor [Source:MGI Symbol;Acc:MGI:1194494]	7941.86	8310.39	6835.01	8879.53	0.0309993	0.0510686	0.00671341	0.0099395	-0.0310454	-0.0328794	-0.0212964	-0.0389526	1	0.492675	1	1	1	0.876884	0.815716	0.686312
ENSMUSG00000004902	Slc25a18	solute carrier family 25 (mitochondrial carrier), member 18 [Source:MGI Symbol;Acc:MGI:1919053]	856.198	2845.66	3148.75	3787.13	-0.0804132	-0.18012	-0.0860033	-0.00430112	-0.0492525	0.020854	-0.0331031	0.0436747	0.883385	0.136282	0.90202	1	1	1	0.993063	0.808774
ENSMUSG00000004929	Thop1	thimet oligopeptidase 1 [Source:MGI Symbol;Acc:MGI:1354165]	1798.98	2239.43	1969.39	1582.83	-0.0657689	-0.0943808	-0.0897553	-0.0232383	0.00652392	0.0576763	-0.130133	-0.112877	1	0.294158	0.909798	1	1	0.792402	0.68353	0.525163
ENSMUSG00000004931	Apba3	amyloid beta (A4) precursor protein-binding, family A, member 3 [Source:MGI Symbol;Acc:MGI:1888527]	887.267	497.123	720.369	882.838	0.116514	0.117023	-0.0987133	-0.125234	0.0109142	-0.0546815	-0.0125978	0.0400272	0.656216	0.342731	0.97284	0.955162	1	0.932882	1	0.86073
ENSMUSG00000004933	Matk	megakaryocyte-associated tyrosine kinase [Source:MGI Symbol;Acc:MGI:99259]	2212.02	4813.03	6399.97	1560.53	0.0099007	0.082474	0.0583411	0.0485343	0.00894647	-0.0627113	0.163401	0.216565	1	0.456907	0.970325	1	1	0.708627	0.654056	0.0438038
ENSMUSG00000004934	Pias4	protein inhibitor of activated STAT 4 [Source:MGI Symbol;Acc:MGI:2136940]	1286.64	962.054	863.169	1245.61	0.0259585	0.0267344	-0.0621111	0.00910561	-0.0345803	-0.0348186	-0.0137147	-0.0781131	1	0.865443	0.970186	1	1	0.94853	1	0.602049
ENSMUSG00000004936	Map2k1	mitogen-activated protein kinase kinase 1 [Source:MGI Symbol;Acc:MGI:1346866]	2082	13668.6	14442.6	8514.69	-0.0968288	-0.0691015	-0.0131169	-0.0122727	0.0101557	-0.0990757	-0.0349325	0.00205384	0.656216	0.592906	1	1	1	0.513016	0.943503	1
ENSMUSG00000004937	Sgta	small glutamine-rich tetratricopeptide repeat (TPR)-containing, alpha [Source:MGI Symbol;Acc:MGI:1098703]	5715.27	5704.51	4888.43	5400.7	-0.0226862	-0.023342	-0.0290995	-0.0571925	-0.0310636	-0.0413147	-0.0595608	-0.0204919	1	0.834643	0.98809	0.994935	1	0.820182	0.851795	0.95047
ENSMUSG00000004945	Tmem242	transmembrane protein 242 [Source:MGI Symbol;Acc:MGI:1917794]	3711.82	1782.68	2595.57	4661.43	-0.068955	-0.0696705	0.0362464	-0.0334615	0.0242088	-0.00523721	0.0688087	-0.013749	0.72608	0.267035	1	1	1	1	0.917745	0.9534
ENSMUSG00000004947	Dtx2	deltex 2, E3 ubiquitin ligase [Source:MGI Symbol;Acc:MGI:1921448]	580.028	254.473	256.04	291.812	0.0843531	0.0588124	-0.163557	-0.0873018	-0.0751842	-0.00186893	0.0893569	-0.0387496	0.770047	0.746416	0.940432	1	1	1	1	0.923059
ENSMUSG00000004951	Hspb1	heat shock protein 1 [Source:MGI Symbol;Acc:MGI:96240]	90.8818	265.44	171.066	304.95	0.148929	0.262751	0.134779	-0.208809	0.196477	0.0775929	0.0875194	0.0360434	0.820822	0.596835	0.912454	0.782518	1	0.9094	1	0.853793
ENSMUSG00000004952	Rasa4	RAS p21 protein activator 4 [Source:MGI Symbol;Acc:MGI:1858600]	709.256	114.732	163.5	1053.86	0.0438595	0.0417203	-0.306326	-0.26346	-0.11151	-0.228335	0.0782333	-0.0174951	0.849071	0.799712	1	0.91951	1	0.68329	0.852368	0.940649
ENSMUSG00000004961	Syt5	synaptotagmin V [Source:MGI Symbol;Acc:MGI:1926368]	4056.47	8865.38	5927.61	177.828	-0.0778624	-0.0291803	-0.00359548	-0.00306776	0.0615183	0.129904	0.0784554	-0.170188	0.626141	0.737386	1	1	1	0.393904	1	0.8068
ENSMUSG00000004980	Hnrnpa2b1	heterogeneous nuclear ribonucleoprotein A2/B1 [Source:MGI Symbol;Acc:MGI:104819]	30170	10550.8	13395.8	16840	-0.00496103	-0.0239434	-0.0342223	-0.00249137	-0.0245332	-0.0423735	-0.0556452	-0.00101563	1	0.71523	0.975632	1	1	0.804798	0.801698	0.997515
ENSMUSG00000004994	Ccdc130	coiled-coil domain containing 130 [Source:MGI Symbol;Acc:MGI:1914986]	414.296	297.03	389.079	362.478	0.0537759	0.108707	-0.134374	-0.0430751	0.0309818	-0.0476039	0.0417863	0.0117883	0.860808	0.567162	0.909798	1	1	0.930284	1	0.976735
ENSMUSG00000004996	Mri1	methylthioribose-1-phosphate isomerase 1 [Source:MGI Symbol;Acc:MGI:1915123]	750.725	304.892	561.918	681.095	0.0252472	0.0438429	-0.0654991	-0.0371692	-0.00530602	-0.12054	-0.0637714	0.0238931	1	0.791944	1	1	1	0.711256	0.84093	0.949598
ENSMUSG00000005034	Prkacb	protein kinase, cAMP dependent, catalytic, beta [Source:MGI Symbol;Acc:MGI:97594]	14844.4	25275.4	14571.8	10775.4	-0.0205912	-0.00372611	-0.0289236	-0.023264	0.05825	0.0427197	-0.0481445	-0.0492254	1	1	1	1	1	0.942761	0.792579	0.563237
ENSMUSG00000005043	Sgsh	N-sulfoglucosamine sulfohydrolase (sulfamidase) [Source:MGI Symbol;Acc:MGI:1350341]	153.897	267.082	257.779	284.368	0.078002	0.2529	0.357742	0.23484	0.165572	0.215525	-0.00812688	-0.0627676	1	0.504606	0.213732	0.624506	1	0.443651	1	0.850824
ENSMUSG00000005045	Chd5	chromodomain helicase DNA binding protein 5 [Source:MGI Symbol;Acc:MGI:3036258]	8659.29	12466.7	7161.93	826.338	-0.0992254	-0.0616568	0.00701002	-0.0119865	0.0183387	0.0327995	-0.0117579	0.0048498	0.66637	0.500253	1	1	1	0.967627	1	0.993032
ENSMUSG00000005054	Cstb	cystatin B [Source:MGI Symbol;Acc:MGI:109514]	1062.14	496.924	719.498	1725.9	0.0188962	-0.0112471	-0.0261254	-0.0658895	0.0381454	0.101014	-0.0310233	-0.0416947	1	0.934472	1	1	1	0.687785	1	0.888693
ENSMUSG00000005057	Sh2b2	SH2B adaptor protein 2 [Source:MGI Symbol;Acc:MGI:1345171]	1577.18	253.353	185.265	227.387	0.0271313	0.0469083	0.158533	0.124527	0.269146	0.387757	-0.196981	-0.24854	1	0.6913	0.955408	0.955162	1	0.256036	0.802506	0.357154
ENSMUSG00000005069	Pex5	peroxisomal biogenesis factor 5 [Source:MGI Symbol;Acc:MGI:1098808]	3127.21	2153.52	1930.39	2067.23	-0.0165648	0.0440329	-0.0182155	-0.0556161	-0.0330067	-0.0720722	-0.13273	-0.0572571	1	0.697325	1	1	1	0.771316	0.588925	0.804944
ENSMUSG00000005078	Jkamp	JNK1/MAPK8-associated membrane protein [Source:MGI Symbol;Acc:MGI:1915057]	2201.42	1396.57	1732.54	2343.74	-0.0263968	-0.0493507	-0.0187992	0.00501185	0.0442	0.0409588	0.0669105	0.0208321	1	0.649889	1	1	1	0.901382	0.820642	0.91352
ENSMUSG00000005087	Cd44	CD44 antigen [Source:MGI Symbol;Acc:MGI:88338]	199.739	279.018	269.69	486.701	0.0342397	0.153397	0.253439	0.553518	0.189846	0.601452	0.198393	0.164692	0.900612	0.536219	0.893017	0.06412	1	0.0485028	0.572876	0.377798
ENSMUSG00000005089	Slc1a2	solute carrier family 1 (glial high affinity glutamate transporter), member 2 [Source:MGI Symbol;Acc:MGI:101931]	4699.9	101470	92539.4	22093.2	-0.0184246	-0.00506545	0.0739508	0.116416	0.0028478	-0.0150668	0.0307516	0.0595313	1	0.943598	1	1	1	1	0.815716	0.791271
ENSMUSG00000005102	Eif2ak4	eukaryotic translation initiation factor 2 alpha kinase 4 [Source:MGI Symbol;Acc:MGI:1353427]	1037.9	446.186	832.138	919.151	0.024927	-0.0176135	-0.0753339	-0.101355	0.118521	-0.0271306	-0.103927	-0.0448217	0.892301	0.907176	0.971078	1	1	0.969237	0.962512	0.765805
ENSMUSG00000005103	Wdr1	WD repeat domain 1 [Source:MGI Symbol;Acc:MGI:1337100]	5899.16	6224.04	6634.11	5490.7	0.00394802	0.00631098	-0.0661605	-0.012907	-0.0449358	-0.0603597	-0.0712223	-0.0537766	1	0.971849	1	1	1	0.794682	0.787871	0.767598
ENSMUSG00000005107	Slc2a9	solute carrier family 2 (facilitated glucose transporter), member 9 [Source:MGI Symbol;Acc:MGI:2152844]	42.5626	48.313	117.463	88.3869	-0.0163397	0.0884359	-0.0736355	-0.1722	-0.164648	-0.252997	0.165883	0.0358839	1	1	1	0.976786	1	0.573673	1	1
ENSMUSG00000005124	Ccn4	cellular communication network factor 4 [Source:MGI Symbol;Acc:MGI:1197008]	55.2335	154.879	40.5339	80.125	0.410927	0.639897	0.0631696	0.67521	0.0686169	0.367667	-0.310498	0.316464	1	0.192278	1	0.00490812	1	0.652585	1	0.624733
ENSMUSG00000005125	Ndrg1	N-myc downstream regulated gene 1 [Source:MGI Symbol;Acc:MGI:1341799]	1788.78	2142.13	4726.93	4383.61	0.019664	0.0479347	0.257067	-0.0549459	-0.0990777	0.0259825	0.0599386	0.0277221	1	0.639004	0.00655516	1	1	1	0.96824	0.971286
ENSMUSG00000005131	4930550C14Rik	RIKEN cDNA 4930550C14 gene [Source:MGI Symbol;Acc:MGI:1922561]	15.9406	10.7943	22.6432	33.6922	-0.276724	-0.124366	0.318697	0.214882	-0.0318249	0.28804	0.474496	0.333595	1	1	1	1	1	1	1	1
ENSMUSG00000005142	Man2b1	mannosidase 2, alpha B1 [Source:MGI Symbol;Acc:MGI:107286]	976.984	2082.17	1685.7	981.056	0.0365573	0.0418718	0.0314998	0.105588	-0.0222916	0.00974739	-0.121287	-0.049998	1	0.78222	0.98809	0.811326	1	1	0.97147	0.853388
ENSMUSG00000005148	Klf5	Kruppel-like factor 5 [Source:MGI Symbol;Acc:MGI:1338056]	353.268	525.736	390.201	51.8873	0.0222569	0.10444	0.103286	0.0905097	0.14674	0.244546	-0.215342	0.374163	1	0.621775	0.946484	1	1	0.30863	1	0.792555
ENSMUSG00000005150	Wdr83	WD repeat domain containing 83 [Source:MGI Symbol;Acc:MGI:1915086]	949.075	649.255	783.79	858.454	-0.0735114	-0.0332411	0.0417629	0.144859	-0.0398448	0.00595835	-0.0411912	0.0511926	0.840076	0.737386	1	0.772816	1	1	1	0.83334
ENSMUSG00000005161	Prdx2	peroxiredoxin 2 [Source:MGI Symbol;Acc:MGI:109486]	26447.8	6730.88	9478.47	14228.1	-0.0312562	0.0220115	-0.076925	-0.0197636	-0.00710816	0.0391469	0.0363679	-0.053514	0.896336	0.786045	1	1	1	0.932882	0.922718	0.596077
ENSMUSG00000005198	Polr2a	polymerase (RNA) II (DNA directed) polypeptide A [Source:MGI Symbol;Acc:MGI:98086]	3033.53	2530.12	1650.42	1593.74	0.0162089	0.0152901	0.0513447	-0.0124341	0.00791606	-0.0980903	-0.0798548	-0.0239288	1	0.877883	0.984838	1	1	0.699012	1	0.91574
ENSMUSG00000005204	Senp3	SUMO/sentrin specific peptidase 3 [Source:MGI Symbol;Acc:MGI:2158736]	4365.08	2547.15	3223.73	4367.16	-0.0218583	-0.0277606	-0.045728	-0.0342236	-0.0230369	-0.0541968	-0.0053681	-0.0136829	1	0.753336	0.98708	1	1	0.73152	1	0.949426
ENSMUSG00000005220	Corin	corin, serine peptidase [Source:MGI Symbol;Acc:MGI:1349451]	34.4159	6.8686	13.1297	256.769	-0.20985	-0.441332	1.52315	1.09659	-0.805922	0.10751	-0.0546518	-0.00395615	1	1	0.897415	1	1	1	0.953758	1
ENSMUSG00000005225	Plekha8	pleckstrin homology domain containing, family A (phosphoinositide binding specific) member 8 [Source:MGI Symbol;Acc:MGI:2681164]	1272.59	387.94	558.624	913.241	-0.0553941	-0.0782619	-0.0397958	-0.0621515	0.0513494	0.0570108	-0.0457653	0.0804029	0.825086	0.396425	0.98809	1	1	0.895507	1	0.655917
ENSMUSG00000005233	Spc25	SPC25, NDC80 kinetochore complex component, homolog (S. cerevisiae) [Source:MGI Symbol;Acc:MGI:1913692]	640.128	16.2512	28.8231	21.6705	0.0382294	0.105529	-0.251541	-1.24715	-0.260165	-0.339508	-0.238935	-0.241755	0.976794	0.465854	1	0.567402	1	0.803171	1	1
ENSMUSG00000005237	Dnah2	dynein, axonemal, heavy chain 2 [Source:MGI Symbol;Acc:MGI:107731]	810.369	83.8899	135.684	30.7003	0.00621923	-0.0774678	-0.02648	-0.092562	-0.0209971	-0.0702533	0.737638	0.217534	1	0.572317	1	1	1	0.950128	1	1
ENSMUSG00000005251	Ripk4	receptor-interacting serine-threonine kinase 4 [Source:MGI Symbol;Acc:MGI:1919638]	50.0173	6.72995	33.2925	37.2455	0.357268	0.603863	0.459541	1.30609	-0.421155	-0.299588	-0.403005	0.760082	1	0.151945	1	1	1	1	1	0.339089
ENSMUSG00000005262	Ufd1	ubiquitin recognition factor in ER-associated degradation 1 [Source:MGI Symbol;Acc:MGI:109353]	2741.11	2196.54	3046.45	3848.23	-0.0438824	-0.00808645	0.00350273	0.00593965	0.0393054	0.0229649	-0.0368815	-0.0732325	0.888235	0.961595	1	1	1	0.955438	1	0.661464
ENSMUSG00000005267	Zfp287	zinc finger protein 287 [Source:MGI Symbol;Acc:MGI:2176561]	886.557	438.844	466.462	503.819	-0.0423666	-0.0593741	-0.0984896	-0.0835637	0.0586547	0.16261	0.140582	-0.00275476	0.918734	0.593023	0.920222	1	1	0.608313	0.788687	0.903806
ENSMUSG00000005268	Prlr	prolactin receptor [Source:MGI Symbol;Acc:MGI:97763]	183.69	15.6579	138.356	54.7241	-0.0673225	-0.247716	0.286219	-0.0177044	0.385197	0.0627534	-0.234947	-0.584834	0.850167	0.235275	1	1	1	0.9094	1	0.670345
ENSMUSG00000005299	Letm1	leucine zipper-EF-hand containing transmembrane protein 1 [Source:MGI Symbol;Acc:MGI:1932557]	3465.26	4594.94	4219.99	4215.97	-0.0217137	-0.0977719	-0.0273255	-0.0358947	-0.0171606	-0.0394201	-0.00912874	-0.0283139	1	0.158803	1	1	1	0.902043	1	0.913644
ENSMUSG00000005312	Ubqln1	ubiquilin 1 [Source:MGI Symbol;Acc:MGI:1860276]	6513.76	8173.65	6866.1	7546.97	0.000936717	0.0103893	-0.00640269	-0.0238305	-0.0288341	0.0110624	-0.088427	-0.0211017	1	0.862807	1	1	1	1	0.719137	0.897468
ENSMUSG00000005320	Fgfr4	fibroblast growth factor receptor 4 [Source:MGI Symbol;Acc:MGI:95525]	55.5208	7.09193	7.20806	8.39839	0.123705	0.364741	-0.039951	1.06891	0.179901	0.957067	0.1753	-0.514108	1	0.689072	1	1	1	1	1	1
ENSMUSG00000005338	Cadm3	cell adhesion molecule 3 [Source:MGI Symbol;Acc:MGI:2137858]	11560	22518.6	13501.1	36859.8	-0.0510033	-0.154076	-0.0134841	0.00925042	0.0347226	0.0313765	-0.0265916	0.000248925	0.917566	0.0109088	1	1	1	0.920523	0.983015	1
ENSMUSG00000005354	Txn2	thioredoxin 2 [Source:MGI Symbol;Acc:MGI:1929468]	3178.87	4791.37	4231.19	6180.46	0.0257072	0.019354	0.00247055	0.00895305	-0.0480926	-0.0285427	-0.012939	-0.04304	1	0.824205	1	1	1	0.946059	0.869484	0.79953
ENSMUSG00000005357	Slc1a6	solute carrier family 1 (high affinity aspartate/glutamate transporter), member 6 [Source:MGI Symbol;Acc:MGI:1096331]	660.321	409.469	358.518	6952.56	0.00854074	-0.00844886	0.150587	0.0789407	-0.0385715	0.0593776	-0.0310759	0.0525807	0.926499	0.954825	0.912454	1	1	0.975772	1	0.789673
ENSMUSG00000005360	Slc1a3	solute carrier family 1 (glial high affinity glutamate transporter), member 3 [Source:MGI Symbol;Acc:MGI:99917]	11133	25241.3	31358.2	70769.1	-0.0641919	0.0316502	-0.000879415	0.0962069	-0.0327066	-0.0293848	-0.0627619	-0.0591352	0.917566	0.821356	1	0.596692	1	0.937148	0.700774	0.705139
ENSMUSG00000005362	Crbn	cereblon [Source:MGI Symbol;Acc:MGI:1913277]	2188.7	2129.37	3158.94	4340.88	-0.00928531	0.00188872	-0.073178	-0.0283124	0.0204398	0.0557191	-0.0122362	-0.0615664	1	0.990456	0.926824	1	1	0.764159	1	0.604925
ENSMUSG00000005370	Msh6	mutS homolog 6 [Source:MGI Symbol;Acc:MGI:1343961]	1310.75	653.261	642.056	916.869	-0.00327507	-0.0383999	-0.0406169	-0.0658893	-0.0637746	-0.0329523	0.00713673	0.0961063	0.938335	0.75674	0.999817	1	1	0.937148	1	0.635549
ENSMUSG00000005371	Fbxo11	F-box protein 11 [Source:MGI Symbol;Acc:MGI:2147134]	6119.43	4596.24	5137.03	4539.2	0.0111915	-0.0188892	-0.0538731	-0.0460794	-0.018392	-0.0438986	-0.0322997	-0.0293687	1	0.779178	0.948654	1	1	0.794344	1	0.878923
ENSMUSG00000005373	Mlxipl	MLX interacting protein-like [Source:MGI Symbol;Acc:MGI:1927999]	67.9786	48.4525	89.1296	31.8207	0.0680673	0.216133	0.0524376	-0.20474	0.0626107	0.182791	-0.102452	-0.049429	1	0.865802	1	0.96654	1	0.784425	1	1
ENSMUSG00000005374	Tbl2	transducin (beta)-like 2 [Source:MGI Symbol;Acc:MGI:1351652]	896.921	1153.62	982.124	1180.51	0.0149564	-0.0488336	0.00353816	-0.0128757	-0.0110663	-0.0547691	-0.0716209	-0.0679055	0.917566	0.743864	1	1	1	0.883468	1	0.69413
ENSMUSG00000005378	Bud23	BUD23, rRNA methyltransferase and ribosome maturation factor [Source:MGI Symbol;Acc:MGI:1913388]	1166.82	602.137	848.85	900.696	0.0709435	0.0132644	0.024864	-0.0401056	-0.00310975	-0.00916856	0.0166519	-0.0067361	0.672217	0.922276	1	1	1	1	1	0.989023
ENSMUSG00000005397	Nid1	nidogen 1 [Source:MGI Symbol;Acc:MGI:97342]	1806.24	450.974	278.543	608.967	0.0520858	-0.0984128	0.303962	0.199471	0.14433	0.0780955	-0.0115266	0.044241	1	0.517813	0.617909	0.95058	1	0.829455	0.988083	0.884302
ENSMUSG00000005410	Mcm5	minichromosome maintenance complex component 5 [Source:MGI Symbol;Acc:MGI:103197]	1057.1	279.246	211.951	555.742	0.0334973	0.0644088	-0.276801	0.0331874	-0.14443	-0.174089	-0.158806	-0.142226	0.863596	0.604957	0.624488	1	1	0.745405	0.674086	0.473531
ENSMUSG00000005413	Hmox1	heme oxygenase 1 [Source:MGI Symbol;Acc:MGI:96163]	207.311	175.401	175.065	193.853	0.0572621	0.17024	-0.082454	-0.075707	-0.0569258	0.0284789	0.0894185	-0.121776	0.9606	0.45802	1	1	1	1	0.903996	0.83334
ENSMUSG00000005417	Mprip	myosin phosphatase Rho interacting protein [Source:MGI Symbol;Acc:MGI:1349438]	12105.6	13610.9	12327.3	16544.2	-0.0172857	-0.0532817	-0.0231844	-0.0494757	-0.01188	-0.0554152	-0.0529458	-0.0332186	1	0.326727	1	1	1	0.797018	0.84926	0.851637
ENSMUSG00000005442	Cic	capicua transcriptional repressor [Source:MGI Symbol;Acc:MGI:1918972]	9791.78	9796.7	5908.09	6737.6	0.0128855	0.075055	0.0250546	0.0143038	-0.0119314	-0.00265596	0.0484639	0.0282654	1	0.146368	1	1	1	1	0.779247	0.872838
ENSMUSG00000005447	Pafah1b3	platelet-activating factor acetylhydrolase, isoform 1b, subunit 3 [Source:MGI Symbol;Acc:MGI:108414]	7661.45	406.645	339.614	711.51	-0.0839865	-0.0209347	-0.0120917	-0.0250297	-0.115498	-0.0144762	-0.0724509	-0.00509535	0.569944	0.860526	1	1	1	0.999685	0.937599	0.989023
ENSMUSG00000005465	Il27ra	interleukin 27 receptor, alpha [Source:MGI Symbol;Acc:MGI:1355318]	17.2935	9.70539	40.41	7.42343	-0.217281	0.518472	-0.642073	-0.650611	0.0236332	-0.390165	0.669261	-0.0700233	1	1	0.97284	1	1	0.885036	1	1
ENSMUSG00000005469	Prkaca	protein kinase, cAMP dependent, catalytic, alpha [Source:MGI Symbol;Acc:MGI:97592]	5666.59	7355.34	6147.31	5405.84	-0.0222805	-0.0194506	-0.0248303	-0.0209625	0.0395756	0.0432176	-0.042837	-0.0518967	1	0.770096	1	1	1	0.929927	0.738915	0.692763
ENSMUSG00000005470	Asf1b	anti-silencing function 1B histone chaperone [Source:MGI Symbol;Acc:MGI:1914179]	138.089	23.8783	24.1731	50.9591	0.175608	0.260686	0.38811	0.0622021	0.267865	0.309141	0.214757	0.111397	1	0.468148	0.98809	1	1	1	1	1
ENSMUSG00000005481	Ddx39	DEAD (Asp-Glu-Ala-Asp) box polypeptide 39 [Source:MGI Symbol;Acc:MGI:1915528]	1752.81	281.706	483.199	858.18	-0.0289819	-0.00378016	-0.00813623	0.0144535	-0.0899376	-0.223418	0.111194	0.121995	1	1	1	1	1	0.383328	0.674086	0.442948
ENSMUSG00000005483	Dnajb1	DnaJ heat shock protein family (Hsp40) member B1 [Source:MGI Symbol;Acc:MGI:1931874]	2298.4	3106.2	2109.41	1879.66	-0.0245068	-0.0111791	-0.00661752	0.0316302	0.0494756	0.151981	-0.0176816	0.0266998	1	1	1	1	1	0.278914	1	0.948756
ENSMUSG00000005501	Usp40	ubiquitin specific peptidase 40 [Source:MGI Symbol;Acc:MGI:2443184]	1075.35	211.173	495.702	813.386	-0.00510371	0.00604293	0.0939826	0.138916	-0.0829707	-0.053667	0.106023	0.0472012	1	0.97681	1	1	1	0.926451	0.788021	0.836352
ENSMUSG00000005503	Evx1	even-skipped homeobox 1 [Source:MGI Symbol;Acc:MGI:95461]	45.4502	NA	NA	NA	0.350721	0.489386	NA	NA	NA	NA	NA	NA	0.738856	0.424686	NA	NA	NA	NA	NA	NA
ENSMUSG00000005505	Kbtbd4	kelch repeat and BTB (POZ) domain containing 4 [Source:MGI Symbol;Acc:MGI:1914386]	572.703	467.278	479.355	614.319	0.0116829	0.0399303	-0.0137403	-0.0524986	-0.0627926	-0.0491707	-0.0595057	-0.0382357	1	0.739843	1	1	1	0.855229	0.982289	0.886268
ENSMUSG00000005506	Celf1	CUGBP, Elav-like family member 1 [Source:MGI Symbol;Acc:MGI:1342295]	6789.95	6733.2	5245.55	5211.16	-0.0531059	-0.0343515	0.0639092	0.0482725	0.00972178	-0.0209283	-0.0724145	0.0387551	0.784287	0.6758	1	1	1	0.942599	0.753363	0.839659
ENSMUSG00000005510	Ndufs3	NADH:ubiquinone oxidoreductase core subunit S3 [Source:MGI Symbol;Acc:MGI:1915599]	2327.95	2918.97	3440.3	5155.11	-0.00551645	-0.0200768	-0.0179568	-0.0273889	-0.0233157	-0.0222264	-0.0317914	-0.0842094	1	0.846349	1	1	1	1	0.895553	0.30071
ENSMUSG00000005514	Por	P450 (cytochrome) oxidoreductase [Source:MGI Symbol;Acc:MGI:97744]	2888.95	3401.11	2953.99	2486.48	-0.013844	-0.000965225	0.0233387	0.012358	0.0410914	-0.013604	-0.0827201	-0.0560871	1	1	0.984838	1	1	0.971105	1	0.790598
ENSMUSG00000005533	Igf1r	insulin-like growth factor I receptor [Source:MGI Symbol;Acc:MGI:96433]	2985.53	2352.58	1398.42	1223.48	-0.00453349	-0.0841945	0.230738	-0.044375	-0.0100051	-0.159963	0.0904818	-0.00778058	1	0.404157	0.157289	1	1	0.48463	1	0.986326
ENSMUSG00000005534	Insr	insulin receptor [Source:MGI Symbol;Acc:MGI:96575]	2398.88	1286.49	1250.5	1243.74	-0.0205156	-0.0840626	0.102153	0.00621104	0.0184363	-0.0739388	-0.00208484	0.00717899	1	0.351098	0.876077	1	1	0.726638	1	1
ENSMUSG00000005540	Fcer2a	Fc receptor, IgE, low affinity II, alpha polypeptide [Source:MGI Symbol;Acc:MGI:95497]	26.3583	19.7234	19.8005	51.0427	-0.237252	-0.121615	-0.216589	-0.20029	0.346084	-0.0997171	-0.285963	-0.285279	1	1	1	1	1	1	1	0.877477
ENSMUSG00000005547	Cyp2a5	cytochrome P450, family 2, subfamily a, polypeptide 5 [Source:MGI Symbol;Acc:MGI:88597]	46.7153	5.45556	5.98888	4.04101	-0.108602	0.133577	2.5248	1.94677	0.591702	0.0108894	0.312165	1.05929	1	1	0.530606	0.916103	1	1	1	1
ENSMUSG00000005553	Atp4a	ATPase, H+/K+ exchanging, gastric, alpha polypeptide [Source:MGI Symbol;Acc:MGI:88113]	85.1837	20.8734	21.944	6.98376	0.167957	0.388369	0.519092	0.689989	0.792512	0.805162	0.173034	-0.0267203	0.852784	0.27323	0.972959	0.939658	1	0.54053	1	1
ENSMUSG00000005566	Trim28	tripartite motif-containing 28 [Source:MGI Symbol;Acc:MGI:109274]	10825.2	4819.27	4619.13	5077.46	0.0288139	0.0471627	0.00942836	-0.0577688	-0.00803968	-0.0446057	-0.0779909	-0.0524546	1	0.469163	1	1	1	0.835474	0.789842	0.754269
ENSMUSG00000005575	Ube2m	ubiquitin-conjugating enzyme E2M [Source:MGI Symbol;Acc:MGI:108278]	5846.87	8169.48	5828.49	5815.36	-0.0642163	-0.0547824	-0.0178533	-0.0198732	0.0143297	-0.0241966	-0.0599623	-0.0783986	1	0.567352	1	1	1	1	0.736422	0.325937
ENSMUSG00000005580	Adcy9	adenylate cyclase 9 [Source:MGI Symbol;Acc:MGI:108450]	485.516	1958.33	1928.1	1009.59	-0.083626	-0.174037	0.0596314	0.00581349	-0.00645877	0.0105283	-0.0145209	-0.0088693	0.886332	0.183605	0.98708	1	1	1	1	0.981267
ENSMUSG00000005583	Mef2c	myocyte enhancer factor 2C [Source:MGI Symbol;Acc:MGI:99458]	4310.45	29264.2	6966.14	998.552	0.167539	0.0825184	-0.0144171	-0.0439485	0.230192	0.150155	0.00552026	0.184555	0.788773	0.696826	1	1	0.103605	0.444634	1	0.119168
ENSMUSG00000005609	Ctr9	CTR9 homolog, Paf1/RNA polymerase II complex component [Source:MGI Symbol;Acc:MGI:109345]	2671.36	1882.04	1886.06	1720.21	-0.0576195	-0.0692718	0.00433852	-0.000683439	-0.058306	0.0066066	0.0770224	0.0309843	0.777381	0.331847	1	1	1	1	1	0.934651
ENSMUSG00000005610	Eif4g2	eukaryotic translation initiation factor 4, gamma 2 [Source:MGI Symbol;Acc:MGI:109207]	76372.2	20951.3	25037.2	33152	0.00441169	-0.00798687	-0.0866636	0.0325743	-0.0390564	-0.000440286	-0.00565041	0.0140098	1	0.862807	0.705081	1	1	1	1	0.892426
ENSMUSG00000005611	Mrvi1	MRV integration site 1 [Source:MGI Symbol;Acc:MGI:1338023]	55.5665	185.517	131.739	99.2423	-0.274173	-0.188007	0.488594	0.0866697	-0.0622482	-0.124723	0.0106098	-0.0105906	1	1	0.47224	1	1	0.900747	1	1
ENSMUSG00000005615	Pcyt1a	phosphate cytidylyltransferase 1, choline, alpha isoform [Source:MGI Symbol;Acc:MGI:88557]	2438.88	1488.81	1527.54	2284.6	-0.00249705	-0.0403837	0.0656144	0.0484751	-0.140664	-0.00166688	-0.0141042	0.0115749	1	0.736	0.953612	1	0.544545	1	1	1
ENSMUSG00000005621	Zfp592	zinc finger protein 592 [Source:MGI Symbol;Acc:MGI:2443541]	1679.32	1036.24	935.051	1165.72	0.0504573	0.0596655	-0.0588367	-0.0589933	-0.0592041	0.0659057	-0.0857332	-0.0320798	1	0.616125	0.998224	1	1	0.924026	1	0.873909
ENSMUSG00000005625	Psmd4	proteasome (prosome, macropain) 26S subunit, non-ATPase, 4 [Source:MGI Symbol;Acc:MGI:1201670]	4403.2	4344.67	4447.66	5697.43	-0.0528016	-0.0135154	0.0665414	-0.00722519	0.0134617	-0.0296482	-0.0413077	-0.0358469	0.907831	0.865443	0.884309	1	1	0.868372	0.946251	0.792555
ENSMUSG00000005628	Tmod4	tropomodulin 4 [Source:MGI Symbol;Acc:MGI:1355285]	26.2315	4.23482	7.40375	14.8978	-0.0923534	0.0229214	0.0825224	-0.109631	-0.34833	-0.764046	0.457978	0.168597	1	1	1	1	1	0.965632	1	1
ENSMUSG00000005640	Insrr	insulin receptor-related receptor [Source:MGI Symbol;Acc:MGI:1346037]	65.6102	13.8884	10.49	85.7761	0.30295	0.416166	-0.301076	-0.338564	0.573547	1.2108	0.0278849	0.776537	0.808863	0.500253	1	1	1	0.823808	1	0.125262
ENSMUSG00000005656	Snx6	sorting nexin 6 [Source:MGI Symbol;Acc:MGI:1919433]	3081.3	1215.21	1542.32	2254.79	-0.0080934	-0.0194965	0.0258549	-0.00791971	0.00631508	0.0468956	0.0119444	-0.0008925	1	0.850163	0.999096	1	1	0.887465	1	1
ENSMUSG00000005667	Mthfd2	methylenetetrahydrofolate dehydrogenase (NAD+ dependent), methenyltetrahydrofolate cyclohydrolase [Source:MGI Symbol;Acc:MGI:1338850]	769.903	162.746	252.256	355.542	-0.0819205	-0.198975	0.0212914	0.00230941	-0.0274123	0.097044	-0.214121	-0.0625949	0.843108	0.0678031	1	1	1	0.777985	0.587505	0.839659
ENSMUSG00000005672	Kit	KIT proto-oncogene receptor tyrosine kinase [Source:MGI Symbol;Acc:MGI:96677]	2215.21	1527.93	2609.37	5264.14	0.00471398	-0.03242	-0.0417404	-0.0609772	0.0379452	0.12091	-0.1321	-0.161374	1	0.82869	1	1	1	0.581219	0.521864	0.0786162
ENSMUSG00000005674	Tomm40l	translocase of outer mitochondrial membrane 40-like [Source:MGI Symbol;Acc:MGI:3589112]	1015.62	1164.61	1391.02	2087.33	-0.040491	-0.0717251	0.128265	0.0514535	-0.0910706	-0.0297272	0.0394462	0.0416191	0.843108	0.517199	0.876077	1	1	0.957843	0.990324	0.821161
ENSMUSG00000005677	Nr1i3	nuclear receptor subfamily 1, group I, member 3 [Source:MGI Symbol;Acc:MGI:1346307]	10.997	NA	6.76654	5.63195	0.490405	0.539582	NA	NA	-0.980318	-0.129744	0.52681	-1.17524	1	1	NA	NA	1	1	1	1
ENSMUSG00000005681	Apoa2	apolipoprotein A-II [Source:MGI Symbol;Acc:MGI:88050]	31.39	20.2081	17.6772	40.0503	0.0238784	0.315441	-0.214988	-0.540369	0.471211	0.311452	0.08109	-0.389073	1	1	1	1	1	1	1	1
ENSMUSG00000005682	Pan2	PAN2 poly(A) specific ribonuclease subunit [Source:MGI Symbol;Acc:MGI:1918984]	1872.37	258.961	605.76	1553.04	0.117885	0.168489	0.0169067	-0.120289	-0.0285407	-0.0780289	0.0334492	-0.0275222	0.475173	0.0204774	1	1	1	0.894299	1	0.902654
ENSMUSG00000005683	Cs	citrate synthase [Source:MGI Symbol;Acc:MGI:88529]	8375.59	11045	9602.07	8035.84	-0.00454357	-0.0383432	-0.00781983	-0.00970793	-0.0148699	-0.0170931	-0.0700943	-0.0292998	1	0.584437	1	1	1	0.959875	0.635449	0.894804
ENSMUSG00000005686	Ampd3	adenosine monophosphate deaminase 3 [Source:MGI Symbol;Acc:MGI:1096344]	760.357	729.678	766.952	715.213	0.0947129	0.107513	0.13314	0.157258	0.0157765	0.0220373	0.0415933	0.0666319	0.784287	0.403984	0.909798	0.955162	1	0.99288	0.891291	0.777116
ENSMUSG00000005687	Bcas2	breast carcinoma amplified sequence 2 [Source:MGI Symbol;Acc:MGI:1915433]	4739.8	1690.06	2274.8	3916.4	-0.0196895	-0.0391391	-0.0269688	-0.073511	-0.0140795	-0.0187703	0.0430801	-0.041751	1	0.615727	1	0.958963	1	0.946059	0.958068	0.850885
ENSMUSG00000005698	Ctcf	CCCTC-binding factor [Source:MGI Symbol;Acc:MGI:109447]	4158.14	2419.49	2789.67	4072.58	-0.000790106	0.0128042	-0.0433927	-0.0162518	0.0123474	0.0211027	-0.0173957	0.0432453	1	0.93631	0.98809	1	1	1	1	0.712227
ENSMUSG00000005699	Pard6a	par-6 family cell polarity regulator alpha [Source:MGI Symbol;Acc:MGI:1927223]	1147.98	932.817	1051.56	3963.73	-0.018317	-0.0406331	0.0377841	0.0247	0.0276348	0.0300849	0.091906	-0.0157465	0.914546	0.772085	0.98809	1	1	0.967299	0.70125	1
ENSMUSG00000005705	Agrp	agouti related neuropeptide [Source:MGI Symbol;Acc:MGI:892013]	44.2376	12.5123	17.4514	26.9943	0.0423237	-0.346206	0.507108	0.511743	-0.145941	-0.302846	-0.0843333	-0.000843712	1	0.639004	1	1	1	1	1	1
ENSMUSG00000005716	Pvalb	parvalbumin [Source:MGI Symbol;Acc:MGI:97821]	56.9466	1508.17	1965.1	48134.6	0.0861171	0.0391442	-0.056354	0.0792026	-0.178118	-0.00498133	0.029799	-0.0275847	1	1	1	1	1	1	1	0.888134
ENSMUSG00000005718	Tfap4	transcription factor AP4 [Source:MGI Symbol;Acc:MGI:103239]	453.06	80.2075	152.852	287.436	0.117327	0.0962481	0.0324399	-0.191247	-0.0907558	-0.0745373	-0.027153	-0.135477	0.594231	0.486917	1	0.991235	1	0.918319	1	0.617161
ENSMUSG00000005732	Ranbp1	RAN binding protein 1 [Source:MGI Symbol;Acc:MGI:96269]	4175.07	1382.28	1699.82	2043.5	-0.0316109	-0.0356419	0.0194528	0.018056	0.00895165	0.0559254	-0.00464954	-0.0179367	0.921317	0.596651	1	1	1	0.766042	1	0.934651
ENSMUSG00000005763	Cd247	CD247 antigen [Source:MGI Symbol;Acc:MGI:88334]	15.5199	NA	NA	6.88218	0.219609	0.498406	NA	NA	NA	NA	-0.281774	0.560094	1	1	NA	NA	NA	NA	1	1
ENSMUSG00000005774	Rfx5	regulatory factor X, 5 (influences HLA class II expression) [Source:MGI Symbol;Acc:MGI:1858421]	928.109	510.192	623.19	718.124	-0.0169485	-0.0213676	0.0341823	-0.0439058	-0.108175	0.0181887	-0.00209154	0.025459	1	0.797618	1	1	1	0.966789	1	0.923465
ENSMUSG00000005779	Psmb4	proteasome (prosome, macropain) subunit, beta type 4 [Source:MGI Symbol;Acc:MGI:1098257]	8338.98	5492.19	6288.2	8136.04	-0.0343813	-0.0364719	0.03383	0.00611181	-0.00792521	-0.0194383	0.0135913	-0.0296643	0.913161	0.510264	0.998224	1	1	0.955907	0.829171	0.851637
ENSMUSG00000005802	Slc30a4	solute carrier family 30 (zinc transporter), member 4 [Source:MGI Symbol;Acc:MGI:1345282]	2392.4	2921.67	2718.95	3168.47	-0.0308137	-0.0892834	-0.0323189	-0.0319981	0.0525287	0.0433191	0.104209	0.0488177	1	0.191726	0.970186	1	1	0.883468	0.564032	0.785645
ENSMUSG00000005803	Sqor	sulfide quinone oxidoreductase [Source:MGI Symbol;Acc:MGI:1929899]	70.4562	201.007	253.54	449.487	0.205207	0.0977755	-0.0571882	-0.0841704	-0.0230153	-0.00710618	0.0712207	-0.0313917	0.825086	1	1	1	1	0.937148	1	0.914597
ENSMUSG00000005804	Bloc1s6	biogenesis of lysosomal organelles complex-1, subunit 6, pallidin [Source:MGI Symbol;Acc:MGI:1927580]	2383.79	1207.59	978.764	806.79	-0.0166228	-0.0312675	-0.102625	-0.110135	0.0461619	-0.0171742	-0.0492461	-0.0429892	1	0.836714	0.882186	0.876245	1	1	1	0.853793
ENSMUSG00000005813	Metap1	methionyl aminopeptidase 1 [Source:MGI Symbol;Acc:MGI:1922874]	2039.05	1474.67	1551.6	1260.03	0.0279948	0.00522642	0.0639027	0.0676701	-0.0231869	0.0284811	-0.088509	-0.0565788	1	0.968347	0.941677	1	1	0.959875	0.956415	0.724213
ENSMUSG00000005823	Gpr108	G protein-coupled receptor 108 [Source:MGI Symbol;Acc:MGI:1925558]	664.321	757.878	904.367	1521.38	-0.0723775	-0.131124	0.0163624	-0.0266465	-0.0163711	-0.0394266	-0.104723	-0.0111751	0.820505	0.171049	1	1	1	0.912625	0.788687	0.990979
ENSMUSG00000005836	Gata6	GATA binding protein 6 [Source:MGI Symbol;Acc:MGI:107516]	11.5302	NA	6.77881	9.97867	-0.475011	-0.623969	NA	NA	-1.26376	-0.999799	-0.843646	0.634075	1	1	NA	NA	1	1	0.987932	1
ENSMUSG00000005846	Rsl1d1	ribosomal L1 domain containing 1 [Source:MGI Symbol;Acc:MGI:1913659]	3109.75	1484.7	2068.88	2512.42	-0.00189291	0.00222536	-0.0383392	-0.0632418	-0.03438	-0.0817436	0.0384598	-0.0165497	1	1	0.984838	1	1	0.490087	0.962687	0.935985
ENSMUSG00000005871	Apc	APC, WNT signaling pathway regulator [Source:MGI Symbol;Acc:MGI:88039]	19450.4	10036	8241.26	3899.45	-0.0188136	-0.0645514	-0.0699122	-0.00304884	-0.0149559	0.0181232	0.116924	0.0846335	1	0.56071	1	1	1	0.980301	0.73242	0.707134
ENSMUSG00000005873	Reep5	receptor accessory protein 5 [Source:MGI Symbol;Acc:MGI:1270152]	18242.6	18933.5	20036.9	18478.4	-0.031302	-0.102641	-0.0586916	-0.0353647	-0.0109587	0.00544477	0.0652817	0.022274	1	0.0949829	0.90202	1	1	1	0.456696	0.83334
ENSMUSG00000005881	Ergic3	ERGIC and golgi 3 [Source:MGI Symbol;Acc:MGI:1913616]	5668.46	4390.36	4361.18	5366.72	0.00858004	-0.00163862	0.046584	-0.0166268	0.0552023	0.0608389	-0.0161338	-0.00599678	1	0.938342	0.941677	1	1	0.73056	1	1
ENSMUSG00000005882	Uqcc1	ubiquinol-cytochrome c reductase complex assembly factor 1 [Source:MGI Symbol;Acc:MGI:1929472]	1755.92	1876.24	2584.54	4306.16	-0.00627814	-0.00407182	0.00532163	-0.0149882	-0.0436438	-0.0808079	-0.0020141	-0.0437424	1	0.968789	1	1	1	0.580559	1	0.752703
ENSMUSG00000005883	Spo11	SPO11 meiotic protein covalently bound to DSB [Source:MGI Symbol;Acc:MGI:1349669]	40.2531	NA	6.05344	11.5509	0.0859084	-0.131767	NA	NA	-0.545595	0.160584	0.415359	0.10012	1	1	NA	NA	1	1	1	1
ENSMUSG00000005886	Ncoa2	nuclear receptor coactivator 2 [Source:MGI Symbol;Acc:MGI:1276533]	3055.91	3730.41	2707.83	2827.82	0.0118622	0.0409501	-0.0249126	-0.0560089	-0.0335225	-0.0120022	-0.0508222	-0.0422426	1	0.603121	1	1	1	1	1	0.811804
ENSMUSG00000005892	Trh	thyrotropin releasing hormone [Source:MGI Symbol;Acc:MGI:98823]	139.11	72.5071	36.1967	NA	-0.0464656	0.27637	-0.0285495	0.766023	0.391505	1.79985	NA	NA	1	0.475587	1	0.937248	1	0.00131025	NA	NA
ENSMUSG00000005893	Nr2c2	nuclear receptor subfamily 2, group C, member 2 [Source:MGI Symbol;Acc:MGI:1352466]	2743.84	2239.86	2433.66	2559.63	-0.0148893	0.0328402	-0.0785515	-0.064251	-0.0151755	0.0389804	-0.0291025	-0.0894726	1	0.842704	0.90202	0.994935	1	0.967582	1	0.698179
ENSMUSG00000005897	Nr2c1	nuclear receptor subfamily 2, group C, member 1 [Source:MGI Symbol;Acc:MGI:1352465]	565.273	336.264	381.738	590.39	0.0624826	-0.0120967	0.129332	0.0038076	0.0046405	0.102989	-0.157425	-0.0838358	0.948575	0.862545	0.942475	1	1	0.782971	0.679483	0.747373
ENSMUSG00000005899	Smpd4	sphingomyelin phosphodiesterase 4 [Source:MGI Symbol;Acc:MGI:1924876]	1974.11	1057.64	1261.87	1432.59	0.0371259	-0.0140194	-0.0777435	-0.0794247	0.0198733	0.0106725	-0.106317	0.0487623	1	0.920469	0.942559	0.994935	1	1	0.800991	0.836611
ENSMUSG00000005907	Pex1	peroxisomal biogenesis factor 1 [Source:MGI Symbol;Acc:MGI:1918632]	897.306	498.863	586.479	671.446	0.00238212	0.00513344	-0.118302	-0.0319963	-0.082307	-0.0532505	0.0179691	0.0597524	1	0.875603	0.898068	1	1	0.908311	1	0.803658
ENSMUSG00000005917	Otx1	orthodenticle homeobox 1 [Source:MGI Symbol;Acc:MGI:97450]	568.178	287.167	169.306	3.61499	0.2353	0.199642	-0.0625795	0.104958	0.0437659	0.158269	-0.211236	1.14868	0.118604	0.0834725	0.984838	1	1	0.751206	1	1
ENSMUSG00000005936	Kctd20	potassium channel tetramerisation domain containing 20 [Source:MGI Symbol;Acc:MGI:1914239]	4663.22	2533.99	2684.69	3051.87	0.0084313	0.0412157	0.0121728	0.103348	-0.0395561	-0.000333018	-0.0215155	0.0434746	1	0.526921	1	0.820907	1	1	1	0.752638
ENSMUSG00000005947	Itgae	integrin alpha E, epithelial-associated [Source:MGI Symbol;Acc:MGI:1298377]	36.5269	7.65778	15.6929	50.081	0.415087	0.434798	0.0507433	0.8908	0.309572	0.640433	0.614466	0.469901	1	0.63197	1	1	1	0.879514	1	0.792068
ENSMUSG00000005949	Ctns	cystinosis, nephropathic [Source:MGI Symbol;Acc:MGI:1932872]	642.086	373.248	432.297	542.872	0.0490346	-0.0438325	-0.00800978	-0.000971311	-0.122457	-0.0692535	-0.0169942	0.127963	0.938491	0.753877	1	1	1	0.877995	1	0.552339
ENSMUSG00000005950	P2rx5	purinergic receptor P2X, ligand-gated ion channel, 5 [Source:MGI Symbol;Acc:MGI:2137026]	35.8972	21.7326	68.8167	51.0044	-0.0626427	-0.104027	-0.477224	-0.121876	0.240031	0.665603	0.421829	0.314702	1	1	0.953612	1	1	0.0646514	1	0.803658
ENSMUSG00000005951	Shpk	sedoheptulokinase [Source:MGI Symbol;Acc:MGI:1921887]	93.0243	127.278	163.271	177.485	0.0573085	0.196074	0.0287601	0.126766	0.112513	-0.130655	0.067345	-0.0769388	1	0.820804	1	1	1	0.883468	1	1
ENSMUSG00000005958	Ephb3	Eph receptor B3 [Source:MGI Symbol;Acc:MGI:104770]	956.926	1229.73	803.909	138.186	0.0128626	0.0143235	-0.124077	0.0281202	-0.0670518	0.0605604	0.255398	0.375082	1	0.912809	0.919527	1	1	0.873161	0.757468	0.287959
ENSMUSG00000005968	Tuft1	tuftelin 1 [Source:MGI Symbol;Acc:MGI:109572]	217.103	51.8964	122.947	323.344	0.06201	0.339623	-0.123908	0.100968	-0.0511475	-0.0974275	-0.182254	0.067369	0.927146	0.0163235	1	1	1	0.933133	0.673004	0.850824
ENSMUSG00000005973	Rcn1	reticulocalbin 1 [Source:MGI Symbol;Acc:MGI:104559]	2628.02	1102.74	978.61	487.313	0.0685752	0.029275	0.0732783	-0.0686301	0.0676639	0.127719	0.118827	0.0582239	1	0.820716	0.946484	0.958963	1	0.685521	0.712014	0.83334
ENSMUSG00000005980	Dnase1	deoxyribonuclease I [Source:MGI Symbol;Acc:MGI:103157]	349.119	89.8214	149.494	113.537	0.105944	0.0683873	-0.394702	-0.242317	-0.0598826	0.0448528	-0.0377609	-0.194486	0.762943	0.769438	0.849036	0.958963	1	0.901643	1	0.921288
ENSMUSG00000005981	Trap1	TNF receptor-associated protein 1 [Source:MGI Symbol;Acc:MGI:1915265]	2140.23	2329.08	2776.08	3884.28	-0.0185575	-0.00394375	-0.0684645	-0.0170218	-0.0705923	-0.0581688	-0.0600986	-0.0486748	1	0.969299	0.912454	1	1	0.743343	0.805832	0.679937
ENSMUSG00000005982	Naa60	N(alpha)-acetyltransferase 60, NatF catalytic subunit [Source:MGI Symbol;Acc:MGI:1922013]	2641.43	3095.01	2539.89	3023.81	-0.00600847	-0.0325825	0.0313154	-0.00598558	0.0200966	-0.000863675	-0.070481	0.0104179	1	0.754839	1	1	1	1	0.771967	1
ENSMUSG00000005983	1700037C18Rik	RIKEN cDNA 1700037C18 gene [Source:MGI Symbol;Acc:MGI:1920511]	211.31	160.997	155.179	139.042	-0.0893006	0.0941205	0.0449897	0.232975	-0.0113645	0.035208	-0.0884798	-0.126298	0.950132	0.640005	0.998224	0.935457	1	0.975154	1	0.803658
ENSMUSG00000005986	Ankrd13d	ankyrin repeat domain 13 family, member D [Source:MGI Symbol;Acc:MGI:1915673]	2144.17	2096.73	1799.17	1649.23	-0.0353787	-0.0879774	-0.0386966	-0.0211462	0.0571482	-0.0575578	-0.0855503	-0.107323	1	0.336297	0.992585	1	1	0.82703	1	0.499282
ENSMUSG00000005994	Tyrp1	tyrosinase-related protein 1 [Source:MGI Symbol;Acc:MGI:98881]	6.52477	9.55653	8.00605	13.2557	-0.00724349	-1.47218	-0.536259	1.5073	-0.299818	-1.33252	-0.764083	-1.06073	1	0.798983	1	1	1	0.851586	0.953008	0.528914
ENSMUSG00000006005	Tpr	translocated promoter region, nuclear basket protein [Source:MGI Symbol;Acc:MGI:1922066]	3943.18	2651.45	2477.15	2278.39	-0.0427905	-0.0503203	-0.0498961	-0.0731756	0.0120036	-0.0622717	0.00137348	0.0134305	0.888996	0.555834	0.97284	1	1	0.708145	1	0.956573
ENSMUSG00000006010	Odr4	odr4 GPCR localization factor homolog [Source:MGI Symbol;Acc:MGI:2385108]	1497.77	1295.58	2318.77	3212.3	0.0319369	0.0145697	-0.0288759	-0.0308978	-0.0241769	-0.0789088	0.0281343	-0.0391451	1	0.895586	1	1	1	0.602222	0.955195	0.791277
ENSMUSG00000006014	Prg4	proteoglycan 4 (megakaryocyte stimulating factor, articular superficial zone protein) [Source:MGI Symbol;Acc:MGI:1891344]	31.1129	205.312	99.9714	104.216	0.27429	0.156961	0.306591	-0.0952421	0.182922	0.397301	-0.194426	-0.22051	1	1	0.975652	1	1	0.415534	1	0.928924
ENSMUSG00000006019	Dhx34	DEAH (Asp-Glu-Ala-His) box polypeptide 34 [Source:MGI Symbol;Acc:MGI:1918973]	739.125	530.406	472.531	476.95	0.00680273	0.0448524	0.059757	0.0402526	-0.0013113	0.0504805	0.0310501	0.0596551	1	0.765371	1	1	1	0.894077	0.984308	0.79598
ENSMUSG00000006021	Kptn	kaptin [Source:MGI Symbol;Acc:MGI:1890380]	1014.57	753.772	890.693	1230.86	-0.046782	-0.0141692	0.140668	0.0638012	0.0647673	0.0479787	0.0115575	-0.0472628	0.910988	0.931033	0.859718	1	1	0.87567	1	0.79598
ENSMUSG00000006024	Napa	N-ethylmaleimide sensitive fusion protein attachment protein alpha [Source:MGI Symbol;Acc:MGI:104563]	3988.11	10079.5	9633.59	12858.8	-0.0254841	-0.0532714	-0.0689522	-0.00169369	-0.0211394	-0.10339	-0.0160792	-0.0519058	1	0.456907	1	1	1	0.443651	0.840609	0.769467
ENSMUSG00000006050	Sra1	steroid receptor RNA activator 1 [Source:MGI Symbol;Acc:MGI:1344414]	1618.04	963.92	1266.6	1737.55	-0.0749717	-0.0514021	0.0496122	0.111666	-0.0377688	-0.0153426	0.104906	0.00728365	1	0.608439	1	0.95058	1	0.989939	1	1
ENSMUSG00000006057	Atp5g1	ATP synthase, H+ transporting, mitochondrial F0 complex, subunit C1 (subunit 9) [Source:MGI Symbol;Acc:MGI:107653]	4754.69	3779.72	4712.61	6557.25	-0.0229758	-0.0624058	-0.0159806	0.0578878	-0.038998	0.00276985	0.0203912	-0.0680816	1	0.370711	1	1	1	1	1	0.526978
ENSMUSG00000006058	Snf8	SNF8, ESCRT-II complex subunit, homolog (S. cerevisiae) [Source:MGI Symbol;Acc:MGI:1343161]	2147.01	2490.55	2489.61	2272.41	-0.0642466	-0.0773783	-0.00808328	0.00704234	-0.0593035	-0.0449404	0.00335994	0.0545911	1	0.297984	1	1	1	0.883468	1	0.775454
ENSMUSG00000006095	Tbcb	tubulin folding cofactor B [Source:MGI Symbol;Acc:MGI:1913661]	5170.05	3089.7	3168.85	3802.71	-0.0496287	-0.0838079	-0.0483263	-0.0221866	-0.0081101	0.0340695	-0.00543546	-0.0591109	1	0.209259	0.935555	1	1	0.883468	1	0.631586
ENSMUSG00000006127	Inpp5k	inositol polyphosphate 5-phosphatase K [Source:MGI Symbol;Acc:MGI:1194899]	1256.81	1240.18	1523.45	2373.67	-0.00982471	-0.0295731	0.032454	-0.115636	0.0288436	-0.0497838	-0.103688	-0.0796267	0.921317	0.822649	1	0.938485	1	0.879398	0.735602	0.653142
ENSMUSG00000006134	Crkl	v-crk avian sarcoma virus CT10 oncogene homolog-like [Source:MGI Symbol;Acc:MGI:104686]	3013.37	2203.18	2006.96	2941.95	0.00775118	0.00570838	0.03851	-0.00622953	-0.059835	0.0868661	-0.00723195	0.0366186	1	1	0.98809	1	1	0.688108	1	0.803658
ENSMUSG00000006154	Eps8l1	EPS8-like 1 [Source:MGI Symbol;Acc:MGI:1914675]	329.953	281.089	314.015	325.486	0.406992	0.418397	-0.416209	-0.30233	-0.333813	-0.00401492	-0.524388	-0.134083	0.759224	0.373748	0.90202	0.981762	1	0.942599	0.961797	0.93511
ENSMUSG00000006169	Clint1	clathrin interactor 1 [Source:MGI Symbol;Acc:MGI:2144243]	2222.73	2435.85	2287.73	2075.24	0.0162666	0.0445707	-0.0514931	-0.024824	-0.0180386	0.00188698	-0.14146	-0.0400945	1	0.646616	0.97284	1	1	1	0.394086	0.812933
ENSMUSG00000006179	Prss16	protease, serine 16 (thymus) [Source:MGI Symbol;Acc:MGI:1859181]	NA	32.1899	36.8074	37.6306	NA	NA	0.394717	-0.0070956	-0.368296	-0.992733	-0.273861	-2.11429	NA	NA	0.97284	1	1	0.0976726	1	4.30286e-08
ENSMUSG00000006191	Cdkal1	CDK5 regulatory subunit associated protein 1-like 1 [Source:MGI Symbol;Acc:MGI:1921765]	444.389	306.618	433.243	743.811	0.00384846	0.0605882	0.116732	0.0699429	-0.0228117	0.0809563	0.00221827	-0.00530933	0.953578	0.613945	0.946484	1	1	0.832834	1	0.98664
ENSMUSG00000006204	Cdcp3	CUB domain containing protein 3 [Source:MGI Symbol;Acc:MGI:1918645]	NA	NA	NA	34.7328	NA	NA	NA	NA	NA	NA	-0.611408	-0.34747	NA	NA	NA	NA	NA	NA	1	1
ENSMUSG00000006205	Htra1	HtrA serine peptidase 1 [Source:MGI Symbol;Acc:MGI:1929076]	705.26	7007.06	7614.98	7539.88	-0.054288	-0.0620824	0.0581756	-0.00698641	0.0157612	-0.0919199	-0.0983186	-0.0460869	1	0.774514	0.98708	1	1	0.709411	0.752726	0.819749
ENSMUSG00000006215	Zbtb17	zinc finger and BTB domain containing 17 [Source:MGI Symbol;Acc:MGI:107410]	1729.96	1192.54	1276.04	1415.28	0.0214712	0.0655204	-0.114451	0.0354039	0.0433964	0.0527743	-0.0300751	-0.0497105	1	0.575541	0.865219	1	1	0.882129	1	0.83334
ENSMUSG00000006218	Fam131c	family with sequence similarity 131, member C [Source:MGI Symbol;Acc:MGI:2685539]	1930.4	144.645	121.691	395.627	-0.0391352	-0.0184024	0.0164777	0.000452026	0.0419077	-0.0411578	-0.0729024	0.0119465	1	0.973964	1	1	1	0.991159	1	0.97968
ENSMUSG00000006219	Fblim1	filamin binding LIM protein 1 [Source:MGI Symbol;Acc:MGI:1921452]	1405.03	52.7392	44.6231	51.7564	0.0513107	0.235256	0.706718	0.410954	-0.0627517	0.335997	-0.502913	-0.158016	0.808863	0.00101558	0.526487	0.891522	1	0.924026	1	1
ENSMUSG00000006221	Hspb7	heat shock protein family, member 7 (cardiovascular) [Source:MGI Symbol;Acc:MGI:1352494]	NA	36.6592	4.98334	3.51304	NA	NA	-0.132859	-0.0736888	0.0743113	-0.4251	1.63998	0.608348	NA	NA	1	1	1	1	0.75729	1
ENSMUSG00000006235	Epor	erythropoietin receptor [Source:MGI Symbol;Acc:MGI:95408]	37.9028	222.141	249.71	306.812	0.564348	0.355698	0.219886	0.156469	0.0799305	-0.0322272	-0.0597484	0.187413	0.38872	0.701899	0.879404	0.971157	1	0.9524	1	0.356509
ENSMUSG00000006241	Ccdc159	coiled-coil domain containing 159 [Source:MGI Symbol;Acc:MGI:1914369]	369.302	158.947	249.905	200.97	-0.0995778	-0.00871723	0.0711439	0.274524	-0.110487	-0.0480503	-0.0677553	0.178231	0.808566	0.970546	1	0.721404	1	0.883694	1	0.773185
ENSMUSG00000006262	Mob1b	MOB kinase activator 1B [Source:MGI Symbol;Acc:MGI:1915723]	1732.04	976.167	1138.29	1298.05	0.0905583	0.126697	-0.0563393	-0.0408248	-0.081953	-0.104717	-0.0515897	-0.00248332	1	0.110326	0.988961	1	1	0.678889	0.941279	0.994493
ENSMUSG00000006269	Atp6v1b1	ATPase, H+ transporting, lysosomal V1 subunit B1 [Source:MGI Symbol;Acc:MGI:103285]	4.72241	NA	6.16504	48.2279	-0.360873	0.0427496	NA	NA	0.148838	-0.279782	0.192766	0.560536	1	1	NA	NA	1	1	1	0.403493
ENSMUSG00000006270	Vax1	ventral anterior homeobox 1 [Source:MGI Symbol;Acc:MGI:1277163]	323.536	45.4924	28.9138	NA	-0.148968	0.102511	0.477019	0.11944	-0.0105235	-0.182877	NA	NA	0.844657	0.725748	0.912454	1	1	0.932719	NA	NA
ENSMUSG00000006273	Atp6v1b2	ATPase, H+ transporting, lysosomal V1 subunit B2 [Source:MGI Symbol;Acc:MGI:109618]	9740.25	33773.9	25199.3	22000.1	-0.0394197	-0.0491842	-0.0209504	-0.0426094	0.00772779	-0.0140676	-0.0914304	-0.0957007	1	0.478763	1	1	1	0.965632	0.611602	0.301458
ENSMUSG00000006276	Eps15l1	epidermal growth factor receptor pathway substrate 15-like 1 [Source:MGI Symbol;Acc:MGI:104582]	2666.61	1350.48	1461.94	1519.39	-0.00158718	0.025945	0.0574666	-0.012405	-0.0131425	0.00918024	-0.0285596	0.0120949	1	0.884671	0.975424	1	1	1	1	1
ENSMUSG00000006281	Tep1	telomerase associated protein 1 [Source:MGI Symbol;Acc:MGI:109573]	225.154	183.248	138.459	233.723	0.00812727	0.196268	0.180288	-0.00980733	0.207198	0.346089	0.418171	0.250108	1	0.337519	0.941677	1	1	0.30474	0.162572	0.437382
ENSMUSG00000006288	Ttc5	tetratricopeptide repeat domain 5 [Source:MGI Symbol;Acc:MGI:2683584]	3691.26	1251.84	1831.43	2531.43	-0.0501808	-0.0539381	-0.021526	0.0225313	-0.00932343	0.0286058	0.0402658	0.0311734	1	0.428811	1	1	1	0.937148	0.977925	0.901398
ENSMUSG00000006289	Osgep	O-sialoglycoprotein endopeptidase [Source:MGI Symbol;Acc:MGI:1913496]	1686.69	661.369	1038.44	1377.75	0.00772714	-0.00773915	-0.0300816	0.0370279	-0.00416875	-0.00974082	0.00659995	0.0592754	1	1	1	1	1	1	1	0.777482
ENSMUSG00000006299	Aamp	angio-associated migratory protein [Source:MGI Symbol;Acc:MGI:107809]	4349.55	5290.06	5548.11	6578.95	-0.00887149	0.00993835	-0.030136	-0.0585405	-0.00579064	-0.0253593	-0.00714916	-0.00613101	1	0.897825	0.999723	0.970541	1	0.92284	1	0.967881
ENSMUSG00000006301	Tmbim1	transmembrane BAX inhibitor motif containing 1 [Source:MGI Symbol;Acc:MGI:1916910]	239.963	921.654	1491.28	2416.68	0.170153	0.006131	0.184329	0.128009	-0.0137543	0.181089	0.0428859	0.0728028	0.713105	0.961917	0.539679	0.801058	1	0.472613	1	0.563237
ENSMUSG00000006304	Arpc2	actin related protein 2/3 complex, subunit 2 [Source:MGI Symbol;Acc:MGI:1923959]	8383.06	9689.11	10420.4	5931.42	0.041033	0.0415886	0.00184588	-0.0172482	-0.0357788	-0.147543	-0.0708695	-0.0309882	0.752711	0.38185	1	1	1	0.146248	0.781796	0.886268
ENSMUSG00000006307	Kmt2b	lysine (K)-specific methyltransferase 2B [Source:MGI Symbol;Acc:MGI:109565]	4622.9	1584.48	1694.4	2097.07	-0.0734607	-0.000557023	0.0486466	0.153494	0.0219536	-0.0530633	-0.034608	-0.0301819	0.786482	1	0.98809	0.79345	1	0.903995	1	0.852402
ENSMUSG00000006310	Zbtb32	zinc finger and BTB domain containing 32 [Source:MGI Symbol;Acc:MGI:1891838]	21.3485	51.6669	49.7681	41.9007	-0.208419	-0.187164	0.166144	0.258359	-0.494011	-0.51136	0.0481378	0.0118021	1	1	1	0.954567	0.859065	0.443651	1	1
ENSMUSG00000006313	Upk1a	uroplakin 1A [Source:MGI Symbol;Acc:MGI:98911]	18.6414	4.51807	7.66417	12.9235	-0.176093	0.08555	0.285032	1.31896	-0.187414	0.184388	0.291838	-0.569585	1	1	1	1	1	1	1	1
ENSMUSG00000006315	Tmem147	transmembrane protein 147 [Source:MGI Symbol;Acc:MGI:1915011]	3396.94	1759.67	2072.83	3554.44	0.00419236	-0.0770024	0.0448048	0.0258527	0.00196232	0.0671649	0.0406966	-0.0525126	1	0.255538	0.998224	1	1	0.688688	0.987932	0.767598
ENSMUSG00000006333	Rps9	ribosomal protein S9 [Source:MGI Symbol;Acc:MGI:1924096]	27523	7988.42	9655.25	12744.4	-0.0245346	-0.052354	0.115156	0.033545	-0.0366162	-0.00718513	0.0587666	-0.0176043	1	0.309849	0.75638	1	1	1	0.810786	0.902654
ENSMUSG00000006335	Tfpt	TCF3 (E2A) fusion partner [Source:MGI Symbol;Acc:MGI:1916964]	871.256	827.037	859.9	920.153	-0.0380915	0.0082578	0.215664	0.130707	-0.022316	0.0156146	0.0231601	0.0311571	1	0.947395	0.381969	0.85923	1	0.973934	1	0.878475
ENSMUSG00000006342	Susd2	sushi domain containing 2 [Source:MGI Symbol;Acc:MGI:1918983]	220.402	700.045	187.959	97.7301	0.0809161	0.0994464	0.152227	0.176362	0.286454	0.452956	-0.129434	-0.170838	0.82254	0.599071	0.871997	0.736628	1	0.138154	1	0.988566
ENSMUSG00000006344	Ggt5	gamma-glutamyltransferase 5 [Source:MGI Symbol;Acc:MGI:1346063]	90.547	105.827	102.129	80.1634	0.0874504	-0.0266677	0.125293	-0.18904	0.15424	0.123061	0.24176	0.196579	1	1	0.996199	0.988373	1	0.879534	1	0.963376
ENSMUSG00000006345	Ggt1	gamma-glutamyltransferase 1 [Source:MGI Symbol;Acc:MGI:95706]	49.6508	69.6717	68.8337	69.3485	0.105565	0.112478	0.289331	0.0181274	0.218341	0.146531	-0.218612	0.228551	1	1	0.959537	1	1	0.870928	1	0.93544
ENSMUSG00000006356	Crip2	cysteine rich protein 2 [Source:MGI Symbol;Acc:MGI:1915587]	6378.78	7530.45	3382.97	1312.59	0.00608127	0.030751	-0.0361657	-0.00817623	0.104044	0.216638	-0.00438429	0.0651624	1	0.703333	0.998165	1	1	0.00355999	1	0.679937
ENSMUSG00000006360	Crip1	cysteine-rich protein 1 (intestinal) [Source:MGI Symbol;Acc:MGI:88501]	102.618	135.992	156.762	199.021	0.0653919	0.190504	0.432493	0.373955	-0.101289	-0.114629	0.435264	0.152108	0.917098	0.843246	0.624488	0.582886	1	0.9094	0.161372	0.83334
ENSMUSG00000006362	Cbfa2t3	CBFA2/RUNX1 translocation partner 3 [Source:MGI Symbol;Acc:MGI:1338013]	1741.26	1794.07	1189.34	1719.35	0.0248132	0.16062	-0.0386142	0.135486	-0.0548262	0.0974751	0.0417241	0.035311	1	0.0186626	1	0.818056	1	0.763609	1	0.918665
ENSMUSG00000006369	Fbln1	fibulin 1 [Source:MGI Symbol;Acc:MGI:95487]	1303.54	779.476	531.142	395.092	0.0887007	0.049414	0.0309856	-0.148869	0.0640352	0.247074	-0.173215	-0.137814	0.726956	0.787906	1	1	1	0.250349	1	0.830077
ENSMUSG00000006373	Pgrmc1	progesterone receptor membrane component 1 [Source:MGI Symbol;Acc:MGI:1858305]	17954	11872.4	14069.3	11448.5	-0.0555708	-0.041724	0.0342201	-0.0156158	0.0776855	0.101971	0.0526796	-0.000440999	0.767569	0.456907	1	1	1	0.605511	0.788687	1
ENSMUSG00000006378	Gcat	glycine C-acetyltransferase (2-amino-3-ketobutyrate-coenzyme A ligase) [Source:MGI Symbol;Acc:MGI:1349389]	58.9338	81.4153	79.2236	146.197	-0.113871	-0.235827	-0.141885	-0.015931	-0.185905	-0.155457	0.213253	0.175616	1	0.906377	1	1	1	0.895201	0.789411	0.776075
ENSMUSG00000006386	Tek	TEK receptor tyrosine kinase [Source:MGI Symbol;Acc:MGI:98664]	302.598	990.509	763.29	743.681	-0.121141	-0.214816	-0.135813	-0.0117155	-0.0483141	0.0422338	-0.0249666	-0.0672206	0.7015	0.184253	0.91021	1	1	0.959426	0.960239	0.808774
ENSMUSG00000006389	Mpl	myeloproliferative leukemia virus oncogene [Source:MGI Symbol;Acc:MGI:97076]	NA	38.9189	8.63258	NA	NA	NA	0.106638	0.410104	0.13192	0.0618868	NA	NA	NA	NA	1	0.934832	1	1	NA	NA
ENSMUSG00000006390	Elovl1	elongation of very long chain fatty acids (FEN1/Elo2, SUR4/Elo3, yeast)-like 1 [Source:MGI Symbol;Acc:MGI:1858959]	357.893	301.203	446.808	486.91	-0.1067	-0.12999	0.271018	0.00331696	-0.0587681	-0.0101281	0.137991	0.120644	0.807825	0.437546	0.678404	1	1	0.983182	0.70125	0.619768
ENSMUSG00000006392	Med8	mediator complex subunit 8 [Source:MGI Symbol;Acc:MGI:1915269]	1657.74	618.595	841.756	1289.06	-0.00228133	0.0409441	0.0524303	0.0437749	-0.00987078	-0.0320325	-0.0198222	-0.109205	1	0.736935	0.98809	1	1	0.949806	1	0.460603
ENSMUSG00000006395	Hyi	hydroxypyruvate isomerase (putative) [Source:MGI Symbol;Acc:MGI:1915430]	541.485	300.357	228.514	766.596	-0.0765482	-0.112299	0.22555	-0.0449793	0.0221711	-0.0882594	-0.0473279	-0.233378	0.850167	0.449294	0.697439	1	1	0.904567	0.991509	0.022558
ENSMUSG00000006398	Cdc20	cell division cycle 20 [Source:MGI Symbol;Acc:MGI:1859866]	721.329	30.3817	48.2814	165.711	0.0957307	0.181409	-0.0410713	-0.435741	-0.204281	0.415782	-0.2311	-0.56094	0.775621	0.079184	1	0.987753	1	0.703451	0.878045	0.04197
ENSMUSG00000006403	Adamts4	a disintegrin-like and metallopeptidase (reprolysin type) with thrombospondin type 1 motif, 4 [Source:MGI Symbol;Acc:MGI:1339949]	412.151	350.067	972.945	1321.22	0.189541	0.675347	0.275428	0.359676	-0.137057	0.164381	-0.0472608	0.0504408	0.475942	1.40642e-11	0.909798	0.887389	1	0.757303	1	0.847803
ENSMUSG00000006411	Nectin4	nectin cell adhesion molecule 4 [Source:MGI Symbol;Acc:MGI:1918990]	115.55	165.293	244.228	736.016	-0.0590818	0.144423	-0.281721	-0.183031	0.00741897	0.120917	0.0225476	0.207499	1	1	0.705081	0.938799	1	0.823164	1	0.0942046
ENSMUSG00000006412	Pfdn2	prefoldin 2 [Source:MGI Symbol;Acc:MGI:1276111]	2843.62	3992.87	3030.99	3162.86	-0.124296	-0.139079	0.0529532	0.00367464	0.0446849	0.050688	-0.00906986	-0.0230131	0.546515	0.0882207	0.90202	1	1	0.848421	1	0.908874
ENSMUSG00000006418	Rnf114	ring finger protein 114 [Source:MGI Symbol;Acc:MGI:1933159]	2656.6	2202.98	2640.56	3355.65	0.0194312	0.0269859	0.0392068	0.0578413	-0.0174977	-0.0463498	0.0537117	0.0025121	1	0.796962	0.98809	1	1	0.84976	0.827931	1
ENSMUSG00000006423	C330007P06Rik	RIKEN cDNA C330007P06 gene [Source:MGI Symbol;Acc:MGI:1924894]	1343.47	1414.63	1999.86	2844.02	-0.0618126	-0.0556328	-0.00930107	0.000744479	0.0104623	-0.0215411	-0.00206628	0.0171339	0.726956	0.603606	1	1	1	0.956646	1	0.972901
ENSMUSG00000006435	Neurl1a	neuralized E3 ubiquitin protein ligase 1A [Source:MGI Symbol;Acc:MGI:1334263]	2753.26	15520	9739.39	6221.74	-0.0391499	-0.0378147	0.0256361	-0.0102607	-0.032566	-0.0823718	0.0076647	-0.0314937	1	0.751352	1	1	1	0.757623	0.903495	0.847169
ENSMUSG00000006442	Srm	spermidine synthase [Source:MGI Symbol;Acc:MGI:102690]	2772.38	1833.02	1747.15	1427.9	0.0396238	0.00487471	-0.0456239	0.0166576	-0.0607258	0.030799	-0.0949243	-0.130012	1	0.958863	0.998122	1	1	1	1	0.437382
ENSMUSG00000006445	Epha2	Eph receptor A2 [Source:MGI Symbol;Acc:MGI:95278]	68.1437	83.1956	50.3665	59.3955	-0.0748767	-0.0418293	0.448693	0.257175	-0.0661937	-0.157468	0.244464	0.413743	1	1	0.860192	0.987539	1	0.893196	1	0.675679
ENSMUSG00000006456	Rbm14	RNA binding motif protein 14 [Source:MGI Symbol;Acc:MGI:1929092]	1424.54	996.503	789.582	843.083	0.0165199	0.0182716	-0.0530276	-0.152872	-0.0424255	0.0364943	-0.0939744	0.0524042	1	0.89573	1	0.826431	1	0.948789	0.827931	0.770179
ENSMUSG00000006457	Actn3	actinin alpha 3 [Source:MGI Symbol;Acc:MGI:99678]	79.0843	50.0069	59.8381	66.3862	-0.191297	-0.195291	-0.0777307	-0.172878	0.0580125	-0.00735062	-0.131806	-0.391298	0.775621	0.87288	1	1	1	1	1	0.666783
ENSMUSG00000006463	Zdhhc24	zinc finger, DHHC domain containing 24 [Source:MGI Symbol;Acc:MGI:1917855]	835.318	619.553	855.762	1101.92	-0.0242913	-0.0370805	0.00767429	-0.00217091	-0.0287506	0.0108806	0.0151134	0.0125632	0.981864	0.768737	1	1	1	1	1	0.963029
ENSMUSG00000006464	Bbs1	Bardet-Biedl syndrome 1 (human) [Source:MGI Symbol;Acc:MGI:1277215]	1568.79	1357.23	1393.18	910.421	-0.010389	-0.0150375	-0.0653564	-0.045024	0.062781	0.114256	-0.0304261	-3.57319e-05	1	0.901273	0.970186	1	1	0.428174	1	1
ENSMUSG00000006469	Slc34a3	solute carrier family 34 (sodium phosphate), member 3 [Source:MGI Symbol;Acc:MGI:2159410]	NA	NA	5.5154	18.6877	NA	NA	NA	NA	1.05714	0.41676	0.0348347	0.358342	NA	NA	NA	NA	1	1	1	1
ENSMUSG00000006471	Ndor1	NADPH dependent diflavin oxidoreductase 1 [Source:MGI Symbol;Acc:MGI:1926047]	415.268	165.166	264.755	238.551	-0.0377559	-0.0412416	0.0703832	0.109921	-0.0969943	-0.0641716	0.10316	-0.00475136	0.892284	0.823779	1	1	1	0.899733	0.945332	1
ENSMUSG00000006476	Nsmf	NMDA receptor synaptonuclear signaling and neuronal migration factor [Source:MGI Symbol;Acc:MGI:1861755]	7173.73	27391.5	38876.3	4417.44	0.0130937	0.0215843	0.00790766	0.0121598	-0.0646789	-0.171098	0.0590948	0.0519668	1	0.754753	1	1	1	0.0480635	0.788021	0.745954
ENSMUSG00000006494	Pdk1	pyruvate dehydrogenase kinase, isoenzyme 1 [Source:MGI Symbol;Acc:MGI:1926119]	2152.15	2617.81	2297.8	1370.37	-0.0304733	-0.000448538	-0.104304	-0.0282105	0.00903831	0.0323277	-0.151984	-0.130703	1	1	0.849036	1	1	0.937148	0.727401	0.408997
ENSMUSG00000006498	Ptbp1	polypyrimidine tract binding protein 1 [Source:MGI Symbol;Acc:MGI:97791]	2504.6	820.413	908.618	1150.63	0.0799201	0.0920187	-0.0701447	-0.0364429	-0.0519149	-0.0546933	-0.0779572	0.0138789	0.820505	0.267546	0.972915	1	1	0.909918	1	0.886152
ENSMUSG00000006517	Mvd	mevalonate (diphospho) decarboxylase [Source:MGI Symbol;Acc:MGI:2179327]	2210.18	927.873	937.625	982.255	-0.107996	-0.148779	-0.0469787	-0.00734097	-0.097364	0.169059	0.000854666	-0.0913639	1	0.20977	1	1	1	0.602222	1	0.667089
ENSMUSG00000006519	Cyba	cytochrome b-245, alpha polypeptide [Source:MGI Symbol;Acc:MGI:1316658]	433.945	292.62	383.899	473.441	0.00647933	0.0857332	0.0620188	-0.0358995	-0.103029	0.094424	0.0205742	-0.0374	1	0.575746	1	1	1	0.744906	1	0.833054
ENSMUSG00000006522	Itih3	inter-alpha trypsin inhibitor, heavy chain 3 [Source:MGI Symbol;Acc:MGI:96620]	185.486	771.542	923.997	2666.38	-0.1109	-0.217135	0.120811	-0.319693	-0.058361	-0.407132	-0.20356	-0.213198	0.825086	0.459415	0.941677	0.174066	1	0.01115	0.696458	0.0014779
ENSMUSG00000006526	Stimate	STIM activating enhancer [Source:MGI Symbol;Acc:MGI:1921500]	968.579	937.02	1064.8	1445.7	-0.0577688	-0.138282	-0.0184258	0.0415185	-0.041189	-0.0170702	-0.00570827	-0.043605	0.912272	0.160923	1	1	1	1	1	0.894583
ENSMUSG00000006527	Sfmbt1	Scm-like with four mbt domains 1 [Source:MGI Symbol;Acc:MGI:1859609]	1442.63	1101.5	1110.97	1304.57	0.0185697	0.0162488	-0.0728972	-0.0457202	-0.0228716	-0.175264	-0.0626136	-0.0987787	0.90931	0.908078	0.955408	1	1	0.147798	1	0.539643
ENSMUSG00000006542	Prkag3	protein kinase, AMP-activated, gamma 3 non-catalytic subunit [Source:MGI Symbol;Acc:MGI:1891343]	NA	NA	NA	22.607	NA	NA	NA	NA	NA	NA	-0.323207	-0.12319	NA	NA	NA	NA	NA	NA	1	1
ENSMUSG00000006567	Atp7b	ATPase, Cu++ transporting, beta polypeptide [Source:MGI Symbol;Acc:MGI:103297]	319.652	48.4364	89.8691	98.4426	0.0792541	0.0915966	0.18623	0.152672	0.0386784	0.305536	-0.10692	-0.0147887	0.927174	0.665752	1	0.987539	1	0.839309	1	1
ENSMUSG00000006574	Slc4a1	solute carrier family 4 (anion exchanger), member 1 [Source:MGI Symbol;Acc:MGI:109393]	25.3066	10.018	6.42201	65.2388	-0.230001	-0.287742	-1.01884	-1.20227	-0.328922	0.0345861	0.180126	0.144625	1	1	0.98809	1	1	1	1	1
ENSMUSG00000006575	Rundc3a	RUN domain containing 3A [Source:MGI Symbol;Acc:MGI:1858752]	8586.77	18558.2	15599	13950	-0.0148211	-0.0254017	-0.0352403	-0.0575053	0.00461573	-0.0435956	0.00129356	0.00318127	1	0.706358	1	0.955162	1	0.762661	1	0.984259
ENSMUSG00000006576	Slc4a3	solute carrier family 4 (anion exchanger), member 3 [Source:MGI Symbol;Acc:MGI:109350]	5697.89	7644.56	4752.07	3873.47	-0.0416095	-0.0139302	0.0388164	0.0340876	0.0711638	0.0896059	-0.0714725	0.0305822	1	0.912548	0.998224	1	1	0.771047	0.786035	0.892496
ENSMUSG00000006585	Cdt1	chromatin licensing and DNA replication factor 1 [Source:MGI Symbol;Acc:MGI:1914427]	348.271	80.2562	57.8078	188.54	0.0959405	0.13155	0.00758005	-0.0703942	-0.0035721	0.0299511	-0.00853485	-0.0417717	0.825086	0.408135	1	1	1	0.957924	1	1
ENSMUSG00000006586	Runx1t1	RUNX1 translocation partner 1 [Source:MGI Symbol;Acc:MGI:104793]	3894.64	655.851	628.815	546.851	-0.0203203	0.0156423	0.205693	0.144909	-0.0238192	0.223398	-0.107155	0.0624031	1	0.917425	0.624488	0.925782	1	0.27118	0.863511	0.837876
ENSMUSG00000006589	Aprt	adenine phosphoribosyl transferase [Source:MGI Symbol;Acc:MGI:88061]	1830.11	634.271	1016.05	891.237	0.0384961	0.0518505	-0.0339974	0.0322098	-0.0432388	0.0164046	0.130462	-0.0567732	0.907443	0.514997	0.998509	1	1	1	1	0.79362
ENSMUSG00000006599	Gtf2h1	general transcription factor II H, polypeptide 1 [Source:MGI Symbol;Acc:MGI:1277216]	1727.71	1270.71	1598.14	2209.58	-0.00598517	-0.0220429	-0.112706	-0.0409311	0.0248307	0.0427256	-0.0534485	-0.0477123	1	0.860526	0.926824	1	1	0.882894	0.960983	0.79598
ENSMUSG00000006611	Hfe	homeostatic iron regulator [Source:MGI Symbol;Acc:MGI:109191]	120.478	231.505	324.15	637.477	0.0789061	0.335571	0.286623	0.0690572	0.0456537	-0.0168141	0.0945907	0.00934227	0.946803	0.27813	0.500474	1	1	0.983671	0.939926	0.998967
ENSMUSG00000006638	Abhd1	abhydrolase domain containing 1 [Source:MGI Symbol;Acc:MGI:1931013]	10.8778	10.0761	17.7182	31.7993	0.104459	-0.0880164	-0.100239	-0.0484516	0.530802	0.18879	0.0401267	-0.095948	1	1	1	1	1	1	1	1
ENSMUSG00000006641	Slc5a6	solute carrier family 5 (sodium-dependent vitamin transporter), member 6 [Source:MGI Symbol;Acc:MGI:2660847]	1085.16	800.076	790.385	1052.47	0.0636721	0.0206284	-0.123267	-0.116088	-0.0427759	0.0405475	0.0168823	-0.0379679	0.822963	0.884356	0.886097	0.955162	1	0.932882	1	0.862073
ENSMUSG00000006642	Tcf23	transcription factor 23 [Source:MGI Symbol;Acc:MGI:1934960]	NA	30.9108	19.238	36.8864	NA	NA	-0.0122825	-0.605724	0.250429	-0.453961	-0.0125858	-0.252532	NA	NA	1	0.900982	1	0.912625	1	1
ENSMUSG00000006649	Nphs1	nephrosis 1, nephrin [Source:MGI Symbol;Acc:MGI:1859637]	14.2144	60.0437	66.7215	24.7648	0.0962634	0.287593	0.304536	0.233882	0.0892755	-0.045599	-0.213138	0.589053	1	1	0.968461	0.9967	1	0.994056	1	0.959013
ENSMUSG00000006651	Aplp1	amyloid beta (A4) precursor-like protein 1 [Source:MGI Symbol;Acc:MGI:88046]	24938.9	77560.2	53834.6	27557.1	-0.068265	-0.113887	0.0355322	-0.0366719	-0.00950697	-0.0642346	-0.051376	-0.0895983	0.849071	0.131215	1	1	1	0.720446	0.937355	0.504131
ENSMUSG00000006673	Qrich1	glutamine-rich 1 [Source:MGI Symbol;Acc:MGI:1916482]	3483.4	2941.4	2668.1	2726.16	0.0964558	0.0341324	0.0258269	0.00419687	-0.0152045	-0.0725458	-0.0593191	-0.0441037	0.671301	0.698382	0.975632	1	1	0.742029	0.840609	0.804617
ENSMUSG00000006675	P4htm	prolyl 4-hydroxylase, transmembrane (endoplasmic reticulum) [Source:MGI Symbol;Acc:MGI:1921693]	902.385	3638.71	3482.83	3568.08	0.00905772	0.0161445	0.024361	-0.0149325	0.0317775	0.0238948	-0.0514674	-0.0366932	1	0.9115	1	1	1	0.945146	0.833663	0.823778
ENSMUSG00000006676	Usp19	ubiquitin specific peptidase 19 [Source:MGI Symbol;Acc:MGI:1918722]	5346.9	3869.38	3874.13	4224.84	0.0249064	0.0522843	0.0122317	-0.0588179	-0.0695208	-0.0788657	-0.0594253	-0.0726178	1	0.577639	1	1	1	0.699012	0.874327	0.636915
ENSMUSG00000006678	Pola1	polymerase (DNA directed), alpha 1 [Source:MGI Symbol;Acc:MGI:99660]	517.394	112.528	185.398	294.464	0.0382977	-0.0392085	0.335193	0.419989	0.137297	0.00575639	0.0980183	0.0503139	0.960232	0.835756	0.865219	0.569876	1	0.937649	1	0.820569
ENSMUSG00000006699	Cdc42	cell division cycle 42 [Source:MGI Symbol;Acc:MGI:106211]	22318.3	12276.6	13388.5	19470.9	-0.00342983	0.0156167	-0.0639611	-0.0214284	-0.0073139	-0.00908844	-0.0296083	-0.0349266	1	0.865765	0.888222	1	1	0.987859	0.975015	0.740489
ENSMUSG00000006705	Pknox1	Pbx/knotted 1 homeobox [Source:MGI Symbol;Acc:MGI:1201409]	994.972	510.53	472.119	674.778	-0.00384954	0.12583	0.0621109	0.170575	-0.0906013	-0.0180439	-0.00738552	0.0492842	1	0.278746	0.98809	0.877795	1	0.967108	1	0.847803
ENSMUSG00000006711	D130043K22Rik	RIKEN cDNA D130043K22 gene [Source:MGI Symbol;Acc:MGI:3036268]	612.162	1147.81	841.05	168.127	-0.0853172	-0.0876287	-0.164693	-0.0696261	0.0193951	0.115282	-0.164362	0.195766	0.843699	0.547096	0.601938	0.976898	1	0.759892	0.801698	0.631025
ENSMUSG00000006715	Gmnn	geminin [Source:MGI Symbol;Acc:MGI:1927344]	426.948	96.6164	146.444	296.211	0.0959721	0.13299	-0.169599	-0.0906427	-0.0957624	-0.00820309	0.0353379	0.112607	0.825531	0.306888	0.98809	1	1	1	1	0.667303
ENSMUSG00000006717	Acot13	acyl-CoA thioesterase 13 [Source:MGI Symbol;Acc:MGI:1914084]	1019.95	1429.2	2385.74	2558.05	0.0339262	-0.0138131	-0.00349493	0.0551984	-0.0199751	-0.0102753	0.0215029	0.037397	0.864342	0.929761	1	1	1	1	1	0.833054
ENSMUSG00000006720	Zfp184	zinc finger protein 184 (Kruppel-like) [Source:MGI Symbol;Acc:MGI:1922244]	673.346	86.8767	102.661	51.5079	-0.0203368	-0.0498596	0.394705	0.370926	-0.01773	0.123992	0.024292	-0.0379193	1	0.797568	1	0.757374	1	0.922519	1	1
ENSMUSG00000006724	Cyp27b1	cytochrome P450, family 27, subfamily b, polypeptide 1 [Source:MGI Symbol;Acc:MGI:1098274]	27.1355	4.56885	9.24985	NA	-0.472806	-0.589807	-0.221875	-0.879207	-1.11561	-0.556838	NA	NA	1	1	1	1	1	1	NA	NA
ENSMUSG00000006728	Cdk4	cyclin-dependent kinase 4 [Source:MGI Symbol;Acc:MGI:88357]	9415.28	1032.87	1731.73	2186.24	0.0436078	0.0492347	-0.0131878	-0.0499835	-0.0796649	-0.0617274	0.103442	-0.00381515	0.706522	0.263326	1	1	1	0.766971	1	0.987728
ENSMUSG00000006731	B4galnt1	beta-1,4-N-acetyl-galactosaminyl transferase 1 [Source:MGI Symbol;Acc:MGI:1342057]	2677.02	4295.33	3337.96	2011.79	-0.0110856	-0.0752475	0.0387512	0.0220471	0.00759184	0.038293	0.0342742	0.00427318	1	0.324162	0.948654	1	1	0.880007	1	1
ENSMUSG00000006732	Mettl1	methyltransferase like 1 [Source:MGI Symbol;Acc:MGI:1339986]	549.083	404.944	545.246	351.297	-0.0442371	0.025547	-0.0665769	0.034918	0.00742142	-0.0175588	-0.0464771	-0.0229763	0.860442	0.868633	0.98809	1	1	0.983251	1	0.954508
ENSMUSG00000006736	Tspan31	tetraspanin 31 [Source:MGI Symbol;Acc:MGI:1914375]	1799.03	1397.39	1436.78	1975.1	0.0583433	0.0220135	0.0738057	0.0204341	-0.0248953	0.0255573	0.038673	0.0638218	0.933149	0.854976	0.941677	1	1	0.934846	1	0.568124
ENSMUSG00000006740	Kif5b	kinesin family member 5B [Source:MGI Symbol;Acc:MGI:1098268]	6532.12	7590.65	12675	15656.7	-0.011389	-0.00508586	0.0393914	0.0032567	-0.0862724	-0.028264	0.0785144	0.0209778	1	0.947395	1	1	1	1	0.874327	0.927095
ENSMUSG00000006763	Saal1	serum amyloid A-like 1 [Source:MGI Symbol;Acc:MGI:1926185]	1063.02	396.523	500.593	1044.36	0.064564	0.0847526	-0.0274069	0.138495	-0.0976385	-0.095604	0.0140586	-0.0266248	0.72608	0.383789	1	0.936883	1	0.813172	1	0.913096
ENSMUSG00000006764	Tph2	tryptophan hydroxylase 2 [Source:MGI Symbol;Acc:MGI:2651811]	242.059	23.757	85.0604	45.4176	-0.130513	-0.13996	-0.0811186	0.644321	-0.3124	0.0372071	0.156077	-0.0103763	0.912272	0.634306	1	0.952878	1	1	1	1
ENSMUSG00000006777	Krt23	keratin 23 [Source:MGI Symbol;Acc:MGI:2148866]	7.38939	13.9193	8.65059	NA	0.252998	-0.0191524	0.518565	0.707691	0.531854	0.308344	NA	NA	1	1	1	1	1	1	NA	NA
ENSMUSG00000006782	Cnp	2',3'-cyclic nucleotide 3' phosphodiesterase [Source:MGI Symbol;Acc:MGI:88437]	1493.69	5523.09	14307.6	16448.2	-0.0180689	-0.0143054	0.333095	0.125079	-0.0942869	0.0470016	0.00932432	-0.0105477	1	0.924895	0.0190129	0.911852	1	0.967859	1	0.968603
ENSMUSG00000006784	Ttc25	tetratricopeptide repeat domain 25 [Source:MGI Symbol;Acc:MGI:1921657]	100.757	49.688	43.5206	36.2359	-0.107577	-0.102986	0.0552419	0.181343	0.152036	0.30287	-0.575183	0.181596	0.912272	1	1	1	1	0.943465	1	1
ENSMUSG00000006800	Sulf2	sulfatase 2 [Source:MGI Symbol;Acc:MGI:1919293]	5113.33	5049.98	3342.5	646.082	-0.0303904	-0.0666753	-0.0123275	-0.0784875	-0.0199828	0.0657432	-0.0241557	-0.0898637	1	0.613368	0.98809	1	1	0.794945	1	0.720845
ENSMUSG00000006818	Sod2	superoxide dismutase 2, mitochondrial [Source:MGI Symbol;Acc:MGI:98352]	3927.69	6119.28	6548.49	7677.81	-0.030489	-0.0753303	-0.0249861	0.00898154	-0.0247035	0.010944	-0.0474112	-0.0360541	1	0.195551	0.98809	1	1	1	0.796843	0.717687
ENSMUSG00000006850	Tmco6	transmembrane and coiled-coil domains 6 [Source:MGI Symbol;Acc:MGI:1919233]	675.23	263.506	409.365	743.271	0.065775	0.111792	-0.269378	-0.274071	-0.0401669	-0.000575456	0.107837	-0.0635979	0.896481	0.339287	0.705081	0.507242	1	0.943465	0.704709	0.792608
ENSMUSG00000006906	Stambp	STAM binding protein [Source:MGI Symbol;Acc:MGI:1917777]	1540.73	1301.13	1249.36	1310.4	0.0112657	0.0353112	-0.0201481	-0.0136946	-0.0312627	0.000637538	-0.00693076	-0.0269651	1	0.736332	1	1	1	1	1	0.892496
ENSMUSG00000006920	Ezh1	enhancer of zeste 1 polycomb repressive complex 2 subunit [Source:MGI Symbol;Acc:MGI:1097695]	1465.94	2705.57	2852.05	3196.63	-0.0407753	-0.0803796	-0.0151703	-0.102098	-0.00567853	-0.0145037	-0.0474943	0.00371769	0.957853	0.445996	1	1	1	1	0.865708	1
ENSMUSG00000006930	Hap1	huntingtin-associated protein 1 [Source:MGI Symbol;Acc:MGI:1261831]	17019.3	5320.28	5093.15	2189.12	-0.0777271	-0.0159915	0.146342	-0.0787151	0.0362874	0.0556948	-0.0846989	-0.0338932	1	0.891017	0.930324	1	1	0.946059	0.701994	0.841623
ENSMUSG00000006931	P3h4	prolyl 3-hydroxylase family member 4 (non-enzymatic) [Source:MGI Symbol;Acc:MGI:1913430]	678.52	415.999	698.306	933.963	-0.0774002	-0.0811001	-0.054322	-0.148091	-0.0677208	-0.0290297	0.0934063	-0.0229806	0.869312	0.582194	0.97979	0.95058	1	0.971105	1	0.857756
ENSMUSG00000006932	Ctnnb1	catenin (cadherin associated protein), beta 1 [Source:MGI Symbol;Acc:MGI:88276]	25327.7	17915	16979.2	19088.8	0.0166865	0.0235383	-0.016992	-0.033698	-0.0565861	-0.0817332	-0.025056	-0.0137837	1	0.742349	1	1	1	0.581457	1	0.947904
ENSMUSG00000006941	Eif1b	eukaryotic translation initiation factor 1B [Source:MGI Symbol;Acc:MGI:1916219]	5806.43	2896.18	4405.08	5232.63	0.0380248	0.10684	0.0380131	-0.0229968	0.0199882	0.0371605	0.00563608	0.00761096	1	0.0471382	0.999759	1	1	0.879534	1	0.965889
ENSMUSG00000006958	Chrd	chordin [Source:MGI Symbol;Acc:MGI:1313268]	731.176	533.185	1771.17	1311.73	0.1163	0.147821	-0.093805	-0.0997708	-0.0231136	-0.0843163	-0.0148354	0.0680227	0.770047	0.230265	0.971159	1	1	0.894578	1	0.758491
ENSMUSG00000006998	Psmd2	proteasome (prosome, macropain) 26S subunit, non-ATPase, 2 [Source:MGI Symbol;Acc:MGI:1096584]	9543.51	10732.4	8829.35	9853.25	-0.0278735	-0.0386535	-0.0318948	-0.0232099	-0.00978323	-0.00127426	-0.0935273	-0.0791039	1	0.615332	1	1	1	1	0.392693	0.347958
ENSMUSG00000007021	Syngr3	synaptogyrin 3 [Source:MGI Symbol;Acc:MGI:1341881]	4814.89	6784.25	6657.28	3187.1	-0.0681598	-0.118248	-0.028037	-0.0826899	0.0245615	-0.0330404	-0.0330462	-0.0349351	1	0.120203	1	0.91702	1	0.927285	1	0.829571
ENSMUSG00000007029	Vars	valyl-tRNA synthetase [Source:MGI Symbol;Acc:MGI:90675]	3317.81	1529.78	1428.53	1697.32	-0.0117561	-0.00814368	0.0171543	0.0483859	-0.0639802	-0.0566501	-0.0882287	-0.170767	1	0.895453	1	1	1	0.932882	1	0.124318
ENSMUSG00000007030	Vwa7	von Willebrand factor A domain containing 7 [Source:MGI Symbol;Acc:MGI:1306798]	22.4826	7.40536	12.1444	669.475	-0.208166	-0.0234027	0.422473	0.881654	-0.641615	-0.927547	0.0229507	-0.142078	1	1	1	1	1	0.953969	1	0.623278
ENSMUSG00000007033	Hspa1l	heat shock protein 1-like [Source:MGI Symbol;Acc:MGI:96231]	113.822	103.426	96.4521	68.4737	-0.303434	-0.397657	0.00137898	0.0455615	-0.117463	-0.325172	0.0949829	0.194683	0.542861	0.166288	1	1	1	0.525533	1	1
ENSMUSG00000007034	Slc44a4	solute carrier family 44, member 4 [Source:MGI Symbol;Acc:MGI:1917379]	NA	16.2353	10.4665	NA	NA	NA	0.716623	0.868943	-0.415564	-0.469509	NA	NA	NA	NA	1	0.955162	1	1	NA	NA
ENSMUSG00000007035	Msh5	mutS homolog 5 [Source:MGI Symbol;Acc:MGI:1329021]	83.562	6.28877	10.5097	119.685	0.0445564	0.251301	0.490544	-0.532166	0.153445	-0.527504	0.017614	-0.0375343	1	0.728197	1	1	1	1	1	0.953523
ENSMUSG00000007036	Abhd16a	abhydrolase domain containing 16A [Source:MGI Symbol;Acc:MGI:99476]	1914.7	2681.38	2999.21	12059.9	0.00184779	-0.00201075	-0.0484644	-0.0783204	-0.0188031	-0.0961677	0.00903732	-0.0673629	1	1	0.964919	0.993714	1	0.495797	1	0.663476
ENSMUSG00000007038	Neu1	neuraminidase 1 [Source:MGI Symbol;Acc:MGI:97305]	1159.92	1926.15	1970.21	2549.84	-0.0185856	-0.0539649	0.0538535	0.132638	0.0382383	0.0341809	-0.0974708	-0.056069	0.909708	0.63197	0.975652	0.666587	1	0.903354	0.794354	0.693007
ENSMUSG00000007039	Ddah2	dimethylarginine dimethylaminohydrolase 2 [Source:MGI Symbol;Acc:MGI:1859016]	6028.4	451.37	633.541	2454.06	-0.0217376	0.0602684	-0.0502992	0.105446	-0.14296	-0.0158766	0.0636307	0.0069933	1	0.543445	0.98092	0.980288	1	0.983671	0.833086	1
ENSMUSG00000007041	Clic1	chloride intracellular channel 1 [Source:MGI Symbol;Acc:MGI:2148924]	1184.15	427.28	502.616	2215.75	0.0397694	0.0919017	0.102421	0.0804599	-0.00788045	-0.0046173	0.142957	0.116036	0.852784	0.436998	0.946623	1	1	1	0.420258	0.311003
ENSMUSG00000007050	Lsm2	LSM2 homolog, U6 small nuclear RNA and mRNA degradation associated [Source:MGI Symbol;Acc:MGI:90676]	728.655	191.504	191.589	395.449	0.0931763	0.0941438	0.103348	0.11109	0.054246	-0.0596715	0.00964846	0.0678243	0.762566	0.413094	1	0.970541	1	0.933133	1	0.756031
ENSMUSG00000007080	Pole	polymerase (DNA directed), epsilon [Source:MGI Symbol;Acc:MGI:1196391]	532.71	38.5985	45.1514	55.0905	0.0703176	0.117003	0.0262044	-0.344252	-0.137279	0.149736	-0.51138	-0.190731	0.92181	0.458633	1	0.968663	1	1	1	1
ENSMUSG00000007097	Atp1a2	ATPase, Na+/K+ transporting, alpha 2 polypeptide [Source:MGI Symbol;Acc:MGI:88106]	11425.6	52758.2	39898.3	38173.6	-0.00953021	-0.0171851	0.06334	0.0753414	-0.0258635	0.0312807	-0.0656801	0.0341413	1	0.941253	1	0.983632	1	0.920937	0.719475	0.934745
ENSMUSG00000007122	Casq1	calsequestrin 1 [Source:MGI Symbol;Acc:MGI:1309468]	113.595	11.7092	29.3363	50.8342	-0.184417	-0.019875	-0.188779	-0.896955	-0.00193295	-0.316321	0.196481	-0.0247473	1	1	1	1	1	0.941389	1	1
ENSMUSG00000007207	Stx1a	syntaxin 1A (brain) [Source:MGI Symbol;Acc:MGI:109355]	5300.59	16545.8	5819.27	96.9149	-0.0231381	-0.0455613	-0.0364299	0.0412493	0.153952	0.112881	-0.213674	0.10476	1	0.488342	0.98809	1	0.593604	0.521462	1	1
ENSMUSG00000007209	Ceacam9	carcinoembryonic antigen-related cell adhesion molecule 9 [Source:MGI Symbol;Acc:MGI:1347247]	11.7815	6.95948	4.11551	5.42757	0.617045	0.437072	-0.131154	0.499277	0.867279	0.545352	0.0302205	-0.859366	1	1	1	1	1	1	1	1
ENSMUSG00000007216	Zfp775	zinc finger protein 775 [Source:MGI Symbol;Acc:MGI:2683557]	561.861	356.394	353.707	433.298	0.00524946	0.0761693	0.0807469	0.0352387	-0.0174237	0.0099227	-0.0280993	-0.110853	0.937652	0.653988	0.972953	1	1	0.999685	1	0.662264
ENSMUSG00000007279	Scube2	signal peptide, CUB domain, EGF-like 2 [Source:MGI Symbol;Acc:MGI:1928765]	74.9467	32.9177	38.32	19.72	0.30877	0.00197299	-0.688181	-0.408744	0.0160777	-0.369966	-0.207501	-0.40244	0.630547	1	0.786277	0.900982	1	0.667672	1	1
ENSMUSG00000007338	Mrpl49	mitochondrial ribosomal protein L49 [Source:MGI Symbol;Acc:MGI:108180]	1574.83	1227.71	1571.87	2530.54	0.0199371	0.00912414	-0.106084	-0.0497556	0.0749713	0.00753041	0.0325036	-0.0109696	1	0.94031	0.886097	1	1	0.998518	1	1
ENSMUSG00000007379	Dennd2c	DENN/MADD domain containing 2C [Source:MGI Symbol;Acc:MGI:3036254]	97.811	25.2517	31.6978	22.5944	0.0179674	0.208479	-0.051488	0.249908	0.14824	-0.362633	0.517298	0.486569	1	0.808619	1	1	1	0.822624	1	1
ENSMUSG00000007411	Mark3	MAP/microtubule affinity regulating kinase 3 [Source:MGI Symbol;Acc:MGI:1341865]	5551.55	2819.78	3049.69	3521.72	0.0132375	-0.0205514	-0.0772458	-0.0586195	-0.0106391	-0.0310746	-0.06749	-0.0222591	1	0.771235	0.832938	0.959084	1	1	0.698836	0.863502
ENSMUSG00000007415	Gatad1	GATA zinc finger domain containing 1 [Source:MGI Symbol;Acc:MGI:1914460]	2951.57	3710.28	3272.77	4159.22	-0.0090281	-0.00779304	-0.049657	-0.0357538	-0.0601816	-0.00871941	0.0239316	-0.0325655	1	0.930882	0.910414	1	1	1	1	0.849795
ENSMUSG00000007440	Pcdha11	protocadherin alpha 11 [Source:MGI Symbol;Acc:MGI:1298372]	107.473	108.048	69.4948	54.2286	0.168317	0.225256	-0.206319	-0.269545	-0.297618	-0.293703	0.345019	-0.247132	0.808863	0.787934	1	0.968866	1	0.786519	1	0.921288
ENSMUSG00000007458	M6pr	mannose-6-phosphate receptor, cation dependent [Source:MGI Symbol;Acc:MGI:96904]	2065.54	3273.35	4185.3	5425.28	0.0491089	-0.00150727	0.0299915	-0.0225676	0.0113793	0.0206484	-0.0167023	-0.0663401	1	0.99783	0.953612	1	1	0.948156	0.852079	0.549777
ENSMUSG00000007476	Lrrc8a	leucine rich repeat containing 8A VRAC subunit A [Source:MGI Symbol;Acc:MGI:2652847]	382.09	413.96	305.378	497.376	0.0302711	-0.0389588	0.171153	0.0855318	0.129101	0.0334414	-0.0676618	-0.0283952	1	0.848738	0.920222	1	1	0.959875	1	0.846518
ENSMUSG00000007480	Mc5r	melanocortin 5 receptor [Source:MGI Symbol;Acc:MGI:99420]	80.7794	35.5703	42.4361	33.3985	-0.0334535	-0.0405577	-0.278331	0.120811	0.28117	0.567536	-0.00617701	0.0162258	1	1	0.98809	1	1	0.51378	1	1
ENSMUSG00000007564	Ppp2r1a	protein phosphatase 2, regulatory subunit A, alpha [Source:MGI Symbol;Acc:MGI:1926334]	17296.7	28184.3	20503.4	16976.8	0.0131496	0.00858961	0.019735	-0.00596112	-0.00148458	-0.0487834	-0.0816511	-0.0760732	1	0.964381	1	1	1	0.80841	0.801698	0.661096
ENSMUSG00000007570	Fance	Fanconi anemia, complementation group E [Source:MGI Symbol;Acc:MGI:1920025]	752.413	445.08	631.549	731.677	-0.03262	-0.00252706	0.0418345	0.00928582	-0.06493	-0.173941	-0.0210827	-0.109751	1	0.967922	0.98809	1	1	0.443651	1	0.676533
ENSMUSG00000007589	Tinf2	Terf1 (TRF1)-interacting nuclear factor 2 [Source:MGI Symbol;Acc:MGI:107246]	845.013	346.791	540.128	1709.62	0.0859755	0.116359	-0.0157394	0.0229112	-0.105736	-0.0602247	0.0526091	-0.0354005	0.825531	0.329543	1	1	1	0.896531	1	0.861008
ENSMUSG00000007591	Tssk4	testis-specific serine kinase 4 [Source:MGI Symbol;Acc:MGI:1918349]	25.07	5.3412	9.09084	5.77579	-0.155319	-0.15498	0.156033	0.623455	-0.151564	-0.942008	0.813114	-1.12186	1	1	1	1	1	0.964216	0.997236	1
ENSMUSG00000007594	Hapln4	hyaluronan and proteoglycan link protein 4 [Source:MGI Symbol;Acc:MGI:2679531]	65.5609	5240.42	3471.53	4759.68	-0.00609406	0.0791479	-0.0780295	0.0361106	0.0519255	0.0473596	-0.106997	-0.155479	1	1	0.946623	1	1	0.940112	0.562334	0.0474848
ENSMUSG00000007603	Dus3l	dihydrouridine synthase 3-like (S. cerevisiae) [Source:MGI Symbol;Acc:MGI:2147092]	4514.66	1350.25	2138.82	3211.74	-0.0123859	-0.00804945	-0.0794002	-0.0895236	-0.0120259	-0.00187081	-0.0212397	-0.047236	1	0.912809	0.909798	0.958963	1	1	1	0.803658
ENSMUSG00000007610	Gtpbp3	GTP binding protein 3 [Source:MGI Symbol;Acc:MGI:1917609]	866.814	635.527	908.437	990.879	-0.0367654	-0.0185354	-0.108856	-0.0265079	-0.0600316	-0.0946651	-0.0349561	-0.0841056	0.921317	0.8881	0.902216	1	1	0.704477	1	0.67693
ENSMUSG00000007613	Tgfbr1	transforming growth factor, beta receptor I [Source:MGI Symbol;Acc:MGI:98728]	2748.85	1432.36	1368.41	603.306	0.00992861	-0.00139598	0.0618525	0.139883	-0.00801931	-0.0135713	-0.0390437	0.0232308	1	1	0.98809	0.805848	1	1	1	0.859947
ENSMUSG00000007617	Homer1	homer scaffolding protein 1 [Source:MGI Symbol;Acc:MGI:1347345]	2342.97	7050.3	4165.67	1332.46	-0.0225026	-0.0862482	-0.125009	0.0299414	-0.0598299	0.0206553	-0.0916546	-0.037233	1	0.404644	0.974605	1	1	1	1	0.877251
ENSMUSG00000007646	Rad51c	RAD51 paralog C [Source:MGI Symbol;Acc:MGI:2150020]	206.46	125.442	142.428	250.046	0.132559	0.0916004	-0.00052114	0.0812316	-0.0789767	-0.0304086	0.01313	0.192286	0.844657	0.623656	1	1	1	0.965632	1	0.567712
ENSMUSG00000007653	Gabrb2	gamma-aminobutyric acid (GABA) A receptor, subunit beta 2 [Source:MGI Symbol;Acc:MGI:95620]	2095.15	4555.4	3601.19	6080.32	-0.0150729	0.074079	-0.0671028	0.0907053	0.0600129	0.0743604	-0.0367639	-0.0557754	1	0.467772	0.949694	1	1	0.786355	0.830046	0.796567
ENSMUSG00000007655	Cav1	caveolin 1, caveolae protein [Source:MGI Symbol;Acc:MGI:102709]	704.914	707.837	729.515	638.595	0.0128667	-0.0325686	0.290386	0.24515	0.147342	0.338971	0.030964	0.107984	1	0.871517	0.112542	0.152854	1	0.000665062	0.948247	0.674194
ENSMUSG00000007656	Arpp19	cAMP-regulated phosphoprotein 19 [Source:MGI Symbol;Acc:MGI:1891691]	8009.48	13375	5662.57	3974.03	0.0179429	0.0281031	-0.106564	0.0256609	0.107634	0.150564	0.0256935	0.0137508	1	0.733908	1	1	1	0.199521	1	0.9534
ENSMUSG00000007659	Bcl2l1	BCL2-like 1 [Source:MGI Symbol;Acc:MGI:88139]	3820.41	4751.11	3948.9	5600.34	-0.0464019	-0.0293389	0.0272464	-0.0728411	-0.00432556	-0.0723994	-0.0326538	-0.0202213	0.860453	0.812413	0.964919	0.94179	1	0.701474	0.79762	0.904891
ENSMUSG00000007670	Khsrp	KH-type splicing regulatory protein [Source:MGI Symbol;Acc:MGI:1336214]	5329.2	4164.96	3038.74	2909.43	-0.000913478	0.073237	0.0252345	-0.0435766	-0.060043	-0.0437504	-0.0824243	-0.0427499	1	0.412589	1	1	1	0.883468	1	0.775454
ENSMUSG00000007682	Dio2	deiodinase, iodothyronine, type II [Source:MGI Symbol;Acc:MGI:1338833]	508.815	3425.29	3028.56	2376.67	0.110967	0.0588127	-0.193402	0.219228	-0.0941851	0.0705199	0.0571449	0.272497	0.726956	0.7917	0.912454	0.955162	1	0.879398	0.919522	0.000171297
ENSMUSG00000007721	Ccdc124	coiled-coil domain containing 124 [Source:MGI Symbol;Acc:MGI:1916403]	3743.94	4700.71	4734.21	5164.99	-0.083349	-0.0835808	-0.070886	-0.0172997	0.0138067	0.0785443	0.0362613	-0.0135337	0.699022	0.367875	0.964995	1	1	0.624018	0.981206	0.922783
ENSMUSG00000007739	Cct4	chaperonin containing Tcp1, subunit 4 (delta) [Source:MGI Symbol;Acc:MGI:104689]	10582.4	4321.48	4500.3	5027.59	0.0158136	0.060097	0.034175	0.0055958	-0.014923	0.0164511	-0.0172547	-0.0332325	1	0.3046	0.950155	1	1	0.971318	1	0.848424
ENSMUSG00000007777	0610009B22Rik	RIKEN cDNA 0610009B22 gene [Source:MGI Symbol;Acc:MGI:1913300]	1071.8	478.858	730.794	1145.28	-0.0132641	0.0107017	0.0253149	0.0614587	-0.00863765	0.027248	0.104135	0.114014	1	0.939638	1	1	1	0.973934	0.727646	0.453114
ENSMUSG00000007783	Cpt1c	carnitine palmitoyltransferase 1c [Source:MGI Symbol;Acc:MGI:2446526]	2230.48	3888.64	4167.99	2318.31	0.0550206	0.0700091	0.0130326	-0.0223587	0.0590157	-0.00151741	-0.0270121	-0.0115458	1	0.461518	1	1	1	1	1	1
ENSMUSG00000007805	Twist2	twist basic helix-loop-helix transcription factor 2 [Source:MGI Symbol;Acc:MGI:104685]	21.822	35.9389	24.6777	NA	0.261502	0.228225	-0.0736435	-0.360836	-0.0132168	-0.237351	NA	NA	1	1	1	0.958963	1	0.920391	NA	NA
ENSMUSG00000007812	Zfp655	zinc finger protein 655 [Source:MGI Symbol;Acc:MGI:1919861]	1539.12	1066.45	1428.18	2130.33	-0.0219514	-0.00303014	-0.0325155	0.0281562	0.056231	0.102233	0.0441341	0.0396969	1	0.987262	0.998224	1	1	0.541176	1	0.909677
ENSMUSG00000007815	Rhoa	ras homolog family member A [Source:MGI Symbol;Acc:MGI:1096342]	6725.53	5905.63	6489.55	9084.32	-0.00576451	-0.0166015	0.00424319	0.0121131	-0.0468912	0.0062853	0.00148938	-0.0149638	1	0.854347	1	1	1	1	1	0.928346
ENSMUSG00000007817	Zmiz1	zinc finger, MIZ-type containing 1 [Source:MGI Symbol;Acc:MGI:3040693]	9118.85	5412.54	3147.62	4236.85	-0.0120584	-0.0253552	0.0660225	0.0321954	0.00696972	0.0637417	0.0441945	0.0527409	1	0.734808	0.954527	1	1	0.806911	0.973145	0.816575
ENSMUSG00000007827	Ankrd26	ankyrin repeat domain 26 [Source:MGI Symbol;Acc:MGI:1917887]	944.192	546.228	474.351	624.065	0.0912921	0.0484999	-0.0632549	-0.00134408	-0.139545	-0.0264741	0.00727957	0.0774784	0.765038	0.660663	0.97284	1	1	0.96467	1	0.784164
ENSMUSG00000007833	Aldh16a1	aldehyde dehydrogenase 16 family, member A1 [Source:MGI Symbol;Acc:MGI:1916998]	432.927	217.893	244.157	543.611	-0.0979725	-0.0335124	0.0997287	0.0195854	-0.028118	0.0302036	-0.0633533	-0.0261861	0.798594	0.887552	0.97284	1	1	0.953149	1	0.940369
ENSMUSG00000007836	Hnrnpa0	heterogeneous nuclear ribonucleoprotein A0 [Source:MGI Symbol;Acc:MGI:1924384]	19852.8	8456.23	7036.95	8594.35	-0.0961045	0.0405699	-0.0240221	-0.0766246	-0.0184432	-0.127799	-0.0668964	-0.0905896	1	0.837235	1	1	1	0.222798	0.78188	0.329469
ENSMUSG00000007837	Prrg2	proline-rich Gla (G-carboxyglutamic acid) polypeptide 2 [Source:MGI Symbol;Acc:MGI:1929596]	241.099	179.567	217.59	295.873	0.0668501	0.0764738	-0.0344076	0.131884	0.0877843	0.399687	0.230326	0.260609	0.843108	0.75142	1	0.999782	1	0.0174923	0.639338	0.205368
ENSMUSG00000007850	Hnrnph1	heterogeneous nuclear ribonucleoprotein H1 [Source:MGI Symbol;Acc:MGI:1891925]	21562.9	4589.16	6684.18	9992.58	0.0261667	0.00804546	0.0368747	0.0485923	-0.00595344	-0.0344169	-0.0865614	0.0446291	1	0.893502	1	1	1	0.886703	0.593901	0.701992
ENSMUSG00000007867	Ift43	intraflagellar transport 43 [Source:MGI Symbol;Acc:MGI:1923661]	493.245	172.463	276.044	594.197	-0.0675144	-0.0435714	-0.120542	-0.130312	-0.0747676	-0.0265936	0.056712	0.0195515	0.808863	0.813339	0.968426	1	1	0.911589	0.998029	0.970973
ENSMUSG00000007872	Id3	inhibitor of DNA binding 3 [Source:MGI Symbol;Acc:MGI:96398]	1632.8	1114.81	2002.06	1261.54	0.0376377	0.0945671	0.0313213	0.133524	-0.0248752	0.040521	0.0570092	-0.0508538	1	0.339287	1	0.856934	1	0.933419	1	0.750555
ENSMUSG00000007877	Tcap	titin-cap [Source:MGI Symbol;Acc:MGI:1330233]	5.05275	176.005	71.1522	52.424	0.434141	0.954742	-0.0902377	-0.47112	-0.240866	-0.450921	0.166859	-0.0302451	1	1	0.975652	0.0786489	1	0.522861	1	1
ENSMUSG00000007880	Arid1a	AT rich interactive domain 1A (SWI-like) [Source:MGI Symbol;Acc:MGI:1935147]	7310.2	5039.07	2985.26	2286.89	-0.0234835	0.0640727	0.0274561	-0.0083651	-0.0261437	-0.0385992	-0.00891175	-0.00277356	1	0.404912	1	1	1	0.932882	1	1
ENSMUSG00000007888	Crlf1	cytokine receptor-like factor 1 [Source:MGI Symbol;Acc:MGI:1340030]	443.43	39.4816	712.798	91.4075	0.285289	0.176738	0.492011	0.469987	0.0941194	-0.221836	0.153825	0.0502375	0.0109637	0.143857	0.909798	0.925712	1	0.329037	1	1
ENSMUSG00000007891	Ctsd	cathepsin D [Source:MGI Symbol;Acc:MGI:88562]	4316.84	9990.64	9268.46	8521.96	-0.00315507	-0.049505	0.00758157	0.0615663	-0.0201195	-0.0054506	-0.0562884	-0.0419053	1	0.663827	1	0.960745	1	1	0.915614	0.81882
ENSMUSG00000007892	Rplp1	ribosomal protein, large, P1 [Source:MGI Symbol;Acc:MGI:1927099]	22466.5	14231.8	14419.2	11028.5	-0.0261239	-0.0797492	0.102506	0.0536475	-0.0326922	0.00143111	0.0319376	-0.0859063	1	0.352017	0.865219	1	1	1	0.829616	0.621942
ENSMUSG00000007908	Hmgcll1	3-hydroxymethyl-3-methylglutaryl-Coenzyme A lyase-like 1 [Source:MGI Symbol;Acc:MGI:2446108]	1348.07	394.326	610.466	1041.96	-0.0642105	-0.109872	0.150547	0.228578	0.115741	0.127051	0.0364578	0.0644572	0.699022	0.17064	0.888222	0.690215	1	0.621702	1	0.663476
ENSMUSG00000007944	Ttc9b	tetratricopeptide repeat domain 9B [Source:MGI Symbol;Acc:MGI:1920282]	3997.02	7280.05	3850.98	2876.15	-0.0346023	-0.0442593	0.00314943	0.114316	0.00159846	0.0858965	-0.0543015	-0.00430435	1	0.439537	1	1	1	0.703451	0.909126	1
ENSMUSG00000007946	Phox2a	paired-like homeobox 2a [Source:MGI Symbol;Acc:MGI:106633]	28.7939	NA	NA	NA	-0.152771	-0.267151	NA	NA	NA	NA	NA	NA	1	1	NA	NA	NA	NA	NA	NA
ENSMUSG00000007950	Abhd8	abhydrolase domain containing 8 [Source:MGI Symbol;Acc:MGI:1918946]	5246.12	15945.7	13280.9	13163.5	-0.0844792	-0.0976268	-0.0165921	-0.0257609	-0.0127386	-0.0393517	-0.0227388	-0.0494516	1	0.163232	1	1	1	0.923746	1	0.696504
ENSMUSG00000007987	Ift22	intraflagellar transport 22 [Source:MGI Symbol;Acc:MGI:1914536]	1755.26	2377.06	2266.98	2274.98	-0.0798882	-0.0774458	-0.0225268	0.00224364	0.0324128	0.0368216	-0.0511905	0.0180292	1	0.297839	0.999827	1	1	0.919202	1	0.905078
ENSMUSG00000007989	Fzd3	frizzled class receptor 3 [Source:MGI Symbol;Acc:MGI:108476]	5605.89	3795.98	2187.12	1840.47	0.0165922	0.0260667	0.00769773	-0.0130076	0.0845444	0.0827634	0.0481776	0.0842001	1	0.902822	1	1	1	0.806594	1	0.696864
ENSMUSG00000008028	1700008O03Rik	RIKEN cDNA 1700008O03 gene [Source:MGI Symbol;Acc:MGI:1916599]	76.0298	30.146	59.2875	61.8145	0.0168588	0.00185145	-0.113988	0.187433	0.453819	0.196808	-0.0904763	0.0251395	1	1	1	1	0.842676	0.823808	1	1
ENSMUSG00000008035	Mid1ip1	Mid1 interacting protein 1 (gastrulation specific G12-like (zebrafish)) [Source:MGI Symbol;Acc:MGI:1915291]	2817.52	3564.08	4368.44	5813.17	-0.0142063	0.0433839	-0.0331694	-0.0453522	-0.120044	0.0386535	0.016104	-0.0204171	1	0.782274	1	1	1	0.939397	1	0.898258
ENSMUSG00000008036	Ap2s1	adaptor-related protein complex 2, sigma 1 subunit [Source:MGI Symbol;Acc:MGI:2141861]	5607.62	5115.15	5191.24	5478.5	-0.0238422	-0.0498081	-0.0294658	-0.0473811	0.00149539	0.0245397	0.0291358	-0.018613	1	0.487692	1	1	1	0.913682	1	0.899286
ENSMUSG00000008090	Fgfrl1	fibroblast growth factor receptor-like 1 [Source:MGI Symbol;Acc:MGI:2150920]	664.982	882.374	1112.24	1101.11	-0.0371177	0.0937533	-0.194995	-0.0118578	-0.108691	-0.00109586	0.0324051	0.0576028	1	0.550922	0.876077	1	1	1	1	0.816575
ENSMUSG00000008129	4930432K21Rik	RIKEN cDNA 4930432K21 gene [Source:MGI Symbol;Acc:MGI:1921916]	103.885	113.725	89.7054	114.532	-0.117366	-0.15831	-0.100339	-0.184377	-0.0609321	-0.227596	0.235177	-0.0876284	0.945346	0.938342	1	0.955162	1	0.750635	1	1
ENSMUSG00000008136	Fhl2	four and a half LIM domains 2 [Source:MGI Symbol;Acc:MGI:1338762]	427.294	1618.66	1248.92	101.427	0.055695	-0.0160593	-0.12031	0.00579311	0.0204052	-0.0281164	0.00191126	-0.0408136	0.841795	0.936271	0.825565	1	1	0.971963	1	1
ENSMUSG00000008140	Emc10	ER membrane protein complex subunit 10 [Source:MGI Symbol;Acc:MGI:1916933]	5268.08	9695.98	9301.17	8892.85	-0.0406639	-0.0315379	0.0292015	0.0170922	-0.0357144	0.0135373	-0.00190627	-0.0270641	1	0.716467	1	1	1	1	0.877257	0.87105
ENSMUSG00000008153	Clstn3	calsyntenin 3 [Source:MGI Symbol;Acc:MGI:2178323]	6216.48	20189.1	11072.5	16338.5	-0.112319	-0.120297	-0.0294173	-0.0148619	-0.00300643	0.0330152	-0.146393	-0.0956345	0.69807	0.154595	1	1	1	0.883468	0.243827	0.314057
ENSMUSG00000008167	Fbxw9	F-box and WD-40 domain protein 9 [Source:MGI Symbol;Acc:MGI:1915878]	2387.48	430.821	563.697	569.017	-0.0458496	-0.0700816	-0.125294	-0.108532	0.0394999	0.114096	0.00582527	-0.0648058	1	0.454609	0.940432	0.978265	1	0.696728	1	0.808056
ENSMUSG00000008200	Fnbp4	formin binding protein 4 [Source:MGI Symbol;Acc:MGI:1860513]	4053.99	804.431	1290.82	2150.84	0.0375796	0.0252862	-0.0813826	-0.0974906	-0.00519707	-0.14614	-0.0546792	-0.0369846	0.938335	0.867653	0.97284	0.958963	1	0.476509	1	0.885481
ENSMUSG00000008206	Cers4	ceramide synthase 4 [Source:MGI Symbol;Acc:MGI:1914510]	2709.28	1630.62	1826.46	1549.75	0.0271757	0.0282122	-0.0166208	-0.0679977	0.0846091	-0.00143641	0.0204118	0.0269713	1	0.813932	1	1	1	1	1	0.895971
ENSMUSG00000008226	Scrn3	secernin 3 [Source:MGI Symbol;Acc:MGI:1921866]	293.17	927.833	1436.18	1879.27	0.0908769	0.15323	-0.00986153	0.0912038	0.0541169	0.0524763	-0.0188171	0.00368582	0.810971	0.46683	1	0.955162	1	0.842111	1	1
ENSMUSG00000008301	Phax	phosphorylated adaptor for RNA export [Source:MGI Symbol;Acc:MGI:1891839]	2377.39	1612.51	1696.48	2076.83	-0.0579888	-0.0615096	0.00372801	-0.0184165	-0.0317797	-0.0878598	-0.0128834	0.0217986	0.843699	0.538838	1	1	1	0.643526	1	0.939714
ENSMUSG00000008305	Tle1	transducin-like enhancer of split 1 [Source:MGI Symbol;Acc:MGI:104636]	2845.7	1641.55	2347.57	1052.75	-0.0224405	0.032707	0.00569585	0.0477836	-0.0312168	-0.187913	-0.0639723	-0.0255037	1	0.747266	1	1	1	0.00920273	0.953758	0.927611
ENSMUSG00000008307	1700109H08Rik	RIKEN cDNA 1700109H08 gene [Source:MGI Symbol;Acc:MGI:1924286]	96.8979	18.163	63.9583	153.142	0.0297406	-0.00641723	0.201391	-0.152078	0.199423	0.195047	-0.0574871	-0.0649394	1	1	1	1	1	0.883468	1	1
ENSMUSG00000008318	Relt	RELT tumor necrosis factor receptor [Source:MGI Symbol;Acc:MGI:2443373]	200.619	491.303	599.656	996.595	0.0392401	0.164894	-0.0749261	-0.0816448	-0.024144	-0.0397423	-0.117455	-0.0865586	0.888595	0.466118	0.990508	1	1	0.924026	0.802506	0.539643
ENSMUSG00000008333	Snrpb2	U2 small nuclear ribonucleoprotein B [Source:MGI Symbol;Acc:MGI:104805]	2377.55	1094.26	1310.77	1377.41	0.033894	-0.0156122	0.0629086	0.0558703	0.0328364	0.0790569	0.0464571	0.0284498	1	0.886425	0.971078	1	1	0.69362	1	0.946054
ENSMUSG00000008348	Ubc	ubiquitin C [Source:MGI Symbol;Acc:MGI:98889]	446.535	684.208	543.64	510.49	0.0120374	-0.0343101	-0.0237876	-0.0123894	-0.10024	-0.170064	-0.0511904	-0.0929116	1	0.884671	1	1	1	0.422665	1	0.73348
ENSMUSG00000008373	Prpf31	pre-mRNA processing factor 31 [Source:MGI Symbol;Acc:MGI:1916238]	2127.83	1482.89	1697.72	1959.55	-0.0221057	-0.0225324	-0.0426977	0.00204896	0.000193437	-0.00478779	-0.0814605	-0.0533085	1	0.800852	1	1	1	1	0.767589	0.769722
ENSMUSG00000008384	Sertad1	SERTA domain containing 1 [Source:MGI Symbol;Acc:MGI:1913438]	115.96	435.87	367.401	773.046	-0.108369	-0.112476	-0.109051	0.228945	0.0939707	0.0563541	0.026648	0.0162853	0.98043	1	0.941677	0.690215	1	0.915877	1	0.893112
ENSMUSG00000008393	Carhsp1	calcium regulated heat stable protein 1 [Source:MGI Symbol;Acc:MGI:1196368]	6377.64	1080.37	2586.05	2008.71	0.00330985	0.0864452	0.248704	0.0489172	-0.00895394	-0.0499854	0.0672445	-0.0178112	1	0.238105	0.334527	1	1	0.923746	1	0.988995
ENSMUSG00000008398	Elk3	ELK3, member of ETS oncogene family [Source:MGI Symbol;Acc:MGI:101762]	430.322	314.156	298.429	365.441	0.0775738	-0.0520336	-0.0627916	-0.0781774	0.0209899	0.105149	0.00566335	0.056827	0.876332	0.817543	1	1	1	0.813565	1	0.857949
ENSMUSG00000008429	Herpud2	HERPUD family member 2 [Source:MGI Symbol;Acc:MGI:1915393]	1968.8	2084.69	2080.82	2613.14	-0.0120164	-0.0172452	-0.109645	-0.0123013	0.0237095	0.0200542	-0.00339408	-0.00571729	1	0.871517	0.876077	1	1	1	1	1
ENSMUSG00000008435	Rdh13	retinol dehydrogenase 13 (all-trans and 9-cis) [Source:MGI Symbol;Acc:MGI:1918732]	1485.19	448.9	699.934	1083.76	0.00284166	-0.0418984	-0.0655955	0.0499236	-0.0234605	0.043268	0.0219582	-0.0143718	1	0.739222	0.97284	1	1	0.931851	1	0.973866
ENSMUSG00000008438	Adam21	a disintegrin and metallopeptidase domain 21 [Source:MGI Symbol;Acc:MGI:1861229]	33.4999	11.8761	15.9062	26.5623	-0.163778	0.140866	-0.297496	-0.846418	0.117771	-0.382801	0.400526	0.528704	1	1	1	1	1	0.98849	1	0.934745
ENSMUSG00000008450	Nutf2	nuclear transport factor 2 [Source:MGI Symbol;Acc:MGI:1915301]	966.993	427.983	449.246	571.434	-0.0270161	-0.0211459	0.0499913	0.126177	-0.0144434	0.0547164	-0.0264765	-0.0524328	0.868473	0.782776	0.98809	0.9413	1	0.903354	0.960239	0.864363
ENSMUSG00000008475	Arpc5	actin related protein 2/3 complex, subunit 5 [Source:MGI Symbol;Acc:MGI:1915021]	13213.5	3766.94	8146.72	4050.17	-0.0521211	-0.0174456	0.038496	-0.0338976	-0.0271764	-0.0366382	0.0665712	0.0553942	1	0.860801	0.959537	1	1	0.886106	0.735602	0.633326
ENSMUSG00000008489	Elavl2	ELAV like RNA binding protein 1 [Source:MGI Symbol;Acc:MGI:1100887]	6613.68	3365.29	2927.05	783.141	-0.000278359	0.0514543	0.0979697	0.0819851	0.033242	0.0343388	-0.122708	-0.0284843	1	0.534567	0.774119	0.875044	1	0.92208	0.776673	0.908955
ENSMUSG00000008496	Pou2f2	POU domain, class 2, transcription factor 2 [Source:MGI Symbol;Acc:MGI:101897]	1670.23	403.79	290.599	293.368	-0.0647923	-0.0890853	0.135985	0.15586	0.0140657	-0.0396966	0.0947074	0.105218	1	0.422649	0.888222	0.95058	1	0.950128	0.984611	0.698774
ENSMUSG00000008540	Mgst1	microsomal glutathione S-transferase 1 [Source:MGI Symbol;Acc:MGI:1913850]	794.439	228.928	435.847	1081.06	0.0406367	0.162054	0.284335	0.36751	0.030366	0.204244	0.0951288	0.105641	0.930666	0.140801	0.720338	0.168255	1	0.446767	1	0.475269
ENSMUSG00000008575	Nfib	nuclear factor I/B [Source:MGI Symbol;Acc:MGI:103188]	8006.74	3624.23	3807.72	3694.02	0.12547	0.0921952	0.161291	0.0892733	-0.0660669	-0.0756684	0.0359952	0.0532183	0.656685	0.376551	0.184588	0.835125	1	0.67976	0.987932	0.716326
ENSMUSG00000008604	Ubqln4	ubiquilin 4 [Source:MGI Symbol;Acc:MGI:2150152]	4371.76	8013.95	5108.16	3362.22	0.0242434	-0.00794512	-0.00158936	0.033286	-0.0561044	-0.0585803	-0.0606689	0.0425535	0.990026	0.924246	1	1	1	0.762305	0.81271	0.766422
ENSMUSG00000008658	Rbfox1	RNA binding protein, fox-1 homolog (C. elegans) 1 [Source:MGI Symbol;Acc:MGI:1926224]	4984.55	9836.27	9185.91	7238.6	0.0717661	0.122453	-0.0105594	0.0328317	-0.0069212	-0.121804	-0.0992729	-0.0999799	0.69742	0.0204032	1	1	1	0.395154	0.487413	0.212566
ENSMUSG00000008668	Rps18	ribosomal protein S18 [Source:MGI Symbol;Acc:MGI:98146]	21170.3	5332.39	6674.1	8062.27	-0.0328944	-0.0626043	0.0644716	0.0226891	-0.0123424	0.0284673	0.071936	-0.0513664	1	0.340406	0.941677	1	1	0.950651	0.720479	0.803047
ENSMUSG00000008682	Rpl10	ribosomal protein L10 [Source:MGI Symbol;Acc:MGI:105943]	17878.9	6124.99	6302.81	5370.61	0.0419961	-0.0121346	0.12244	0.0807309	-0.00498601	0.038306	0.0609558	-0.0218311	1	0.869824	0.946623	1	1	0.907304	0.824987	0.884302
ENSMUSG00000008683	Rps15a	ribosomal protein S15A [Source:MGI Symbol;Acc:MGI:2389091]	16356.7	3852.67	4837.23	6229.73	0.0321948	-0.0313611	0.0211601	-0.0486726	0.0238079	0.00827209	0.0585101	-0.0387841	1	0.810779	1	1	1	0.996267	0.927495	0.888896
ENSMUSG00000008690	Ncaph2	non-SMC condensin II complex, subunit H2 [Source:MGI Symbol;Acc:MGI:1289164]	4553.68	4762.37	4891.41	6989.16	-0.02297	0.015817	0.0409119	-0.0111883	-0.0189777	-0.0218507	0.0237154	0.0020097	1	0.837235	0.961727	1	1	0.943968	1	1
ENSMUSG00000008730	Hipk1	homeodomain interacting protein kinase 1 [Source:MGI Symbol;Acc:MGI:1314873]	3187.93	4307.03	3550.6	5085.39	-0.0548234	-0.0488639	0.0947789	0.0342058	-0.0368993	-0.0773194	0.0279041	-0.00280965	0.808863	0.507888	0.745238	1	1	0.763609	1	1
ENSMUSG00000008734	Gprc5b	G protein-coupled receptor, family C, group 5, member B [Source:MGI Symbol;Acc:MGI:1927596]	1085.12	5971.61	9690.01	16443.9	-0.032391	0.0324285	0.0893233	0.0812857	-0.0737413	-0.0374597	-0.00166407	0.000523903	1	0.84708	0.93359	0.987753	1	1	0.927337	1
ENSMUSG00000008763	Man1a2	mannosidase, alpha, class 1A, member 2 [Source:MGI Symbol;Acc:MGI:104676]	2813.69	5327.5	3296	2415.05	-0.0543913	-0.176018	-0.141418	-0.09238	0.0222366	-0.0265287	-0.00382186	-0.0485426	0.896156	0.0235538	0.43319	1	1	0.912625	1	0.828764
ENSMUSG00000008822	Acyp1	acylphosphatase 1, erythrocyte (common) type [Source:MGI Symbol;Acc:MGI:1913454]	730.351	279.973	678.229	2268.54	0.0206369	-0.0127977	0.042634	0.0125351	-0.061634	-0.0321467	0.0888001	0.00591551	1	0.936823	1	1	1	0.971105	1	1
ENSMUSG00000008845	Cd163	CD163 antigen [Source:MGI Symbol;Acc:MGI:2135946]	71.2204	110.392	59.0758	80.0237	0.210918	0.137199	-0.278002	-0.331226	0.176795	0.560405	0.0985576	0.724788	0.868341	1	0.966728	0.955162	1	0.419508	1	0.0440403
ENSMUSG00000008855	Hdac5	histone deacetylase 5 [Source:MGI Symbol;Acc:MGI:1333784]	5240.06	7286.74	8375.85	7516.35	0.0282617	0.0428212	-0.0141712	-0.0301109	-0.0658935	-0.0105718	-0.00688042	0.056329	0.951754	0.621915	1	1	1	1	1	0.790349
ENSMUSG00000008859	Rala	v-ral simian leukemia viral oncogene A (ras related) [Source:MGI Symbol;Acc:MGI:1927243]	7792.39	2698.41	3045.1	3747.86	-0.0292035	-0.0625728	-0.0289574	-0.0302516	-0.0247238	-0.0243844	0.013365	0.0490267	0.997373	0.228601	0.999817	1	1	1	1	0.71628
ENSMUSG00000008892	Vdac3	voltage-dependent anion channel 3 [Source:MGI Symbol;Acc:MGI:106922]	5590.98	3492	3770.6	5531.59	-0.0404024	-0.0557713	0.0068469	-0.0570379	-0.0301414	-0.0634371	-0.0876766	-0.0936942	0.931397	0.415442	0.98968	0.986169	1	0.796249	0.70125	0.414699
ENSMUSG00000008958	Vps72	vacuolar protein sorting 72 [Source:MGI Symbol;Acc:MGI:1202305]	3201.28	1280.8	1298.17	1959.8	0.041394	0.0429986	-0.0269927	-0.0650821	-0.0252939	-0.0656961	0.00290823	-0.0981078	1	0.593881	1	1	1	0.830961	1	0.373754
ENSMUSG00000008976	Gabpa	GA repeat binding protein, alpha [Source:MGI Symbol;Acc:MGI:95610]	1548.17	642.487	1035.69	1298.39	0.0406988	0.0158997	0.0119838	-0.0402017	0.0595713	-0.00625711	-0.00392422	0.0877649	0.958282	0.912195	1	1	1	1	1	0.583542
ENSMUSG00000008999	Bmp7	bone morphogenetic protein 7 [Source:MGI Symbol;Acc:MGI:103302]	669.844	695.381	453.46	376.195	0.120412	0.137574	0.003438	-0.112775	0.100226	0.252163	-0.0171371	-0.0156741	0.780866	0.428005	1	0.955138	1	0.329053	1	0.973866
ENSMUSG00000009013	Dynll1	dynein light chain LC8-type 1 [Source:MGI Symbol;Acc:MGI:1861457]	12226.2	8604.09	9728.12	4043.27	0.0478203	0.00876274	-0.0466775	0.010888	-0.0158283	0.0227719	0.0939618	0.126913	1	0.910254	1	1	1	0.947639	0.66741	0.23583
ENSMUSG00000009030	Pdcl	phosducin-like [Source:MGI Symbol;Acc:MGI:1914716]	2242.58	1033.36	1240.64	2788.54	-0.0314698	0.00950136	-0.0357018	-0.0153095	-0.065419	0.0388269	0.00361173	-0.0195855	1	0.930049	0.98809	1	1	0.897879	1	0.965906
ENSMUSG00000009035	Tmem184b	transmembrane protein 184b [Source:MGI Symbol;Acc:MGI:2445179]	1539.63	3441.07	2247.76	2824.02	0.0186178	-0.0181838	-0.060084	-0.0654943	0.0268028	0.0706707	-0.0870537	-0.0795451	1	0.89573	0.895036	0.983632	1	0.652585	1	0.504131
ENSMUSG00000009070	Rsph14	radial spoke head homolog 14 (Chlamydomonas) [Source:MGI Symbol;Acc:MGI:1918486]	12.8472	4.72255	9.66262	6.84623	0.23457	0.0605519	1.43239	1.27265	-0.838189	-0.412385	-0.319817	0.238849	1	1	0.876077	1	1	1	1	1
ENSMUSG00000009073	Nf2	neurofibromin 2 [Source:MGI Symbol;Acc:MGI:97307]	7322.21	4172.92	5066.33	3791.19	0.00599828	-0.0348786	-0.109915	-0.110291	-0.0951891	-0.157619	0.0020061	-0.0208361	1	0.59929	0.753041	0.768765	0.817031	0.00974303	1	0.908874
ENSMUSG00000009075	Cabp7	calcium binding protein 7 [Source:MGI Symbol;Acc:MGI:2183437]	251.051	814.582	13849.4	6340.88	0.0483304	0.0896073	0.0328993	-0.141276	-0.0836657	-0.157718	0.103207	0.236999	0.984138	0.734076	1	0.898543	1	0.147798	0.757468	0.00835806
ENSMUSG00000009076	Zmat5	zinc finger, matrin type 5 [Source:MGI Symbol;Acc:MGI:1914428]	582.149	518.362	666.222	1016.01	0.0405456	0.0656713	-0.180724	-0.156072	-0.0402786	0.0374064	0.00811228	-0.0740264	1	0.613232	0.678404	0.719463	1	0.959993	1	0.714891
ENSMUSG00000009079	Ewsr1	Ewing sarcoma breakpoint region 1 [Source:MGI Symbol;Acc:MGI:99960]	9184.1	4791.74	5859.69	6048.7	-0.00686271	0.0320378	-0.0211796	-0.0328243	-0.0193378	-0.0183937	-0.0938105	-0.0548014	1	0.766084	1	1	1	0.937148	0.610503	0.665722
ENSMUSG00000009090	Ap1b1	adaptor protein complex AP-1, beta 1 subunit [Source:MGI Symbol;Acc:MGI:1096368]	3719.58	9768.42	7043.5	4694.1	-0.0121625	-0.0363689	0.0243303	-0.052779	0.0152425	-0.0808428	-0.125241	-0.154022	1	0.723965	1	1	1	0.43786	0.555141	0.0829194
ENSMUSG00000009092	Derl3	Der1-like domain family, member 3 [Source:MGI Symbol;Acc:MGI:1917627]	32.0693	37.7817	34.969	32.5819	0.139621	0.191936	-0.0893555	0.0858061	0.0118523	-0.0204868	-0.225725	-0.0584832	1	1	1	1	1	1	1	1
ENSMUSG00000009097	Tbx1	T-box 1 [Source:MGI Symbol;Acc:MGI:98493]	52.562	112.754	108.526	126.504	-0.0328179	-0.00787293	0.223553	0.0984501	-0.0225975	0.17211	0.313628	0.261975	1	1	1	1	1	0.846229	0.742788	0.69093
ENSMUSG00000009112	Bcl2l13	BCL2-like 13 (apoptosis facilitator) [Source:MGI Symbol;Acc:MGI:2136959]	2105.28	2116.52	2018.04	1877.19	-0.0138734	0.0476412	-0.0693355	0.00433986	0.0105071	-0.00580372	0.00450615	-0.00366608	1	0.596651	0.922946	1	1	1	1	1
ENSMUSG00000009145	Dqx1	DEAQ RNA-dependent ATPase [Source:MGI Symbol;Acc:MGI:2136388]	34.2911	4.5985	13.6463	16.9859	0.227026	0.415607	-0.22902	1.27307	0.43865	-0.177919	0.319907	0.332683	1	1	1	1	1	1	1	1
ENSMUSG00000009207	Lnpk	lunapark, ER junction formation factor [Source:MGI Symbol;Acc:MGI:1918115]	1690.72	1505.91	1434.21	1268.57	0.00794867	-0.0109774	-0.0688751	0.0327143	0.02729	0.127135	0.00228286	0.0118727	1	0.943697	0.970491	1	1	0.528339	1	0.883025
ENSMUSG00000009210	Prr29	proline rich 29 [Source:MGI Symbol;Acc:MGI:1922823]	NA	NA	9.53403	15.2616	NA	NA	NA	NA	-0.199242	-0.385202	-0.152188	0.108359	NA	NA	NA	NA	1	1	1	1
ENSMUSG00000009214	Mymk	myomaker, myoblast fusion factor [Source:MGI Symbol;Acc:MGI:1913389]	NA	16.5749	11.924	NA	NA	NA	0.171637	-0.119393	-0.00754543	-0.575432	NA	NA	NA	NA	1	1	1	0.971626	NA	NA
ENSMUSG00000009216	Fam163b	family with sequence similarity 163, member B [Source:MGI Symbol;Acc:MGI:1926106]	699.933	5487.33	4599.44	269.833	0.0314986	0.182739	0.014022	0.0290553	0.00462157	-0.226479	-0.165306	-0.659903	1	0.122911	1	1	1	0.00452286	0.934387	0.000173001
ENSMUSG00000009246	Trpm5	transient receptor potential cation channel, subfamily M, member 5 [Source:MGI Symbol;Acc:MGI:1861718]	84.9784	6.11234	10.4179	20.8183	0.174847	-0.0372108	-0.16766	-0.643731	-0.358526	-0.753435	0.198844	-0.068406	0.788773	1	1	1	1	1	1	1
ENSMUSG00000009281	Rarres2	retinoic acid receptor responder (tazarotene induced) 2 [Source:MGI Symbol;Acc:MGI:1918910]	126.091	100.422	257.558	511.346	-0.00401828	-0.156483	0.0285976	-0.150859	0.0972004	0.270468	-0.00644146	0.059505	1	0.947395	1	0.958963	1	0.425851	1	0.834681
ENSMUSG00000009291	Pttg1ip	pituitary tumor-transforming 1 interacting protein [Source:MGI Symbol;Acc:MGI:2652132]	2221.25	2255.21	2935.62	3885.66	0.02616	-0.0482233	0.0424241	-0.0618095	-0.0362397	-0.0139886	0.0329418	-0.00697341	1	0.6758	0.98809	1	1	0.997092	1	1
ENSMUSG00000009292	Trpm2	transient receptor potential cation channel, subfamily M, member 2 [Source:MGI Symbol;Acc:MGI:1351901]	443.353	1205.15	1011.86	968.091	0.0839471	0.0290004	-0.0374706	-0.125759	-0.0487147	0.00019147	-0.11077	0.026171	0.783107	0.888016	0.98809	0.70405	1	1	0.672803	0.887108
ENSMUSG00000009293	Ube2g2	ubiquitin-conjugating enzyme E2G 2 [Source:MGI Symbol;Acc:MGI:1343188]	1737.87	1508.48	2088.83	1765.72	-0.0286906	-0.0218587	0.114263	0.0865866	0.0618208	-0.00349551	-0.0201242	-0.016463	1	0.94723	0.786277	0.950091	1	1	1	0.927611
ENSMUSG00000009356	Lpo	lactoperoxidase [Source:MGI Symbol;Acc:MGI:1923363]	80.3805	29.7748	28.268	102.294	0.183086	-0.289245	0.424831	0.410579	-0.0796073	-0.121575	0.198593	0.0551073	1	0.540189	0.953612	0.901314	1	0.969038	1	1
ENSMUSG00000009376	Met	met proto-oncogene [Source:MGI Symbol;Acc:MGI:96969]	500.594	407.219	162.118	12.6965	0.205392	0.294436	-0.188186	0.124943	0.214671	0.501255	0.136616	0.728766	0.672217	0.226444	0.93359	1	1	0.190104	1	1
ENSMUSG00000009378	Slc16a12	solute carrier family 16 (monocarboxylic acid transporters), member 12 [Source:MGI Symbol;Acc:MGI:2147716]	153.271	129.068	143.357	160.114	-0.0254731	0.126975	-0.0321446	-0.280989	0.115687	0.184107	-0.243451	-0.0991604	1	1	1	0.856934	1	0.857475	0.637575	0.877446
ENSMUSG00000009394	Syn2	synapsin II [Source:MGI Symbol;Acc:MGI:103020]	4946.19	29967	25892.7	11978.6	-0.0515698	-0.106353	-0.0362255	-0.0212717	0.0197295	-0.00876861	-0.0368645	0.026446	0.864342	0.156639	0.98809	1	1	1	0.982797	0.864363
ENSMUSG00000009406	Elk1	ELK1, member of ETS oncogene family [Source:MGI Symbol;Acc:MGI:101833]	2300.85	3229.44	3177.05	2917.28	0.0259088	0.112085	0.0905532	-0.00465791	-0.0119085	-0.0757201	-0.0421157	-0.145494	1	0.0759465	0.820563	1	1	0.641993	1	0.423677
ENSMUSG00000009418	Nav1	neuron navigator 1 [Source:MGI Symbol;Acc:MGI:2183683]	11533.7	2590.1	2126.21	690.045	-0.039367	-0.0817453	0.0544925	0.0284886	-0.027318	-0.0251557	0.00252904	-0.0623438	0.881422	0.181214	0.992636	1	1	1	1	0.850885
ENSMUSG00000009470	Tnpo1	transportin 1 [Source:MGI Symbol;Acc:MGI:2681523]	5039.01	1486.59	1982.07	2147.83	0.0285532	0.0336303	-0.126973	-0.00668953	0.0353566	0.00125272	-0.0518924	-0.0172239	1	0.75674	0.786277	1	1	1	1	1
ENSMUSG00000009535	Rnmt	RNA (guanine-7-) methyltransferase [Source:MGI Symbol;Acc:MGI:1915147]	3734.5	2263.5	2787.33	5350.77	-0.0229253	-0.00742412	0.00621479	0.00818445	0.032129	-0.0453523	0.0336753	-0.0215121	1	0.910334	1	1	1	0.849029	1	0.95603
ENSMUSG00000009545	Kcnq1	potassium voltage-gated channel, subfamily Q, member 1 [Source:MGI Symbol;Acc:MGI:108083]	28.6477	32.4596	21.716	37.5377	-0.2224	-0.0390508	0.184165	0.0326296	-0.201074	-0.650233	0.147516	0.0878959	1	1	1	1	1	0.971105	1	1
ENSMUSG00000009549	Srp14	signal recognition particle 14 [Source:MGI Symbol;Acc:MGI:107169]	5266.84	2428.03	3953.96	4751.92	0.00931304	-0.0265634	0.0131256	-0.0593423	-0.0015349	-0.0375164	0.0715067	-0.00578372	1	0.714327	1	1	1	0.884539	0.813265	0.998873
ENSMUSG00000009551	6330409D20Rik	RIKEN cDNA 6330409D20 gene [Source:MGI Symbol;Acc:MGI:1917980]	94.6277	71.6421	58.8205	44.2515	0.049746	0.205894	0.161406	-0.0397554	0.167152	-0.0964628	0.192101	0.033865	0.932043	0.87288	0.993926	1	1	0.979337	1	1
ENSMUSG00000009555	Cdk9	cyclin-dependent kinase 9 (CDC2-related kinase) [Source:MGI Symbol;Acc:MGI:1328368]	2846.38	2852.95	2850.37	2733.18	-0.00788994	0.00921079	0.0799119	-0.0166728	0.0396795	-0.0871946	-0.0528981	-0.00244536	1	0.943258	0.865219	1	1	0.498331	1	1
ENSMUSG00000009563	Tor2a	torsin family 2, member A [Source:MGI Symbol;Acc:MGI:1353596]	1072.07	624.678	928.149	986.557	0.0494978	-0.00499528	0.0556472	-0.028367	0.0154485	-0.0563613	0.101913	-0.0358752	0.808863	0.970002	0.972953	1	1	0.855229	0.977925	0.873935
ENSMUSG00000009566	Fpgs	folylpolyglutamyl synthetase [Source:MGI Symbol;Acc:MGI:95576]	731.081	177.03	259.446	307.248	0.0340641	-0.0477591	-0.174758	0.013856	0.0596006	0.0404753	-0.0555188	-0.00360873	1	0.796962	0.940432	1	1	0.964831	1	0.913612
ENSMUSG00000009569	Mrtfb	myocardin related transcription factor B [Source:MGI Symbol;Acc:MGI:3050795]	1698.79	9051.15	5060.79	1063.73	0.0141583	-0.029302	0.0588599	0.0486502	0.00508786	-0.0860857	0.00707938	-0.0108296	1	0.956189	1	1	1	0.685521	1	0.972901
ENSMUSG00000009575	Cbx5	chromobox 5 [Source:MGI Symbol;Acc:MGI:109372]	12200.1	6415.07	6661.66	4765.86	-0.0151197	-0.0246991	0.00241274	-0.0366388	0.00351736	-0.0201361	0.0219674	0.0400239	1	0.685699	1	1	1	1	1	0.793834
ENSMUSG00000009585	Apobec3	apolipoprotein B mRNA editing enzyme, catalytic polypeptide 3 [Source:MGI Symbol;Acc:MGI:1933111]	149.323	86.3637	129.321	87.6783	0.202903	0.120773	0.209332	0.129066	-0.142264	-0.047695	-0.0587115	0.0229489	0.632593	0.96217	0.97284	1	1	0.959993	1	1
ENSMUSG00000009596	Taf7l	TATA-box binding protein associated factor 7 like [Source:MGI Symbol;Acc:MGI:1921719]	12.103	5.67437	7.23145	NA	-0.463757	-1.09312	-1.03614	-0.1963	-0.698211	-0.809532	NA	NA	1	0.709181	0.975652	1	1	1	NA	NA
ENSMUSG00000009614	Sardh	sarcosine dehydrogenase [Source:MGI Symbol;Acc:MGI:2183102]	436.451	624.054	585.219	772.981	-0.0158574	-0.0146536	0.053403	0.119395	-0.0273936	-0.115897	-0.0466597	0.00401464	0.92406	0.848952	0.98809	0.970541	1	0.76281	0.869484	1
ENSMUSG00000009621	Vav2	vav 2 oncogene [Source:MGI Symbol;Acc:MGI:102718]	2274.83	515.566	445.545	569.053	0.000716867	0.0696713	0.0759209	-0.00448991	0.00857241	-0.0354081	0.097837	0.0657231	1	0.404157	0.98809	1	1	0.938803	0.835412	0.777482
ENSMUSG00000009628	Tex15	testis expressed gene 15 [Source:MGI Symbol;Acc:MGI:1934816]	251.15	15.661	38.5657	5.43738	-0.00629093	0.112634	-0.234983	-0.237576	0.486038	0.588813	0.0193238	-1.28392	1	0.692902	1	1	1	0.695912	1	1
ENSMUSG00000009630	Ppp2cb	protein phosphatase 2 (formerly 2A), catalytic subunit, beta isoform [Source:MGI Symbol;Acc:MGI:1321161]	4497.91	4896.89	4610.95	4935.9	-0.011156	-0.0376538	-0.0378646	-0.0153458	0.014332	-0.0270341	-0.0595551	-0.024866	1	0.617785	0.929014	1	1	0.903354	0.805832	0.850824
ENSMUSG00000009633	G0s2	G0/G1 switch gene 2 [Source:MGI Symbol;Acc:MGI:1316737]	129.267	88.6326	225.754	537.767	-0.0196138	0.0678303	0.168527	-0.154332	0.0646995	0.0425632	-0.108716	-0.311762	1	1	0.98809	1	1	0.941578	0.927495	0.0172128
ENSMUSG00000009640	Dmap1	DNA methyltransferase 1-associated protein 1 [Source:MGI Symbol;Acc:MGI:1913483]	1306.66	978.766	929.375	1060.93	0.0238591	0.0365803	0.0256111	-0.00952463	-0.0461045	-0.104165	0.0149089	-0.023217	0.870119	0.718813	1	1	1	0.720446	1	0.847989
ENSMUSG00000009647	Mcu	mitochondrial calcium uniporter [Source:MGI Symbol;Acc:MGI:3026965]	1241.17	1100.59	1201.6	1345.93	-0.0238422	0.0242992	0.0271909	-0.0806501	0.0109007	-0.0620799	-0.0205533	-0.0332107	1	0.85729	1	0.955162	1	0.867245	1	0.875752
ENSMUSG00000009670	Tex11	testis expressed gene 11 [Source:MGI Symbol;Acc:MGI:1933237]	5.48102	7.85854	29.053	15.148	0.157189	0.113834	0.622764	1.43456	-0.00689051	0.236066	0.686545	0.163136	1	1	0.98809	0.903043	1	0.901382	1	1
ENSMUSG00000009681	Bcr	BCR activator of RhoGEF and GTPase [Source:MGI Symbol;Acc:MGI:88141]	5258.5	7115.21	5404.78	2458.06	-0.0294645	-0.0584819	0.0990427	-0.0178023	-0.024472	-0.0919659	-0.0643998	-0.0933159	0.975531	0.500253	1	1	1	0.600569	0.906559	0.578975
ENSMUSG00000009687	Fxyd5	FXYD domain-containing ion transport regulator 5 [Source:MGI Symbol;Acc:MGI:1201785]	315.586	369.319	340.644	300.706	-0.12313	0.0200693	0.0957698	-0.11939	0.0979434	0.297502	0.367061	0.181754	0.841795	0.923767	0.98809	1	1	0.204849	0.275578	0.555981
ENSMUSG00000009731	Kcnd1	potassium voltage-gated channel, Shal-related family, member 1 [Source:MGI Symbol;Acc:MGI:96671]	377.404	476.937	338.169	220.049	0.118485	0.048113	0.079462	0.00702752	-0.0560541	0.0679162	-0.00368053	0.00124571	0.767674	0.832517	0.993926	1	1	0.912586	1	1
ENSMUSG00000009733	Tfcp2	transcription factor CP2 [Source:MGI Symbol;Acc:MGI:98509]	1140.1	553.361	738.433	847.417	-0.0337255	0.00203164	0.0614904	-0.118729	-0.0153095	-0.0645481	-0.042265	-0.0373179	0.860366	0.990456	1	0.997842	1	0.861394	1	0.864363
ENSMUSG00000009734	Pou6f2	POU domain, class 6, transcription factor 2 [Source:MGI Symbol;Acc:MGI:2443631]	412.942	132.883	30.5488	6.15671	-0.0125827	-0.0847896	-0.24336	-0.0377618	-0.241088	0.0280634	0.0163719	0.381961	1	0.547506	0.957354	1	1	1	1	1
ENSMUSG00000009739	Pou6f1	POU domain, class 6, transcription factor 1 [Source:MGI Symbol;Acc:MGI:102935]	5157.69	6561.49	5484.57	2771.5	0.0361902	0.0491147	-0.0559306	0.00493728	-0.00949135	0.00378127	0.00152552	-0.0118088	0.916932	0.557167	0.97284	1	1	1	1	1
ENSMUSG00000009741	Ubp1	upstream binding protein 1 [Source:MGI Symbol;Acc:MGI:104889]	4992.97	1474.9	2307.91	2953.29	0.0600659	0.0715836	-0.0600112	-0.0196881	-0.0368271	-0.0675142	0.0165173	0.0119658	1	0.415442	0.97284	1	1	0.867059	1	0.95603
ENSMUSG00000009772	Nuak2	NUAK family, SNF1-like kinase, 2 [Source:MGI Symbol;Acc:MGI:1921387]	399.244	28.8305	41.2317	80.4893	-0.0422411	0.131584	0.122494	-0.447195	-0.148794	0.0724626	-0.156071	-0.138662	0.954627	0.394254	1	0.958963	1	1	1	1
ENSMUSG00000009828	Cilk1	ciliogenesis associated kinase 1 [Source:MGI Symbol;Acc:MGI:1934157]	3617.08	695.477	844.92	628.129	0.0589413	0.021574	-0.0325952	0.00020165	-0.0543812	0.00504446	0.03721	0.10143	1	0.832132	1	1	1	1	0.927495	0.597288
ENSMUSG00000009863	Sdhb	succinate dehydrogenase complex, subunit B, iron sulfur (Ip) [Source:MGI Symbol;Acc:MGI:1914930]	4614.06	4869.9	5444.26	7074.9	-0.04204	-0.0788664	-0.0419734	0.0253953	0.000500818	0.0453855	-0.00653933	-0.0466441	0.952758	0.274946	0.90202	1	1	0.809108	1	0.800687
ENSMUSG00000009876	Cox4i2	cytochrome c oxidase subunit 4I2 [Source:MGI Symbol;Acc:MGI:2135755]	75.33	116.81	79.5222	214.899	0.0809124	0.132669	0.409284	0.305113	-0.0911495	0.270894	0.220706	0.216279	1	1	0.678404	0.804946	1	0.609224	0.719881	0.569671
ENSMUSG00000009894	Snap47	synaptosomal-associated protein, 47 [Source:MGI Symbol;Acc:MGI:1915076]	8749.38	15999.4	12646.5	9201.13	-0.0403514	-0.035067	-0.0341643	-0.035792	0.012078	-0.04307	-0.0667852	-0.0879719	0.952666	0.71531	0.993222	1	1	0.884445	0.813265	0.41667
ENSMUSG00000009900	Wnt3a	wingless-type MMTV integration site family, member 3A [Source:MGI Symbol;Acc:MGI:98956]	19.5598	NA	5.88839	NA	-0.203185	0.0727554	NA	NA	-0.734203	-1.23056	NA	NA	1	1	NA	NA	1	0.777678	NA	NA
ENSMUSG00000009905	Kdsr	3-ketodihydrosphingosine reductase [Source:MGI Symbol;Acc:MGI:1918000]	993.81	927.575	1377.34	2256.21	-0.0442396	-0.0709635	0.0480795	0.036403	-0.0293812	-0.0227404	-0.0428119	-0.0480964	0.815104	0.489759	0.98809	1	1	0.969389	0.930147	0.775454
ENSMUSG00000009907	Vps4b	vacuolar protein sorting 4B [Source:MGI Symbol;Acc:MGI:1100499]	1418.57	1767.34	1886.76	2042.81	0.00347969	-0.00877444	0.0108176	0.0560531	-0.00404972	-0.0962539	-0.0210291	-0.0490173	0.935528	0.935439	1	1	1	0.534083	1	0.789673
ENSMUSG00000009927	Rps25	ribosomal protein S25 [Source:MGI Symbol;Acc:MGI:1922867]	20472.6	5158.16	7307.57	9459.85	-0.0126456	-0.110292	0.0579353	0.0296955	-0.0390489	0.00757831	0.120103	0.00429582	1	0.195551	0.97284	1	1	1	0.840941	0.994493
ENSMUSG00000009941	Nxf2	nuclear RNA export factor 2 [Source:MGI Symbol;Acc:MGI:1933192]	8.88308	4.28881	3.66314	7.749	0.819387	1.04207	0.168122	-0.351716	-0.298559	-1.18483	-0.442311	-0.503794	1	1	1	1	1	1	1	1
ENSMUSG00000009995	Taz	tafazzin [Source:MGI Symbol;Acc:MGI:109626]	1475.61	613.931	1145.21	1729.16	0.0548173	0.0370332	-0.0110205	-0.00226586	-0.055566	-0.0409785	0.054734	-0.0315622	1	0.837235	1	1	1	0.901382	0.917745	0.861008
ENSMUSG00000010021	Kif19a	kinesin family member 19A [Source:MGI Symbol;Acc:MGI:2447024]	165.183	111.565	221.334	223.053	0.0302981	0.0987676	0.260876	0.109792	0.0350282	0.111707	-0.0863512	0.0448258	1	1	0.941677	1	1	0.853433	1	1
ENSMUSG00000010025	Aldh3a2	aldehyde dehydrogenase family 3, subfamily A2 [Source:MGI Symbol;Acc:MGI:1353452]	1308.13	1748.07	2073.25	2989.65	-0.0159538	-0.0458086	0.0424278	0.0429993	0.01098	-0.0224274	0.00695851	0.0582681	0.912499	0.733908	0.97979	1	1	0.96467	1	0.773185
ENSMUSG00000010044	Zmynd10	zinc finger, MYND domain containing 10 [Source:MGI Symbol;Acc:MGI:2387863]	244.639	90.7196	105.289	36.4455	-0.030044	-0.0184939	0.358221	-0.0385237	0.0709935	0.110054	-0.151064	0.320023	1	0.866961	0.865874	1	1	0.937148	1	1
ENSMUSG00000010045	Tmem115	transmembrane protein 115 [Source:MGI Symbol;Acc:MGI:1930765]	1128.15	1537.76	1209.65	1408	-0.0747125	-0.10353	-0.0263881	-0.0365927	0.0156726	0.0265358	-0.0500122	-0.124276	0.776786	0.30409	1	1	1	0.957924	1	0.412216
ENSMUSG00000010047	Hyal2	hyaluronoglucosaminidase 2 [Source:MGI Symbol;Acc:MGI:1196334]	1191.85	338.621	391.938	448.269	0.0209555	0.0224541	0.047102	0.0827476	0.0979058	0.0196742	-0.0417323	-0.115823	0.911568	0.884339	0.992585	1	1	0.924026	1	0.601316
ENSMUSG00000010048	Ifrd2	interferon-related developmental regulator 2 [Source:MGI Symbol;Acc:MGI:1316708]	422.396	158.767	245.097	462.825	0.0313735	-0.0302936	-0.0968015	-0.178763	-0.0499796	-0.0766345	0.0508158	-0.0176084	1	0.865308	0.975632	0.958963	1	0.901643	1	0.862073
ENSMUSG00000010051	Hyal1	hyaluronoglucosaminidase 1 [Source:MGI Symbol;Acc:MGI:96298]	130.897	130.246	132.981	133.693	0.0540593	0.0348378	0.170669	0.118098	-0.166194	-0.156622	-0.0706738	-0.154453	1	1	0.984838	1	1	0.702799	1	0.877903
ENSMUSG00000010054	Tusc2	tumor suppressor 2, mitochondrial calcium regulator [Source:MGI Symbol;Acc:MGI:1931086]	2321.08	3010.95	3096.86	4032.19	-0.05876	-0.0531246	-0.0717362	-0.051731	0.0140615	0.0445752	0.0133283	-0.00861209	0.896481	0.609043	0.865219	1	1	0.858172	1	1
ENSMUSG00000010057	Nprl2	NPR2 like, GATOR1 complex subunit [Source:MGI Symbol;Acc:MGI:1914482]	1329.74	908.598	1085.36	1161.33	-0.00601992	-0.0245189	-0.0757837	0.0114432	0.032879	0.00210706	-0.0477892	-0.0269034	0.92737	0.843246	0.936909	1	1	1	1	0.892643
ENSMUSG00000010064	Slc38a3	solute carrier family 38, member 3 [Source:MGI Symbol;Acc:MGI:1923507]	1646.33	3633.56	2419.97	2964.72	0.0398915	0.00957415	-0.00267449	0.152935	-0.094966	0.0751469	-0.0411684	0.0769359	1	1	1	0.971379	1	0.886703	1	0.659935
ENSMUSG00000010066	Cacna2d2	calcium channel, voltage-dependent, alpha 2/delta subunit 2 [Source:MGI Symbol;Acc:MGI:1929813]	3812.05	970.568	796.312	3927.09	-0.074595	-0.0948354	0.172554	0.00013766	-0.0572492	-0.0780556	-0.131827	-0.104425	0.775621	0.264162	0.940432	1	1	0.840068	0.396716	0.272743
ENSMUSG00000010067	Rassf1	Ras association (RalGDS/AF-6) domain family member 1 [Source:MGI Symbol;Acc:MGI:1928386]	448.776	142.166	247.844	492.458	-0.108995	-0.149268	-0.0408955	0.0771607	0.122272	0.0162932	0.101924	0.0345492	0.672217	0.22027	0.998224	1	1	0.932882	0.806637	0.849516
ENSMUSG00000010080	Epn3	epsin 3 [Source:MGI Symbol;Acc:MGI:1919139]	106.975	49.6162	150.405	1281.09	0.22012	0.353228	0.503664	0.923576	0.18756	0.281784	-0.0552109	0.0447173	1	0.288095	0.822054	0.016549	1	0.644285	1	0.789673
ENSMUSG00000010086	Rnf112	ring finger protein 112 [Source:MGI Symbol;Acc:MGI:106611]	4063.39	6229.63	10027.5	14072.5	-0.0437394	-0.0391678	-0.0449439	-0.0685362	-0.050706	-0.158377	-0.106246	-0.0373768	1	0.821093	0.975632	1	1	0.0820446	0.771967	0.908874
ENSMUSG00000010095	Slc3a2	solute carrier family 3 (activators of dibasic and neutral amino acid transport), member 2 [Source:MGI Symbol;Acc:MGI:96955]	3040.82	5563.34	4413.29	4623.6	-0.0408625	-0.0627386	0.0162446	0.0280559	0.0420716	0.0447259	-0.0482407	-0.0467841	1	0.43994	0.977374	1	1	0.855818	0.882014	0.808056
ENSMUSG00000010097	Nxf1	nuclear RNA export factor 1 [Source:MGI Symbol;Acc:MGI:1858330]	4280.59	1042.57	1897.62	2594.24	0.0284293	-0.048262	0.0553149	-0.0490877	-0.0933101	-0.0770036	0.0164191	-0.0236196	1	0.526651	0.982842	1	1	0.895824	1	0.888026
ENSMUSG00000010110	Stx5a	syntaxin 5A [Source:MGI Symbol;Acc:MGI:1928483]	2468.61	1256.42	1606.2	2072.3	0.0218252	-0.00332668	0.062533	-0.0195658	0.0256134	-0.0248928	-0.0626669	-0.0355914	1	0.97238	0.964919	1	1	0.967859	1	0.839104
ENSMUSG00000010122	Slc47a1	solute carrier family 47, member 1 [Source:MGI Symbol;Acc:MGI:1914723]	43.2106	220.896	162.718	264.376	0.384328	0.341765	-0.176268	-0.272459	0.15168	0.69416	0.0832559	0.0155111	1	0.775526	0.978728	0.986169	1	0.000347993	0.939744	1
ENSMUSG00000010136	Pifo	primary cilia formation [Source:MGI Symbol;Acc:MGI:1923670]	175.995	10.2172	30.5367	39.8557	-0.110638	-0.0731678	0.4986	0.430531	0.202511	0.0263833	-0.218123	-0.0276215	0.896481	0.880343	1	1	1	1	1	1
ENSMUSG00000010142	Tnfrsf13b	tumor necrosis factor receptor superfamily, member 13b [Source:MGI Symbol;Acc:MGI:1889411]	47.6114	78.2073	85.2426	37.4151	-0.088778	0.219452	-0.0700326	0.262667	0.287223	0.123912	0.730968	0.42854	1	0.932784	1	0.903654	1	1	1	0.923629
ENSMUSG00000010154	Spire2	spire type actin nucleation factor 2 [Source:MGI Symbol;Acc:MGI:2446256]	1467.13	710.313	714.288	853.461	-0.0437479	-0.0836337	0.0672139	-0.0814518	0.0803971	0.0950862	-0.104243	0.0186454	0.954627	0.456907	0.975652	1	1	0.794682	0.781796	0.955246
ENSMUSG00000010175	Prox1	prospero homeobox 1 [Source:MGI Symbol;Acc:MGI:97772]	1936.43	365.986	2282.89	1161.96	0.0240459	-0.1438	-0.00482765	-0.11373	-0.0325389	-0.156707	0.0231582	-0.0146702	1	0.456907	1	1	1	0.443294	1	0.9534
ENSMUSG00000010277	2610507B11Rik	RIKEN cDNA 2610507B11 gene [Source:MGI Symbol;Acc:MGI:1919753]	6438.29	11373.1	10455.2	9178.92	0.00464032	-0.00134261	-0.016821	-0.00576769	-0.047291	-0.109509	-0.000586123	0.0116371	1	1	1	1	1	0.126772	1	0.95063
ENSMUSG00000010290	AI597479	expressed sequence AI597479 [Source:MGI Symbol;Acc:MGI:2138299]	2485.09	1017.55	1637.48	2536.98	0.0129577	-0.00889828	0.0608482	0.0138064	0.00715537	0.0419727	0.0252983	0.0303218	1	0.958863	0.970186	1	1	0.866117	1	0.842033
ENSMUSG00000010307	Tmem86a	transmembrane protein 86A [Source:MGI Symbol;Acc:MGI:1915143]	485.589	773.437	691.263	669.822	0.00376612	-0.0255856	0.0497423	-0.0809894	0.0559395	-0.00177237	-0.0597065	-0.140071	1	0.895117	1	0.976786	1	1	1	0.427775
ENSMUSG00000010311	Optc	opticin [Source:MGI Symbol;Acc:MGI:2151113]	121.861	16.2383	19.3701	41.916	0.100144	0.073176	-0.223881	-0.434961	-0.00342465	-0.107611	-0.437645	-0.253777	0.980082	1	1	1	1	1	1	1
ENSMUSG00000010342	Tex14	testis expressed gene 14 [Source:MGI Symbol;Acc:MGI:1933227]	20.6979	NA	6.34554	18.4276	0.134093	0.335619	NA	NA	0.225116	-0.900714	0.276367	-0.289718	1	1	NA	NA	1	0.962815	1	1
ENSMUSG00000010358	Ifi35	interferon-induced protein 35 [Source:MGI Symbol;Acc:MGI:1917360]	68.8836	84.2115	111.849	153.236	-0.295341	-0.319461	-0.136367	-0.00358347	0.0639113	-0.123521	0.0638113	0.178915	0.808863	0.707471	1	1	1	0.883276	1	0.776075
ENSMUSG00000010362	Rdm1	RAD52 motif 1 [Source:MGI Symbol;Acc:MGI:1913849]	324.845	176.78	290.594	554.914	0.0173036	0.125925	0.112934	-0.041459	-0.00596352	0.117389	0.153026	0.0663686	0.927174	0.585153	0.989985	1	1	0.763609	0.602718	0.801394
ENSMUSG00000010376	Nedd8	neural precursor cell expressed, developmentally down-regulated gene 8 [Source:MGI Symbol;Acc:MGI:97301]	5415.81	3586.59	4296.53	6991.06	-0.016457	-0.0405253	0.0215189	0.049252	0.014391	-0.00637297	0.00754344	-0.0452963	1	0.475622	1	1	1	1	1	0.781553
ENSMUSG00000010392	Gosr1	golgi SNAP receptor complex member 1 [Source:MGI Symbol;Acc:MGI:1858260]	1476.8	1503.71	1838.09	1818.19	-0.00418776	-0.00853513	-0.0530614	-0.02974	-0.0297343	-0.0389443	-0.0511705	-0.0271508	1	0.941898	0.98809	1	1	0.965632	0.930541	0.864264
ENSMUSG00000010406	Mrpl52	mitochondrial ribosomal protein L52 [Source:MGI Symbol;Acc:MGI:1916086]	1841.18	463.282	675.145	848.16	0.000702133	-0.0307804	-0.0494821	-0.111814	0.032513	0.175246	0.172959	-0.0119404	1	0.789692	1	0.987141	1	0.561854	0.583232	0.973866
ENSMUSG00000010453	Kansl3	KAT8 regulatory NSL complex subunit 3 [Source:MGI Symbol;Acc:MGI:1918055]	3131.54	2066.33	2700.77	2889.84	-0.0153265	-0.00223875	-0.0109277	-0.0284358	0.00767769	-0.011785	-0.0583842	-0.0132148	1	0.943598	1	1	1	0.997389	0.829171	1
ENSMUSG00000010461	Eya4	EYA transcriptional coactivator and phosphatase 4 [Source:MGI Symbol;Acc:MGI:1337104]	109.195	174.799	190.521	25.3021	0.0565323	0.274436	-0.0997583	-0.0656942	-0.231502	0.0737834	-0.164551	0.0619061	1	0.648431	0.975632	1	1	0.924065	1	1
ENSMUSG00000010476	Ebf3	early B cell factor 3 [Source:MGI Symbol;Acc:MGI:894289]	2320.59	25.4776	38.2411	332.989	0.168864	0.0976205	0.293479	0.206678	-0.347533	-0.562286	-0.245786	-0.207747	0.726956	0.696707	0.98809	1	1	0.680767	0.588925	0.370959
ENSMUSG00000010492	Uckl1os	uridine-cytidine kinase 1-like 1, opposite strand [Source:MGI Symbol;Acc:MGI:3801877]	29.4251	9.60954	33.5313	41.8169	-0.0924946	0.0037497	0.425228	0.221376	0.15262	0.33949	-0.0593846	-0.0711248	1	1	1	1	1	0.966776	1	1
ENSMUSG00000010505	Myt1	myelin transcription factor 1 [Source:MGI Symbol;Acc:MGI:1100535]	1997.05	183.589	408.277	2126.76	-0.0444109	0.0108169	-0.00117516	0.0399615	-0.0587183	-0.0739604	0.0133081	-0.0301498	1	0.932784	1	1	1	0.834369	1	0.858975
ENSMUSG00000010517	Faf1	Fas-associated factor 1 [Source:MGI Symbol;Acc:MGI:109419]	2685.75	1028.73	1341.94	1875.29	-0.0298502	-0.0127308	-0.112687	-0.145318	-0.0457087	-0.0782503	-0.0058687	-0.049433	0.98043	0.924955	0.865874	0.76915	1	0.736756	1	0.812304
ENSMUSG00000010529	Gm266	predicted gene 266 [Source:MGI Symbol;Acc:MGI:2685112]	157.397	109.214	206.294	259.737	-0.00678464	0.122335	-0.186727	-0.0300481	-0.255481	-0.118661	0.29143	0.210115	1	0.972373	1	1	1	0.844845	0.396716	0.493154
ENSMUSG00000010538	Tsacc	TSSK6 activating co-chaperone [Source:MGI Symbol;Acc:MGI:1924177]	48.1884	16.7498	27.2946	29.4786	0.146285	0.336872	-0.295188	-0.199186	0.507792	-0.297521	-0.201699	-0.275775	1	0.765371	1	1	1	0.884126	1	1
ENSMUSG00000010554	Mettl16	methyltransferase like 16 [Source:MGI Symbol;Acc:MGI:1914743]	1571.42	861.042	1054.83	1341.48	0.00446146	-0.0600479	0.0210652	0.0828777	0.000966259	0.095362	-0.0502488	0.0647792	1	0.512603	1	0.955162	1	0.763609	1	0.791225
ENSMUSG00000010592	Dazl	deleted in azoospermia-like [Source:MGI Symbol;Acc:MGI:1342328]	38.6268	116.656	172.879	20.611	0.258504	0.174592	-0.0283465	-0.100595	0.0399306	0.11414	0.134343	0.143212	1	1	1	1	1	0.821961	1	1
ENSMUSG00000010601	Apol7a	apolipoprotein L 7a [Source:MGI Symbol;Acc:MGI:1923011]	NA	5.71701	18.9789	NA	NA	NA	-1.38198	0.790442	1.0193	0.228157	NA	NA	NA	NA	0.940432	1	0.955847	1	NA	NA
ENSMUSG00000010607	Pigyl	phosphatidylinositol glycan anchor biosynthesis, class Y-like [Source:MGI Symbol;Acc:MGI:1913518]	970.558	573.508	928.21	1873.32	0.00695394	-0.0569485	0.0771771	-0.0447155	0.0456244	0.0218567	0.0529217	0.0303818	0.927174	0.619257	0.956825	1	1	0.974944	1	0.94855
ENSMUSG00000010608	Rbm25	RNA binding motif protein 25 [Source:MGI Symbol;Acc:MGI:1914289]	5670.83	4463.18	3667.06	3630.61	-0.0182706	-0.0810735	0.173441	0.0779994	-0.0185938	-0.0797555	-0.108615	0.0331289	1	0.0940603	0.335419	0.955162	1	0.685155	0.68387	0.879454
ENSMUSG00000010609	Psen2	presenilin 2 [Source:MGI Symbol;Acc:MGI:109284]	423.212	514.219	547.285	866.171	-0.0459091	-0.0241451	0.0190771	0.0369751	0.0543418	0.0735897	-0.0290497	-0.0984874	0.851292	0.89573	1	1	1	0.852893	0.956548	0.540604
ENSMUSG00000010651	Acaa1b	acetyl-Coenzyme A acyltransferase 1B [Source:MGI Symbol;Acc:MGI:3605455]	54.3858	16.8219	17.7902	5.90991	-0.0276437	0.0117309	0.770111	0.883055	0.264675	-0.185294	-0.460374	-0.596142	1	1	0.886097	0.976786	1	1	1	1
ENSMUSG00000010660	Plcd1	phospholipase C, delta 1 [Source:MGI Symbol;Acc:MGI:97614]	634.215	423.487	463.161	310.944	0.0673624	0.232086	-0.019026	0.0418615	0.103509	0.0491598	-0.0080732	-0.248838	0.808754	0.023279	1	1	1	0.92798	1	0.2505
ENSMUSG00000010663	Fads1	fatty acid desaturase 1 [Source:MGI Symbol;Acc:MGI:1923517]	8189.78	12807.7	11711.8	11116.6	0.032598	-0.0388839	0.0271455	0.122261	-0.0415091	-0.0122988	0.0495444	0.0604783	1	0.644721	1	0.701048	1	1	0.988676	0.767598
ENSMUSG00000010721	Lmbr1	limb region 1 [Source:MGI Symbol;Acc:MGI:1861746]	1584.3	784.93	873.079	1062.6	0.00142663	-0.152861	-0.0981004	-0.392862	0.140752	-0.110348	0.257523	-0.314275	1	0.899183	1	0.955162	1	0.971105	0.925194	0.68152
ENSMUSG00000010751	Tnfrsf22	tumor necrosis factor receptor superfamily, member 22 [Source:MGI Symbol;Acc:MGI:1930270]	129.635	60.5229	63.0886	44.9587	0.128865	0.108366	0.0484248	-0.128676	-0.255194	-0.181266	-0.530788	-0.259392	0.894404	1	1	1	1	0.812253	0.794851	1
ENSMUSG00000010755	Cars	cysteinyl-tRNA synthetase [Source:MGI Symbol;Acc:MGI:1351477]	1660.75	1158.46	1118.81	1186.27	-0.0202604	-0.0596142	-0.0719989	-0.0150668	-0.00701574	0.0170755	-0.103566	-0.037374	1	0.644721	0.959537	1	1	0.999102	0.937215	0.803658
ENSMUSG00000010797	Wnt2	wingless-type MMTV integration site family, member 2 [Source:MGI Symbol;Acc:MGI:98954]	17.1609	114.98	246.98	NA	0.207017	-0.119021	-0.155504	-0.216933	-0.030811	-0.152896	NA	NA	1	1	0.993926	0.955162	1	0.743343	NA	NA
ENSMUSG00000010803	Gabra1	gamma-aminobutyric acid (GABA) A receptor, subunit alpha 1 [Source:MGI Symbol;Acc:MGI:95613]	1756.33	16119.8	14963.7	31205.6	-0.0205402	-0.0306176	-0.125236	-0.004479	0.0437234	0.0625195	-0.0199678	-0.0428586	1	0.821381	0.696877	1	1	0.757623	0.840609	0.779334
ENSMUSG00000010825	Grid2ip	glutamate receptor, ionotropic, delta 2 (Grid2) interacting protein 1 [Source:MGI Symbol;Acc:MGI:2176213]	170.159	49.7663	60.6986	2184.47	-0.0218571	0.241965	0.0734535	0.0282066	-0.39923	0.0965928	0.112187	-0.0692848	0.912499	0.262438	1	1	1	1	0.961797	0.858607
ENSMUSG00000010830	Kdelr3	KDEL (Lys-Asp-Glu-Leu) endoplasmic reticulum protein retention receptor 3 [Source:MGI Symbol;Acc:MGI:2145953]	95.3082	19.8551	26.3291	66.7759	-0.0270863	-0.162672	0.326149	-0.0776112	0.180059	0.622947	0.183103	0.0702939	1	0.962014	1	1	1	0.647187	1	1
ENSMUSG00000010911	Apip	APAF1 interacting protein [Source:MGI Symbol;Acc:MGI:1926788]	714.408	223.838	386.739	1218.08	-0.0741785	-0.0341747	-0.0954556	-0.0323284	0.0292454	0.141171	-0.070398	-0.108404	0.868625	0.844754	0.993926	1	1	0.510406	0.874327	0.441265
ENSMUSG00000010914	Pdhx	pyruvate dehydrogenase complex, component X [Source:MGI Symbol;Acc:MGI:1351627]	1830.35	1638.71	2022.03	2900.31	-0.0121619	-0.00721908	-0.171833	-0.107751	0.0079076	-0.0153181	-0.0181255	-0.0630867	1	1	0.282427	0.766974	1	1	1	0.62036
ENSMUSG00000010936	Vac14	Vac14 homolog (S. cerevisiae) [Source:MGI Symbol;Acc:MGI:2157980]	1679.07	1034.61	897.169	1169.08	0.0283483	-0.0116728	0.0290189	0.045288	-0.10003	-0.01402	-0.0912699	-0.0736557	1	1	1	1	1	1	1	0.704246
ENSMUSG00000011034	Slc5a1	solute carrier family 5 (sodium/glucose cotransporter), member 1 [Source:MGI Symbol;Acc:MGI:107678]	9.57347	NA	20.7122	853.229	-0.305254	-0.0930762	NA	NA	-0.205354	-0.34832	-0.0354843	-0.200795	1	1	NA	NA	1	0.980417	0.946303	0.084308
ENSMUSG00000011096	Akt1s1	AKT1 substrate 1 (proline-rich) [Source:MGI Symbol;Acc:MGI:1914855]	2945.74	2414.13	2372.6	2310.41	-0.00276399	-0.00212743	-0.00339357	0.0267079	-0.0504925	-0.0491714	-0.00557459	-0.0668863	1	1	1	1	1	0.868372	1	0.651687
ENSMUSG00000011114	Tbrg1	transforming growth factor beta regulated gene 1 [Source:MGI Symbol;Acc:MGI:1100877]	2210.74	1647.37	1737.18	1666.68	0.00477657	-0.0092336	-0.0470541	0.0668589	0.0248576	0.135759	0.029241	0.0167889	1	1	0.990508	1	1	0.27118	1	1
ENSMUSG00000011148	Adssl1	adenylosuccinate synthetase like 1 [Source:MGI Symbol;Acc:MGI:87947]	156.648	666.019	773.028	1097.54	0.0233065	-0.0446624	0.0174082	0.180551	-0.00731153	0.0152726	-0.00858195	-0.156356	0.958183	1	1	0.803763	1	1	1	0.15482
ENSMUSG00000011154	Cfap161	cilia and flagella associated protein 161 [Source:MGI Symbol;Acc:MGI:1922806]	71.288	28.5198	44.2599	75.5961	0.000715996	-0.174842	0.258788	-0.262143	-0.0662354	0.275707	-0.588839	-0.366574	1	1	0.98809	0.962885	1	0.883276	0.394086	0.497237
ENSMUSG00000011158	Brf1	BRF1, RNA polymerase III transcription initiation factor 90 kDa subunit [Source:MGI Symbol;Acc:MGI:1919558]	1841.76	1570.46	1659.7	1673.51	-0.0492245	-0.0495567	-0.00658887	0.00676016	-0.0416684	-0.0153985	-0.0281506	-0.00451875	1	0.665257	1	1	1	1	1	0.98658
ENSMUSG00000011171	Vipr2	vasoactive intestinal peptide receptor 2 [Source:MGI Symbol;Acc:MGI:107166]	76.7629	36.0577	36.8781	316.489	-0.119571	-0.0041704	-0.356787	0.697146	-0.132329	-0.135876	-0.218638	-0.315175	1	1	1	1	1	1	0.646926	0.0360683
ENSMUSG00000011179	Odc1	ornithine decarboxylase, structural 1 [Source:MGI Symbol;Acc:MGI:97402]	7682.53	2504.52	3048.89	5236.86	-0.0153186	0.0442551	-0.0139808	0.034815	-0.00698679	-0.0193894	0.0203292	-0.0274472	1	0.573466	1	1	1	0.982797	1	0.862587
ENSMUSG00000011254	Thg1l	tRNA-histidine guanylyltransferase 1-like (S. cerevisiae) [Source:MGI Symbol;Acc:MGI:1913878]	596.189	275.434	354.859	338.502	-0.0366189	-0.0857941	-0.153968	0.0178071	-0.0982389	-0.0132785	0.0149391	0.070832	0.873215	0.548265	0.909798	1	1	1	1	0.816575
ENSMUSG00000011256	Adam19	a disintegrin and metallopeptidase domain 19 (meltrin beta) [Source:MGI Symbol;Acc:MGI:105377]	1475.82	750.133	484.621	370.34	-0.00422175	0.0453387	-0.172943	0.196038	-0.0371798	0.249412	0.0203842	0.0535031	1	0.702765	0.886097	0.690215	1	0.164729	1	0.807448
ENSMUSG00000011257	Pabpc4	poly(A) binding protein, cytoplasmic 4 [Source:MGI Symbol;Acc:MGI:2385206]	3059.81	1436.41	1281.17	930.114	0.0379328	0.0340773	-0.0223545	0.0310217	-0.0622714	-0.0742911	-0.0409629	-0.0529067	1	0.742349	1	1	1	0.837316	1	0.771661
ENSMUSG00000011263	Exoc3l2	exocyst complex component 3-like 2 [Source:MGI Symbol;Acc:MGI:1921713]	21.6022	10.6916	19.3992	5.22445	-0.0177319	-0.532837	0.783121	-0.0528114	0.106504	0.297088	-1.5693	-0.817054	1	0.689497	1	1	1	1	1	1
ENSMUSG00000011267	Zfp296	zinc finger protein 296 [Source:MGI Symbol;Acc:MGI:1926956]	17.0949	108.831	46.573	105.246	0.0838564	0.474556	-0.238025	0.160324	0.437803	0.625867	0.0602331	-0.0841044	1	1	0.946484	1	1	0.196493	1	1
ENSMUSG00000011305	Plin5	perilipin 5 [Source:MGI Symbol;Acc:MGI:1914218]	75.6558	37.5647	38.8265	14.3909	-0.391279	-0.0650039	0.111048	0.813536	0.41359	1.011	0.00854626	-1.08098	0.546515	1	1	0.364293	1	0.0158676	1	0.91339
ENSMUSG00000011306	Sugp1	SURP and G patch domain containing 1 [Source:MGI Symbol;Acc:MGI:1917866]	1923.45	2031.84	1959.47	2253.82	0.0173091	0.0398025	-0.03854	-0.0448201	0.0339872	-0.0102802	-0.0372607	-0.0639273	1	0.672469	0.999615	1	1	1	1	0.740489
ENSMUSG00000011382	Dhdh	dihydrodiol dehydrogenase (dimeric) [Source:MGI Symbol;Acc:MGI:1919005]	301.471	413.72	447.923	662.189	-0.055504	-0.0885837	0.0389367	-0.182902	-0.00533686	-0.148934	0.0785593	-0.166576	0.938509	0.749005	1	0.938485	1	0.710373	0.938564	0.286861
ENSMUSG00000011427	Zfp790	zinc finger protein 790 [Source:MGI Symbol;Acc:MGI:1923431]	872.974	445.779	496.308	640.749	-0.0569833	-0.0595312	-0.0463115	0.182506	-0.123882	0.0389468	0.0378635	0.127687	0.852784	0.62335	0.984838	0.690215	1	0.945489	1	0.579463
ENSMUSG00000011463	Cpb1	carboxypeptidase B1 (tissue) [Source:MGI Symbol;Acc:MGI:1923953]	10.8297	8.30212	9.57087	4.02688	0.547577	0.707738	-0.120588	-0.0847179	0.152807	0.321383	-1.03448	-2.27502	1	1	1	1	1	1	1	1
ENSMUSG00000011589	Fsd1	fibronectin type 3 and SPRY domain-containing protein [Source:MGI Symbol;Acc:MGI:1934858]	3241.63	1586.42	1705.91	1480.04	-0.0226835	-0.0420368	-0.0376334	-0.0365957	7.81691e-05	0.00612937	-0.147161	-0.111139	1	0.640097	0.98809	1	1	1	0.588925	0.553789
ENSMUSG00000011658	Fuz	fuzzy planar cell polarity protein [Source:MGI Symbol;Acc:MGI:1917550]	512.222	277.867	443.132	570.984	0.0679815	0.0654574	-0.0644244	-0.0138089	0.0807752	0.0236883	-0.0190215	0.0020191	0.850167	0.653553	1	1	1	0.971101	1	1
ENSMUSG00000011751	Sptbn4	spectrin beta, non-erythrocytic 4 [Source:MGI Symbol;Acc:MGI:1890574]	4373.41	7584.41	7965.65	8369.22	-0.129216	-0.0409773	0.0722901	-0.0556117	0.0126155	-0.0343044	-0.0303953	-0.0314307	1	0.865443	0.940432	1	1	0.929706	1	0.904067
ENSMUSG00000011752	Pgam1	phosphoglycerate mutase 1 [Source:MGI Symbol;Acc:MGI:97552]	1826.96	3753.08	3240.62	3712.48	-0.0109919	-0.0101019	-0.0595743	-0.0274592	-0.0150715	0.00566818	-0.0201768	-0.107798	1	0.941695	0.877255	1	1	1	1	0.326055
ENSMUSG00000011831	Evi5	ecotropic viral integration site 5 [Source:MGI Symbol;Acc:MGI:104736]	2752.46	2394.65	2841.09	3044.94	-0.0194142	-0.00993378	-0.10412	-0.0635332	0.0240643	0.0175947	0.0207509	0.0451984	1	0.944381	0.802423	1	1	1	0.995781	0.811507
ENSMUSG00000011832	Evi5l	ecotropic viral integration site 5 like [Source:MGI Symbol;Acc:MGI:2442167]	6490.65	4194.68	3539.15	2642.74	-0.0256962	0.0229589	0.0236219	-0.00536582	0.0218851	0.0395315	-0.0354551	-0.00937363	1	0.802477	0.972953	1	1	0.853893	1	0.951924
ENSMUSG00000011837	Snapc2	small nuclear RNA activating complex, polypeptide 2 [Source:MGI Symbol;Acc:MGI:1914861]	1207.23	1125.51	1016.86	1033.83	-0.00468808	-0.0263905	-0.0657767	-0.0145022	-0.0711686	-0.116421	-0.00821568	-0.0218322	1	0.834643	0.98809	1	1	0.748935	1	0.92008
ENSMUSG00000011877	Git1	GIT ArfGAP 1 [Source:MGI Symbol;Acc:MGI:1927140]	5883.93	26495.9	20279.5	5338.74	0.0194126	0.0223424	-0.0199535	0.0512425	-0.0726407	-0.0775595	-0.0483101	-0.0795238	1	0.782667	1	1	1	0.813172	0.863668	0.600148
ENSMUSG00000011884	Gltp	glycolipid transfer protein [Source:MGI Symbol;Acc:MGI:1929253]	742.748	891.946	1375.85	1672.26	0.0409654	0.038887	0.0693176	-0.0308836	-0.153139	-0.0302387	0.138928	0.119132	0.860366	0.822718	0.955408	1	1	1	0.70125	0.424266
ENSMUSG00000011958	Bnip2	BCL2/adenovirus E1B interacting protein 2 [Source:MGI Symbol;Acc:MGI:109327]	2813.78	834.381	1316.58	2290.81	0.00431271	0.0204282	0.149346	0.174569	0.0125044	0.0418752	0.0737285	0.0871496	1	0.87221	0.90202	0.91702	1	0.933419	1	0.508515
ENSMUSG00000011960	Ccnt1	cyclin T1 [Source:MGI Symbol;Acc:MGI:1328363]	2361.63	1448.96	1404.67	1743.04	0.018035	0.00743983	-0.0282043	0.0482314	-0.0156921	-0.0736237	0.000625524	0.0586864	1	0.94729	1	1	1	0.797294	1	0.827021
ENSMUSG00000012017	Scarf2	scavenger receptor class F, member 2 [Source:MGI Symbol;Acc:MGI:1858430]	340.812	213.5	214.598	151.838	-0.134046	-0.121766	0.0703589	-0.160628	-0.0140259	-0.202704	0.125823	-0.231005	0.700913	0.489787	0.983783	0.951449	1	0.543231	0.956382	0.539643
ENSMUSG00000012076	Brms1l	breast cancer metastasis-suppressor 1-like [Source:MGI Symbol;Acc:MGI:1196337]	2352.66	1970.64	2518.62	3407.45	-0.0236546	-0.0411583	-0.0189258	-0.00761904	-0.0285624	-0.0185937	-0.0426559	-0.0418682	1	0.640097	1	1	1	0.99058	0.946704	0.785798
ENSMUSG00000012114	Med15	mediator complex subunit 15 [Source:MGI Symbol;Acc:MGI:2137379]	1839.91	2314.06	1822.05	1718.34	0.0953258	0.0980883	0.0314223	-0.0279156	-0.0676428	-0.0154634	-0.0519978	-0.0130818	0.677011	0.207251	1	1	1	1	1	0.973866
ENSMUSG00000012117	Dhdds	dehydrodolichyl diphosphate synthase [Source:MGI Symbol;Acc:MGI:1914672]	2043.96	3129.92	2540.13	2576.62	0.0524117	0.0033851	-0.000687484	-0.0870868	0.0483137	0.0227071	-0.11563	-0.0402045	1	1	1	0.866736	1	0.954281	0.454592	0.818428
ENSMUSG00000012123	Crybg2	crystallin beta-gamma domain containing 2 [Source:MGI Symbol;Acc:MGI:1334463]	74.0461	37.0331	43.8055	5.91122	0.253657	0.432158	-0.156856	0.0740481	0.180356	-0.193418	-0.247963	-0.200939	0.831132	0.312288	1	1	1	0.927486	1	1
ENSMUSG00000012126	Ubxn11	UBX domain protein 11 [Source:MGI Symbol;Acc:MGI:1914836]	435.658	336.884	361.552	207.962	-0.0772162	-0.257605	0.223682	0.21253	0.0273197	-0.111898	-0.02307	-0.0847029	0.818532	0.0383673	0.786727	0.80802	1	0.763393	1	0.997474
ENSMUSG00000012296	Tjap1	tight junction associated protein 1 [Source:MGI Symbol;Acc:MGI:1921344]	1173.87	315.147	606.462	762.097	0.0512228	0.0926202	0.0287836	-0.16744	-0.069914	-0.020471	-0.0796105	0.0177638	0.850167	0.317888	1	0.959639	1	0.984294	0.941279	0.955246
ENSMUSG00000012405	Rpl15	ribosomal protein L15 [Source:MGI Symbol;Acc:MGI:1913730]	14782.8	3709.8	4859.16	5205.96	-0.0185656	-0.00461464	0.05717	-0.0336183	-0.0178019	0.0232369	0.0775493	-0.0517862	1	0.909428	0.955408	1	1	1	0.743812	0.708649
ENSMUSG00000012422	Tmem167	transmembrane protein 167 [Source:MGI Symbol;Acc:MGI:1913324]	5178.14	1616.22	2158.86	3236.92	0.0053961	-0.00830348	-0.0675686	-0.0664581	-0.0081397	-0.00697501	0.0371282	0.0398536	1	0.920845	0.957074	0.990087	1	1	1	0.847989
ENSMUSG00000012428	Steap4	STEAP family member 4 [Source:MGI Symbol;Acc:MGI:1923560]	6.89825	24.9673	18.9016	27.2991	0.20111	0.333409	-0.397376	0.129033	0.573368	0.130576	0.270701	0.295421	1	1	1	1	1	1	1	1
ENSMUSG00000012429	Mplkip	M-phase specific PLK1 intereacting protein [Source:MGI Symbol;Acc:MGI:1913558]	1130.48	248.226	470.592	637.696	0.033564	0.0212012	0.0374809	-0.0140646	0.019661	-0.0318125	0.120404	0.0588321	0.850167	0.875762	0.99281	1	1	0.973301	0.786183	0.841446
ENSMUSG00000012443	Kif11	kinesin family member 11 [Source:MGI Symbol;Acc:MGI:1098231]	1179.61	35.8434	67.4713	38.4981	0.0527785	0.0977302	0.536766	0.591806	0.000372901	0.183077	0.0875238	0.123465	0.808863	0.368942	0.893017	0.690215	1	0.853433	1	1
ENSMUSG00000012483	Rpa3	replication protein A3 [Source:MGI Symbol;Acc:MGI:1915490]	1254.87	128.816	296.281	733.996	0.0805055	-0.00197037	0.254547	0.230503	0.0865234	0.18737	0.0669098	-0.0370688	0.708503	0.993846	1	0.935457	1	0.541989	0.982041	0.920632
ENSMUSG00000012519	Mlkl	mixed lineage kinase domain-like [Source:MGI Symbol;Acc:MGI:1921818]	13.097	9.33615	10.5732	14.7789	0.784187	0.549868	0.399543	1.01639	-0.313871	0.579472	-0.35081	0.0269821	1	1	1	0.959639	1	1	1	1
ENSMUSG00000012520	Phox2b	paired-like homeobox 2b [Source:MGI Symbol;Acc:MGI:1100882]	127.866	NA	NA	NA	-0.481941	-0.255954	NA	NA	NA	NA	NA	NA	0.209205	0.660508	NA	NA	NA	NA	NA	NA
ENSMUSG00000012535	Tnpo3	transportin 3 [Source:MGI Symbol;Acc:MGI:1196412]	4221.3	2851.18	2924.22	2648.35	-0.0101314	0.0246435	0.026689	0.0188797	0.05522	-0.0209832	-0.0468816	0.0172447	1	0.729194	0.989668	1	1	1	1	0.946054
ENSMUSG00000012609	Ttll5	tubulin tyrosine ligase-like family, member 5 [Source:MGI Symbol;Acc:MGI:2443657]	849.012	995.944	1053.7	4183.78	-0.0379218	-0.0103243	0.0306278	-0.0160506	-0.127334	-0.0883472	0.0054438	0.011151	1	0.944459	1	1	1	0.812078	1	1
ENSMUSG00000012640	Zfp715	zinc finger protein 715 [Source:MGI Symbol;Acc:MGI:1917180]	2151.56	649.82	1186.2	1863.74	-0.0153322	-0.0323405	-0.0572337	0.00592519	-0.053235	0.0360354	0.0917348	0.0599183	1	0.879679	0.998224	1	1	0.959295	0.857419	0.689485
ENSMUSG00000012819	Cdh23	cadherin 23 (otocadherin) [Source:MGI Symbol;Acc:MGI:1890219]	257.237	45.7633	72.1424	22.633	0.017575	-0.0537052	-0.125713	-0.27964	0.0381726	-0.465116	-0.225082	0.254196	1	0.894037	1	1	1	0.413312	1	1
ENSMUSG00000012848	Rps5	ribosomal protein S5 [Source:MGI Symbol;Acc:MGI:1097682]	28059	7434.69	8708.63	10267.8	-0.000226008	-0.0231586	0.118535	0.0128021	-0.0488485	-0.0386532	0.0890333	0.0270939	1	0.780669	0.72108	1	1	0.901382	0.482506	0.858607
ENSMUSG00000013033	Adgrl1	adhesion G protein-coupled receptor L1 [Source:MGI Symbol;Acc:MGI:1929461]	13936.5	18192.8	11477.6	6546.55	-0.0499766	-0.0373394	-0.00173696	0.00823334	-0.0177215	-0.0138828	-0.0438224	-0.00248513	0.900671	0.684421	1	1	1	0.99759	0.711482	1
ENSMUSG00000013076	Amotl1	angiomotin-like 1 [Source:MGI Symbol;Acc:MGI:1922973]	2093.69	1286.97	1080.62	1049.23	0.0476391	0.0482616	0.156171	0.105404	-0.023381	-0.0462349	0.029739	0.140954	1	0.718892	0.705081	0.95058	1	0.919202	1	0.447226
ENSMUSG00000013089	Etv5	ets variant 5 [Source:MGI Symbol;Acc:MGI:1096867]	1262.53	4534	2336.63	1814.94	0.100748	0.110886	-0.103208	0.00979732	-0.0725233	0.00884426	-0.0218156	0.130693	0.652219	0.28631	0.779796	1	1	1	1	0.371388
ENSMUSG00000013091	Tmem190	transmembrane protein 190 [Source:MGI Symbol;Acc:MGI:1925302]	17.8635	8.06513	10.6225	45.6457	-0.924249	-0.229528	-0.709788	-0.254641	-0.252738	0.430474	-0.0489884	-0.149855	1	1	1	1	1	1	1	1
ENSMUSG00000013150	Gfod2	glucose-fructose oxidoreductase domain containing 2 [Source:MGI Symbol;Acc:MGI:1917825]	2667.1	1028.4	945.712	1463.79	-0.0642016	-0.0368554	0.0268174	0.0138159	0.0320319	0.0732593	-0.0432266	-0.0168296	1	0.875762	1	1	1	0.873161	0.956624	0.943789
ENSMUSG00000013155	Enkd1	enkurin domain containing 1 [Source:MGI Symbol;Acc:MGI:2142593]	493.893	230.558	288.152	364.374	-0.00779135	-0.0367032	-0.114277	0.0310551	0.0441851	0.136374	-0.118546	-0.112909	1	0.826068	0.98809	1	1	0.73152	0.852105	0.635437
ENSMUSG00000013158	4933405L10Rik	RIKEN cDNA 4933405L10 gene [Source:MGI Symbol;Acc:MGI:1918296]	12.2726	8.51974	13.4021	11.8922	0.252399	0.146028	-0.381864	0.174905	0.237022	0.0253054	0.34251	-0.0982515	1	1	1	1	1	1	1	1
ENSMUSG00000013160	Atp6v0d1	ATPase, H+ transporting, lysosomal V0 subunit D1 [Source:MGI Symbol;Acc:MGI:1201778]	7480.68	11841.7	9932.37	9838.57	-0.00710357	-0.0413129	-0.0605525	0.00598322	0.000707331	0.0140917	-0.0213382	-0.0490556	1	0.539886	1	1	1	1	1	0.677179
ENSMUSG00000013236	Ptprs	protein tyrosine phosphatase, receptor type, S [Source:MGI Symbol;Acc:MGI:97815]	27159.3	16408.6	14464.7	7477.69	-0.0288204	-0.00704488	-0.0882582	-0.0421496	-0.0176459	-0.0130914	-0.0876043	-0.0647446	1	0.898838	0.865219	1	1	0.971898	0.480073	0.489057
ENSMUSG00000013275	Slc41a1	solute carrier family 41, member 1 [Source:MGI Symbol;Acc:MGI:2444823]	1167.86	2223.82	2703.9	3438.46	-0.0251507	-0.142444	0.0281488	0.0152261	-0.029293	0.0228402	-0.0362136	-0.00832712	1	0.0814372	1	1	1	0.937148	0.98717	0.982432
ENSMUSG00000013367	Iglon5	IgLON family member 5 [Source:MGI Symbol;Acc:MGI:2686277]	4478.7	1100.34	1104.9	2167.12	-0.0479658	-0.0449795	-0.109955	-0.0391679	-0.0546499	0.00112418	-0.0907753	-0.117407	0.960781	0.689497	0.909798	1	1	1	0.878831	0.242425
ENSMUSG00000013415	Igf2bp1	insulin-like growth factor 2 mRNA binding protein 1 [Source:MGI Symbol;Acc:MGI:1890357]	539.61	NA	3.86671	NA	0.307036	0.373686	NA	NA	2.90079	2.29573	NA	NA	0.0181253	0.00039578	NA	NA	0.590945	0.877433	NA	NA
ENSMUSG00000013419	Zfp651	zinc finger protein 651 [Source:MGI Symbol;Acc:MGI:2670992]	3392.95	4143.9	4512.06	2979.36	-0.0501957	-0.0575042	0.0260629	-0.00672509	-0.0321247	-0.0457548	0.0231449	0.0524795	1	0.530325	1	1	1	0.849015	1	0.73028
ENSMUSG00000013465	Nelfb	negative elongation factor complex member B [Source:MGI Symbol;Acc:MGI:1931035]	2924.32	2071.18	2319.73	3276.98	-0.0475109	-0.01532	0.0189036	-0.0166793	0.0358562	-0.0091753	-0.0364258	-0.00843443	1	0.990988	1	1	1	1	0.997236	0.960805
ENSMUSG00000013483	Card14	caspase recruitment domain family, member 14 [Source:MGI Symbol;Acc:MGI:2386258]	33.7404	16.0326	19.6128	24.1886	-0.0939761	0.289231	0.745794	0.358292	-0.11108	0.0408533	0.0630925	0.362834	1	1	0.90202	1	1	1	1	1
ENSMUSG00000013495	Tmem175	transmembrane protein 175 [Source:MGI Symbol;Acc:MGI:1919642]	612.867	955.708	1083.8	937.705	0.0554672	-0.00102508	0.0333789	-0.0873596	0.0881242	0.0570919	-0.0788947	0.0379778	0.841795	1	1	0.956055	1	0.883468	0.850715	0.860256
ENSMUSG00000013523	Bcas1	breast carcinoma amplified sequence 1 [Source:MGI Symbol;Acc:MGI:1924210]	448.801	1690.66	8038.18	10290.8	-0.0146272	-0.119316	0.215063	0.123082	-0.168718	0.119122	0.159575	0.186342	1	0.57861	0.93359	1	1	0.861661	0.588925	0.366855
ENSMUSG00000013539	Tango2	transport and golgi organization 2 [Source:MGI Symbol;Acc:MGI:101825]	1677.95	2247.86	2460.46	2485.3	-0.0142743	-0.0199879	-0.0531472	-0.0012366	0.0143901	0.0492248	0.0523774	-0.0155562	1	0.864482	0.98809	1	1	0.795709	1	0.94855
ENSMUSG00000013584	Aldh1a2	aldehyde dehydrogenase family 1, subfamily A2 [Source:MGI Symbol;Acc:MGI:107928]	455.414	642.927	466.987	555.473	0.106691	0.249086	0.0175369	-0.120268	0.183056	0.374549	-0.0291308	-0.163536	0.780866	0.113399	1	0.999782	1	0.0577481	1	0.545973
ENSMUSG00000013593	Ndufs2	NADH:ubiquinone oxidoreductase core subunit S2 [Source:MGI Symbol;Acc:MGI:2385112]	6475.89	8055.99	9500.86	14515	-0.0107705	-0.0194302	-0.0390101	0.00419355	0.0148228	0.00563057	-0.0384741	-0.0700128	1	0.791944	1	1	1	1	0.718438	0.369714
ENSMUSG00000013611	Snx31	sorting nexin 31 [Source:MGI Symbol;Acc:MGI:1913946]	23.9774	10.0392	11.8632	NA	-0.145391	0.300241	0.884887	1.41622	0.190113	-0.505247	NA	NA	1	1	0.955408	1	1	1	NA	NA
ENSMUSG00000013622	Atraid	all-trans retinoic acid induced differentiation factor [Source:MGI Symbol;Acc:MGI:1918918]	2419.32	1687.23	2178.69	3101.63	0.00374474	-0.0353163	0.0324111	0.0296615	0.0851811	0.0462489	0.0939528	0.0407071	1	0.731247	1	1	1	0.932882	0.651352	0.842125
ENSMUSG00000013629	Cad	carbamoyl-phosphate synthetase 2, aspartate transcarbamylase, and dihydroorotase [Source:MGI Symbol;Acc:MGI:1916969]	1842.3	711.546	517.747	552.612	0.0549526	0.00320147	-0.126275	-0.0798134	-0.0727801	0.0399986	-0.155798	-0.0803216	1	0.98037	0.970849	1	1	0.964229	0.774657	0.713101
ENSMUSG00000013646	Sh3bp5l	SH3 binding domain protein 5 like [Source:MGI Symbol;Acc:MGI:1933124]	2036.65	1793.73	1759.23	2824.09	-0.0739005	0.00346111	0.0650664	0.123512	-0.00967604	-0.0703938	-0.0171779	-0.0301279	1	0.990456	0.964919	0.654065	1	0.777013	1	0.861008
ENSMUSG00000013662	Atad1	ATPase family, AAA domain containing 1 [Source:MGI Symbol;Acc:MGI:1915229]	4695.91	4655.19	5016.75	5613.74	4.71382e-06	-0.0149111	-0.0492633	-0.0396086	0.049819	0.0129689	0.00250885	-0.00135426	1	0.944528	0.911348	1	1	0.986676	1	1
ENSMUSG00000013663	Pten	phosphatase and tensin homolog [Source:MGI Symbol;Acc:MGI:109583]	7143.53	9001.72	5997.85	4472.57	0.00403129	-0.0110725	-0.00599836	-0.0464549	0.0457051	0.0391862	0.0322726	0.0220255	1	0.916519	1	1	1	0.908199	1	0.898394
ENSMUSG00000013698	Pea15a	phosphoprotein enriched in astrocytes 15A [Source:MGI Symbol;Acc:MGI:104799]	23139.5	25270.4	27268.2	36504.6	0.0448815	0.103056	0.0118235	-0.0247422	-0.0122078	0.0279172	0.0541003	0.0406019	1	0.0662385	1	1	1	0.975969	0.796843	0.721709
ENSMUSG00000013701	Timm23	translocase of inner mitochondrial membrane 23 [Source:MGI Symbol;Acc:MGI:1858317]	996.818	565.697	724.274	1353.31	-0.119213	-0.0487246	-0.0483241	0.000109714	-0.0353868	-0.0252874	-0.00253383	-0.155008	0.275844	0.647572	0.991756	1	1	0.961454	1	0.198953
ENSMUSG00000013707	Tnfaip8l2	tumor necrosis factor, alpha-induced protein 8-like 2 [Source:MGI Symbol;Acc:MGI:1917019]	52.3908	69.0235	86.899	43.7478	-0.0705339	0.0166364	-0.0857945	-0.0460927	0.0623398	0.118336	-0.249449	-0.265516	1	1	1	1	1	0.921858	1	1
ENSMUSG00000013736	Trnt1	tRNA nucleotidyl transferase, CCA-adding, 1 [Source:MGI Symbol;Acc:MGI:1917297]	2565.02	1477.45	2162.19	3366.19	0.00423446	0.0227261	-0.074155	-0.0922193	0.0321655	0.0191003	-0.00477614	0.00737922	1	0.855011	0.935555	0.955162	1	0.962294	1	1
ENSMUSG00000013766	Ly6g6e	lymphocyte antigen 6 complex, locus G6E [Source:MGI Symbol;Acc:MGI:1917524]	50.9179	34.0447	134.216	124.646	0.016929	0.0534436	-0.287973	-0.00234513	0.222699	0.430422	0.213539	0.162068	1	1	0.998224	1	1	0.352105	0.863668	0.864049
ENSMUSG00000013787	Ehmt2	euchromatic histone lysine N-methyltransferase 2 [Source:MGI Symbol;Acc:MGI:2148922]	11632.6	9486.18	8205.36	4197.15	-0.0168158	0.00101216	0.0315414	-0.0464982	-0.0228425	-0.090646	-0.0284905	0.0195414	1	0.953624	1	1	1	0.163372	1	0.900857
ENSMUSG00000013822	Elof1	ELF1 homolog, elongation factor 1 [Source:MGI Symbol;Acc:MGI:1913376]	3367.61	1016.99	1665.68	3144.36	-0.0190787	-0.0461768	-0.0161676	-0.0303838	-0.0202064	-0.0232781	0.102179	-0.00258067	1	0.589962	1	1	1	0.953969	0.609333	1
ENSMUSG00000013833	Med16	mediator complex subunit 16 [Source:MGI Symbol;Acc:MGI:2158394]	2200.04	3476.59	2455.96	1841.67	-0.000229755	0.0444653	0.0136876	-0.0513247	0.0306789	0.0347815	-0.0361893	-0.030655	1	0.648431	0.984838	1	1	0.937148	1	0.889684
ENSMUSG00000013846	St3gal1	ST3 beta-galactoside alpha-2,3-sialyltransferase 1 [Source:MGI Symbol;Acc:MGI:98304]	1284.01	1042.1	957.124	166.984	0.0952014	0.0802923	0.147157	0.0553339	0.00425486	0.0270753	-0.157853	-0.369477	0.835468	0.622127	0.720338	0.980288	1	0.986676	0.802506	0.24173
ENSMUSG00000013858	Tmem259	transmembrane protein 259 [Source:MGI Symbol;Acc:MGI:2177957]	4627.69	4032.68	3860.18	4341.81	-0.00250372	-0.0268064	0.0159889	-0.0304158	-0.0571129	-0.0698604	-0.024175	0.0253032	1	0.805224	0.975652	1	1	0.621702	1	0.850824
ENSMUSG00000013878	Rnf170	ring finger protein 170 [Source:MGI Symbol;Acc:MGI:1924983]	689.319	721.766	915.939	1222.99	0.0444109	0.0336225	-0.101498	-0.121094	0.106501	0.0532646	0.0765962	0.0189751	0.964397	0.84708	0.941677	0.955138	1	0.897879	0.826296	0.927106
ENSMUSG00000013921	Clip3	CAP-GLY domain containing linker protein 3 [Source:MGI Symbol;Acc:MGI:1923936]	12594.9	24146.6	13387.6	18729.1	0.0400307	0.0340369	0.0398517	-0.0240468	0.026884	0.0528556	-0.0852738	-0.0171889	1	0.621775	0.98708	1	1	0.797294	0.515104	0.905316
ENSMUSG00000013936	Myl2	myosin, light polypeptide 2, regulatory, cardiac, slow [Source:MGI Symbol;Acc:MGI:97272]	16.3186	12.6025	12.4458	19.3138	0.0093513	-0.142333	0.496772	0.771931	-0.149232	0.100097	-0.293335	0.0639092	1	1	0.978728	0.992915	1	1	1	1
ENSMUSG00000013973	Dedd	death effector domain-containing [Source:MGI Symbol;Acc:MGI:1333874]	563.714	432.5	389.3	485.671	0.104722	0.0198352	-0.0490616	0.00189828	0.0414436	0.0435743	0.00163075	0.104367	0.699022	0.894559	1	1	1	0.947849	1	0.714541
ENSMUSG00000013974	Mcemp1	mast cell expressed membrane protein 1 [Source:MGI Symbol;Acc:MGI:1916439]	11.4699	5.67376	4.71742	48.5561	-0.293993	0.641311	0.341909	-0.507528	-0.149207	0.804322	0.0257264	-0.236097	1	1	1	1	1	1	1	1
ENSMUSG00000013997	Nit1	nitrilase 1 [Source:MGI Symbol;Acc:MGI:1350916]	1279.47	852.248	1025.64	1151.72	0.0702192	0.0914489	-0.00119518	0.0082478	0.0440206	0.0897724	-0.0972062	-0.0388846	0.739147	0.410876	1	1	1	0.745405	0.960239	0.839874
ENSMUSG00000014030	Pax5	paired box 5 [Source:MGI Symbol;Acc:MGI:97489]	439.108	7.22003	6.7283	5.37817	0.143911	0.144445	-0.649572	-0.481506	0.573968	0.431757	0.826275	-0.683896	0.821642	0.443819	1	1	1	1	1	1
ENSMUSG00000014039	Prdm15	PR domain containing 15 [Source:MGI Symbol;Acc:MGI:1930121]	859.461	383.869	451.145	429.759	0.0774594	-0.0155406	-0.35966	-0.0188168	0.0524189	0.0434385	-0.00164242	-0.0329094	0.808863	0.903968	0.40372	1	1	0.9269	1	0.920848
ENSMUSG00000014074	Rnf168	ring finger protein 168 [Source:MGI Symbol;Acc:MGI:1917488]	2116.7	1412.94	1787.33	2439.41	-0.0779913	-0.0113127	0.0120082	0.0025235	-0.0524912	0.000516848	0.00621587	-0.032362	1	0.93631	1	1	1	1	1	0.907382
ENSMUSG00000014075	Tctex1d2	Tctex1 domain containing 2 [Source:MGI Symbol;Acc:MGI:1913311]	661.728	262.328	365.251	546.756	0.025039	0.0623151	0.0339223	0.0124464	0.066493	0.00263849	0.185842	0.00721024	1	0.670861	1	1	1	0.999685	0.454592	0.98658
ENSMUSG00000014077	Chp1	calcineurin-like EF hand protein 1 [Source:MGI Symbol;Acc:MGI:1927185]	2452.98	7559.92	5467.96	3915.2	0.0553509	0.0550422	-0.0599536	-0.0411021	0.02459	0.00728061	-0.0568964	0.0267585	1	0.513672	0.916864	1	1	1	0.84093	0.908874
ENSMUSG00000014158	Trpv4	transient receptor potential cation channel, subfamily V, member 4 [Source:MGI Symbol;Acc:MGI:1926945]	80.5433	43.1055	77.4206	54.9731	-0.0577313	-0.217803	-0.098789	0.354933	0.23263	-0.17747	-0.211456	-0.426892	1	0.844754	1	0.960084	1	0.929706	1	0.736651
ENSMUSG00000014164	Klhl3	kelch-like 3 [Source:MGI Symbol;Acc:MGI:2445185]	932.733	2719.56	2048.12	1071.19	0.0206354	-0.0580644	0.0123181	0.047596	0.0108302	0.0040447	0.0366092	0.0650728	1	0.609424	1	1	1	1	1	0.797865
ENSMUSG00000014177	Tvp23b	trans-golgi network vesicle protein 23B [Source:MGI Symbol;Acc:MGI:1914760]	1573.53	831.336	1353.11	1814.07	-0.000773038	0.0301368	0.0102872	0.0287492	0.00398044	0.0546918	-0.00825666	0.0400947	1	0.896315	1	1	1	0.932719	1	0.858607
ENSMUSG00000014195	Dnajc7	DnaJ heat shock protein family (Hsp40) member C7 [Source:MGI Symbol;Acc:MGI:1928373]	6044.89	5804.44	5025.29	5311.78	-0.00702162	-0.0176159	0.00575351	0.00364015	-0.0137979	-0.122365	-0.117628	-0.0305145	1	0.858897	1	1	1	0.167624	0.456696	0.841081
ENSMUSG00000014198	Zfp385c	zinc finger protein 385C [Source:MGI Symbol;Acc:MGI:3608347]	35.0561	11.5954	14.4938	1262.79	0.355085	0.459693	0.778777	1.36565	-0.563505	0.0347365	-0.122713	-0.164937	0.81646	0.573466	0.941677	1	1	1	0.927495	0.258879
ENSMUSG00000014226	Cacybp	calcyclin binding protein [Source:MGI Symbol;Acc:MGI:1270839]	7815.45	3041.98	4249.93	5075.51	-0.00887953	0.0231717	-0.0893122	-0.0349294	-0.0048727	0.0385676	0.00750288	0.0123672	1	0.855956	0.865219	1	1	0.92748	1	1
ENSMUSG00000014232	Cluap1	clusterin associated protein 1 [Source:MGI Symbol;Acc:MGI:1924029]	1167.83	595.306	879.981	1006.79	-0.0735118	-0.0320822	0.102865	0.0211134	0.0321457	0.0303368	-0.0155377	-0.0223897	0.808863	0.815678	0.946623	1	1	0.948427	1	0.915387
ENSMUSG00000014243	Zswim7	zinc finger SWIM-type containing 7 [Source:MGI Symbol;Acc:MGI:1916997]	231.219	324.744	323.086	419.14	-0.110742	-0.0749552	0.0769457	-0.0442468	0.0353061	-0.0472365	-0.0760435	-0.109215	0.7399	0.802344	0.97284	1	1	0.932882	1	0.575806
ENSMUSG00000014245	Pigl	phosphatidylinositol glycan anchor biosynthesis, class L [Source:MGI Symbol;Acc:MGI:2681271]	332.81	178.863	221.506	211.424	0.0745345	0.0619234	0.0258825	0.000958246	0.0392985	0.0602964	-0.122751	-0.030496	0.825086	0.777844	1	1	1	0.927282	0.982041	0.94855
ENSMUSG00000014294	Ndufa2	NADH:ubiquinone oxidoreductase subunit A2 [Source:MGI Symbol;Acc:MGI:1343103]	1686.87	1730.76	1921.73	3196.95	-0.01701	-0.0742359	0.0660665	0.0674289	0.0103804	0.063472	0.0383961	-0.0791191	1	0.4666	0.93359	0.995004	1	0.9094	1	0.785585
ENSMUSG00000014301	Pam16	presequence translocase-asssociated motor 16 homolog (S. cerevisiae) [Source:MGI Symbol;Acc:MGI:1913699]	1050.74	474.187	645.937	1056.95	0.000924833	0.00221556	0.0543636	0.0890585	0.106436	0.152998	0.0501796	-0.0711923	1	0.986842	0.975652	1	1	0.558349	0.982041	0.736841
ENSMUSG00000014303	Glis2	GLIS family zinc finger 2 [Source:MGI Symbol;Acc:MGI:1932535]	1035.59	393.356	425.172	408.747	0.0745014	0.181521	-0.0539276	0.0594563	0.0281519	0.155613	-0.0259507	0.0919883	0.831211	0.0308678	0.975652	1	1	0.68785	1	0.769467
ENSMUSG00000014313	Cox6c	cytochrome c oxidase subunit 6C [Source:MGI Symbol;Acc:MGI:104614]	8125.14	6043.74	8554.11	11322.2	-0.0330109	-0.118217	0.0257778	0.0345178	-0.00912478	0.0108781	0.0507068	-0.0134318	1	0.0563886	1	1	1	1	1	1
ENSMUSG00000014329	Bicc1	BicC family RNA binding protein 1 [Source:MGI Symbol;Acc:MGI:1933388]	329.424	309.34	294.247	214.682	-0.00672634	-0.0257093	0.0553566	-0.0430575	0.0877447	0.277427	0.0494325	0.0984677	1	0.988117	1	1	1	0.0967537	1	0.828969
ENSMUSG00000014349	Ube2z	ubiquitin-conjugating enzyme E2Z [Source:MGI Symbol;Acc:MGI:1343160]	4469.28	4415.59	4073.57	4630.97	-0.0271726	-0.054682	0.0347856	-0.019836	0.00366681	-0.0840325	-0.053969	-0.0669878	1	0.433264	0.972959	1	1	0.461172	0.800991	0.559662
ENSMUSG00000014353	Tmem87b	transmembrane protein 87B [Source:MGI Symbol;Acc:MGI:1919727]	1489.32	1270.11	1545.02	1457.47	0.00319651	-0.0984051	0.0379925	-0.0146972	0.0258677	0.0492935	-0.0635316	-0.0689692	1	0.267418	1	1	1	0.882894	0.881535	0.654788
ENSMUSG00000014355	Anapc1	anaphase promoting complex subunit 1 [Source:MGI Symbol;Acc:MGI:103097]	5451.68	1924.37	2285.99	2511.42	0.00922597	-0.000324143	0.00214423	0.0123046	-0.0379514	-0.0372403	-0.0594437	-0.0210315	1	0.948664	1	1	1	0.901382	1	0.904652
ENSMUSG00000014361	Mertk	MER proto-oncogene tyrosine kinase [Source:MGI Symbol;Acc:MGI:96965]	234.397	1575.9	1495.73	616.398	0.108207	0.193667	0.106693	-0.0253393	0.0855575	0.00922252	-0.113984	-0.114488	0.909667	0.288667	0.930373	1	1	1	0.753254	0.464897
ENSMUSG00000014402	Tsg101	tumor susceptibility gene 101 [Source:MGI Symbol;Acc:MGI:106581]	4706.06	2121.5	2576.77	3585.89	0.00222939	0.0156616	-0.00497688	-0.0522307	-0.0287604	-0.0553643	-0.00385203	-0.000968222	1	0.882972	1	1	1	0.733559	1	1
ENSMUSG00000014418	Hps5	HPS5, biogenesis of lysosomal organelles complex 2 subunit 2 [Source:MGI Symbol;Acc:MGI:2180307]	1105.59	309.199	535.798	863.074	0.0865052	0.0543658	5.96442e-05	-0.00400054	-0.0941597	-0.116879	0.0268981	-0.00326728	0.708503	0.63046	1	1	1	0.748736	1	1
ENSMUSG00000014426	Map3k4	mitogen-activated protein kinase kinase kinase 4 [Source:MGI Symbol;Acc:MGI:1346875]	1929.42	1623.76	1798.84	1816.71	-0.0239513	-0.0309524	-0.0975878	-0.0607803	0.0196635	-0.0721935	-0.0152842	-0.0218561	1	0.865443	0.909798	1	1	0.818151	1	0.969925
ENSMUSG00000014444	Piezo1	piezo-type mechanosensitive ion channel component 1 [Source:MGI Symbol;Acc:MGI:3603204]	375.543	255.055	175.529	95.7796	-0.0545233	-0.0232197	-0.046264	0.0483041	0.116846	0.274071	-0.0117565	-0.266859	1	0.921002	1	1	1	0.575166	1	0.932901
ENSMUSG00000014470	Rnf166	ring finger protein 166 [Source:MGI Symbol;Acc:MGI:1915968]	877.006	865.63	1015.12	1378.24	0.00835095	0.0183667	-0.0854208	-0.0957086	-0.0994067	-0.0843428	-0.0692748	-0.12545	1	0.902822	0.930373	0.896579	1	0.796249	0.863668	0.293573
ENSMUSG00000014496	Ankrd28	ankyrin repeat domain 28 [Source:MGI Symbol;Acc:MGI:2145661]	2450.45	1951.46	2751.78	3754.59	-0.0407361	-0.0892118	-0.116507	-0.0110221	-0.0336397	-0.066377	0.0989265	0.028328	0.907443	0.20481	0.782061	1	1	0.730396	0.685605	0.88844
ENSMUSG00000014498	Ankrd52	ankyrin repeat domain 52 [Source:MGI Symbol;Acc:MGI:2444029]	3837.93	2026.89	1453.4	1420	-0.0424809	-0.0305868	-0.0320274	0.0245843	0.0165658	0.114066	-0.0619031	0.00830068	0.910562	0.727935	1	1	1	0.626328	1	1
ENSMUSG00000014503	Pkd2l2	polycystic kidney disease 2-like 2 [Source:MGI Symbol;Acc:MGI:1858231]	841.394	334.734	470.33	661.33	0.00892558	-0.109937	-0.0382049	-0.016361	0.0261294	-0.158678	0.0335361	-0.0718362	1	0.354672	1	1	1	0.541087	1	0.756774
ENSMUSG00000014504	Srp19	signal recognition particle 19 [Source:MGI Symbol;Acc:MGI:1913634]	2103.29	1031.51	1338.24	1410.13	0.00848026	-0.0878365	0.00128665	-0.071151	0.0224705	0.0303967	0.108119	0.0804783	1	0.180903	1	0.959084	1	0.93556	0.727494	0.704246
ENSMUSG00000014547	Wdfy2	WD repeat and FYVE domain containing 2 [Source:MGI Symbol;Acc:MGI:2442811]	1296.57	723.861	1029.65	1031.23	-0.0383017	-0.0976902	0.0234732	-0.0343584	-0.0783071	0.0681236	-0.0971066	-0.0282219	0.831132	0.267955	1	1	1	0.904539	0.795168	0.900213
ENSMUSG00000014550	Rbsn	rabenosyn, RAB effector [Source:MGI Symbol;Acc:MGI:1925537]	2007.66	2218.68	2011.23	2309.36	-0.0528047	-0.0416276	0.0558109	0.00799807	-0.0215446	-0.0413406	-0.0483422	-0.016156	1	0.725319	0.946623	1	1	0.866117	1	0.913476
ENSMUSG00000014551	Mrps25	mitochondrial ribosomal protein S25 [Source:MGI Symbol;Acc:MGI:1928140]	1196.44	1426.07	1464.93	1902.51	-0.0534265	-0.0683609	0.0607338	0.0946583	0.00578963	0.087454	0.0216748	-0.0176376	0.778025	0.492866	0.955408	0.9413	1	0.748935	1	0.94855
ENSMUSG00000014554	Dguok	deoxyguanosine kinase [Source:MGI Symbol;Acc:MGI:1351602]	863.639	295.255	504.34	1028.75	0.0137756	-0.0158988	0.0843903	0.0358212	-0.0405225	-0.106037	0.0241867	-0.0195214	1	0.82869	0.97284	1	1	0.707285	1	0.851637
ENSMUSG00000014592	Camta1	calmodulin binding transcription activator 1 [Source:MGI Symbol;Acc:MGI:2140230]	9342.84	10530.9	10962.1	10726.1	-0.0557503	-0.102537	0.0275473	-0.0149948	0.0001203	-0.0369322	-0.0538805	-0.0504822	0.80934	0.0500018	1	1	1	0.887298	0.828288	0.654047
ENSMUSG00000014599	Csf1	colony stimulating factor 1 (macrophage) [Source:MGI Symbol;Acc:MGI:1339753]	490.721	902.536	860.442	715.841	0.136321	0.108626	0.144631	0.181758	-0.103893	-0.0280074	0.0153691	0.0987551	0.630547	0.534967	0.822054	0.484071	1	1	1	0.667089
ENSMUSG00000014601	Strip1	striatin interacting protein 1 [Source:MGI Symbol;Acc:MGI:2443884]	6007.5	3279.25	3168.83	3278.67	0.0337535	0.00639781	-0.115163	-0.0510272	-0.0465282	-0.0248514	0.00294396	-0.00216144	1	0.934499	0.705081	1	1	1	1	1
ENSMUSG00000014602	Kif1a	kinesin family member 1A [Source:MGI Symbol;Acc:MGI:108391]	43393.4	50047.6	34463.6	20565.9	-0.0647732	-0.126394	0.0202171	-0.0273052	-0.0110083	-0.0297181	0.0153674	-0.0337895	1	0.0480366	1	1	1	0.937649	1	0.929718
ENSMUSG00000014603	Alx3	aristaless-like homeobox 3 [Source:MGI Symbol;Acc:MGI:1277097]	45.2206	49.1626	26.9677	5.76409	0.521608	0.357547	-0.410178	0.0909382	-0.186507	0.416577	0.0137639	-0.349836	0.65495	0.844754	0.941677	1	1	0.756976	1	1
ENSMUSG00000014606	Slc25a11	solute carrier family 25 (mitochondrial carrier oxoglutarate carrier), member 11 [Source:MGI Symbol;Acc:MGI:1915113]	2828.36	3775.93	4163.17	5114.51	0.0169253	0.022082	-0.0228936	-0.0622422	0.00424678	0.0097979	-0.0172897	-0.0860532	1	0.843246	1	0.955162	1	0.979515	1	0.496114
ENSMUSG00000014633	Cmc2	COX assembly mitochondrial protein 2 [Source:MGI Symbol;Acc:MGI:1913781]	257.545	415.932	291.164	464.46	0.175694	0.1855	-0.0612416	-0.0568167	-0.0379696	-0.0558884	0.0452628	0.0484706	0.463767	0.231676	0.98895	1	1	0.854075	1	0.794758
ENSMUSG00000014668	Chfr	checkpoint with forkhead and ring finger domains [Source:MGI Symbol;Acc:MGI:2444898]	3395.91	542.179	1007.27	1697.48	-0.0261734	-0.0457074	0.0319724	0.0585492	0.0243059	-0.0543169	0.0792403	-0.00329121	0.993782	0.529921	1	1	1	0.905245	0.805832	1
ENSMUSG00000014686	Ceacam16	carcinoembryonic antigen-related cell adhesion molecule 16 [Source:MGI Symbol;Acc:MGI:2685615]	222.808	13.2561	23.2794	67.933	0.0147206	0.144062	-0.518445	-0.043957	-0.0332425	-0.18601	0.0279599	0.250659	1	0.573403	0.97284	1	1	0.950128	1	0.908207
ENSMUSG00000014704	Hoxa2	homeobox A2 [Source:MGI Symbol;Acc:MGI:96174]	94.6434	NA	NA	3.11945	-0.168567	-0.137378	NA	NA	NA	NA	-0.658952	-0.456295	1	1	NA	NA	NA	NA	1	1
ENSMUSG00000014747	Ankrd53	ankyrin repeat domain 53 [Source:MGI Symbol;Acc:MGI:1922555]	65.8173	10.512	24.8452	68.8526	-0.215987	-0.363854	1.20328	0.718784	-0.417588	0.120595	-0.54199	0.117812	1	0.707729	0.821863	1	1	0.99329	0.649893	1
ENSMUSG00000014748	Tex261	testis expressed gene 261 [Source:MGI Symbol;Acc:MGI:1096575]	1485.99	1603.85	1491.7	2803.7	0.00161272	-0.0356086	0.0856878	0.0315668	-0.0227415	-0.0535889	-0.0384105	-0.044089	1	0.784503	0.913131	1	1	0.916722	0.960239	0.714891
ENSMUSG00000014763	Fam120b	family with sequence similarity 120, member B [Source:MGI Symbol;Acc:MGI:1914794]	2496.73	1899.1	2338.34	2213.41	-0.0295574	-0.061369	-0.0396579	-0.0416021	0.0011981	-0.0413163	-0.0749894	0.0413979	1	0.407622	0.983783	1	1	0.892501	0.805832	0.803658
ENSMUSG00000014767	Tbp	TATA box binding protein [Source:MGI Symbol;Acc:MGI:101838]	1694.99	546.335	801.194	1231.79	0.105442	0.0765013	-0.0763939	-0.122124	-0.010735	-0.0194675	0.0509446	0.0427278	1	0.434416	0.98809	0.955162	1	0.990284	1	0.842355
ENSMUSG00000014769	Psmb1	proteasome (prosome, macropain) subunit, beta type 1 [Source:MGI Symbol;Acc:MGI:104884]	7858.66	5352.3	6165.59	8163.22	-0.0089464	-0.00605414	0.0147049	0.014122	0.0179994	0.0281812	0.01975	-0.0290313	1	0.951597	0.986407	1	1	0.909056	0.813265	0.829087
ENSMUSG00000014773	Dll1	delta like canonical Notch ligand 1 [Source:MGI Symbol;Acc:MGI:104659]	1191.6	157.28	257.68	164.181	0.121936	0.16641	-0.161678	-0.200468	-0.054334	-0.0985912	-0.0221974	0.0411188	0.475942	0.0740318	1	0.937248	1	0.842237	1	0.935705
ENSMUSG00000014776	Nol3	nucleolar protein 3 (apoptosis repressor with CARD domain) [Source:MGI Symbol;Acc:MGI:1925938]	117.861	963.662	819.612	291.401	-0.125867	-0.277932	-0.0440077	-0.0335962	0.0302418	0.0201492	0.0556707	-0.0105547	0.920373	0.442923	0.980871	1	1	0.961107	0.927495	0.981246
ENSMUSG00000014778	Fhod1	formin homology 2 domain containing 1 [Source:MGI Symbol;Acc:MGI:2679008]	487.561	145.411	175.145	413.09	0.252942	0.439077	0.253934	0.262571	-0.0633748	-0.00817837	-0.0219374	0.0525542	0.142684	2.38125e-05	0.870798	0.893534	1	1	1	0.810591
ENSMUSG00000014782	Plekhg4	pleckstrin homology domain containing, family G (with RhoGef domain) member 4 [Source:MGI Symbol;Acc:MGI:2142544]	326.51	12.5629	22.427	280.666	0.0166331	-0.132971	-0.0728397	-0.0106158	0.120459	-0.168286	0.0910789	-0.0955396	1	0.528146	1	1	1	0.971105	0.934478	0.729191
ENSMUSG00000014786	Slc9a5	solute carrier family 9 (sodium/hydrogen exchanger), member 5 [Source:MGI Symbol;Acc:MGI:2685542]	2037.9	1194.29	503.897	1926.46	0.0706688	0.0479445	0.00284042	0.0455036	0.00271976	0.00514828	0.0215822	-0.0260405	0.912499	0.686501	1	1	1	1	1	0.915902
ENSMUSG00000014791	Elmo3	engulfment and cell motility 3 [Source:MGI Symbol;Acc:MGI:2679007]	104.571	74.9663	163.275	447.622	0.154738	0.258213	0.150285	0.0919501	-0.0859054	-0.172788	-0.0899288	-0.00862008	0.797473	0.547506	1	1	1	0.775325	0.982289	0.987024
ENSMUSG00000014813	Stc1	stanniocalcin 1 [Source:MGI Symbol;Acc:MGI:109131]	309.887	84.4896	103.104	7.15533	0.00981466	0.11603	-0.107577	-0.127863	0.023753	-0.0449324	-0.853204	-0.774447	0.917566	0.578535	1	0.980288	1	1	0.880948	1
ENSMUSG00000014837	4931428F04Rik	RIKEN cDNA 4931428F04 gene [Source:MGI Symbol;Acc:MGI:1921606]	5802.21	751.122	596.559	462.161	-0.0615256	-0.0647022	-0.1524	-0.144083	-0.11042	0.00495271	-0.0946361	-0.0339116	0.85955	0.321711	0.75638	0.701048	1	1	0.988083	0.850824
ENSMUSG00000014846	Tppp3	tubulin polymerization-promoting protein family member 3 [Source:MGI Symbol;Acc:MGI:1915221]	2126.34	946.221	1309.21	4864.92	-0.0825502	-0.0554219	0.0790879	0.00612821	0.15337	0.0645803	0.0706579	-0.0720149	1	0.571092	0.97284	1	1	0.959426	0.788687	0.570359
ENSMUSG00000014850	Msh3	mutS homolog 3 [Source:MGI Symbol;Acc:MGI:109519]	931.403	627.053	729.171	845.235	0.047003	-0.0410801	-0.0626427	-0.094062	0.00970575	-0.0679591	0.136045	-0.0457607	0.941489	0.774751	0.996	0.987753	1	0.831884	0.712014	0.867849
ENSMUSG00000014852	Adamts13	a disintegrin-like and metallopeptidase (reprolysin type) with thrombospondin type 1 motif, 13 [Source:MGI Symbol;Acc:MGI:2685556]	6.40217	64.4166	49.1895	NA	-1.38787	-0.317931	-0.518862	-0.0142343	0.055046	0.161075	NA	NA	1	1	0.739421	1	1	0.895201	NA	NA
ENSMUSG00000014856	Tmem208	transmembrane protein 208 [Source:MGI Symbol;Acc:MGI:1913570]	1561.64	449.015	685.984	1432.79	0.0079679	-0.066621	-0.117814	0.0216109	-0.117639	-0.0427713	0.10178	-0.0222473	1	0.429862	0.940432	1	1	0.951288	0.743715	0.971574
ENSMUSG00000014859	E2f4	E2F transcription factor 4 [Source:MGI Symbol;Acc:MGI:103012]	1291.64	860.816	943.019	1443.66	0.0219298	0.0197835	-0.0721406	-0.00325906	-0.0567904	-0.0781866	0.00518262	0.0139663	0.890677	0.877698	0.959537	1	1	0.721343	1	0.95603
ENSMUSG00000014867	Surf4	surfeit gene 4 [Source:MGI Symbol;Acc:MGI:98445]	3687.89	3292.36	3136.19	3368.74	-0.046939	-0.0779693	0.0633818	0.0690101	0.0280529	-0.0162224	-0.0366025	-0.00483211	0.883385	0.333556	0.90202	0.949054	1	0.987255	0.970532	1
ENSMUSG00000014873	Surf2	surfeit gene 2 [Source:MGI Symbol;Acc:MGI:98444]	1141.23	575.162	802.788	826.882	0.016365	0.0394818	-0.102027	-0.119698	0.0541494	-0.00110871	-0.000983908	-0.0668469	0.912272	0.749895	0.971953	0.959323	1	1	1	0.7515
ENSMUSG00000014905	Dnajb9	DnaJ heat shock protein family (Hsp40) member B9 [Source:MGI Symbol;Acc:MGI:1351618]	1612.26	2272.78	2597.8	3279.65	0.0153668	-0.0224174	-0.0343118	-0.0813333	0.0166811	0.0338534	0.0605848	0.00548894	1	0.880081	0.98809	0.9441	1	0.921805	0.786183	0.976811
ENSMUSG00000014907	Naf1	nuclear assembly factor 1 ribonucleoprotein [Source:MGI Symbol;Acc:MGI:2682306]	725.123	757.106	700.717	508.296	0.0668648	0.0315661	0.068232	0.0844116	0.0444175	0.0688482	-0.141862	-0.0110762	0.860545	0.836225	0.982592	1	1	0.853744	0.792579	0.89709
ENSMUSG00000014932	Yes1	YES proto-oncogene 1, Src family tyrosine kinase [Source:MGI Symbol;Acc:MGI:99147]	1342.76	411.882	709.058	1341.37	-0.00961559	-0.0800487	-0.041459	0.154625	-0.100892	-0.0560531	0.0998156	0.0446625	1	0.342047	1	0.955162	1	0.922519	0.809681	0.83334
ENSMUSG00000014956	Ppp1cb	protein phosphatase 1 catalytic subunit beta [Source:MGI Symbol;Acc:MGI:104871]	15203.2	12206.9	15765	20408.8	-0.0285699	-0.00909197	-0.0145879	0.0047757	-0.0127958	-0.0307497	0.0302512	0.031086	0.960494	0.947395	1	1	1	0.798525	0.796843	0.808774
ENSMUSG00000014959	Gorasp2	golgi reassembly stacking protein 2 [Source:MGI Symbol;Acc:MGI:2135962]	3397.75	4210.76	3696.21	2971.73	0.00199643	-0.00268933	-0.0246584	-0.0475657	0.0172557	-0.0411399	-0.0587987	-0.00492191	1	0.974818	0.970186	1	1	0.956323	0.863668	1
ENSMUSG00000014980	Tsen15	tRNA splicing endonuclease subunit 15 [Source:MGI Symbol;Acc:MGI:1913887]	936.25	388.655	683.563	1040.31	-0.0565996	-0.0185068	-0.118902	-0.127096	0.0153403	-0.00313362	0.0793035	0.00171571	0.926499	0.924246	0.959537	0.978844	1	1	1	0.997515
ENSMUSG00000015002	Efr3a	EFR3 homolog A [Source:MGI Symbol;Acc:MGI:1923990]	1681.06	5065.99	7915.31	9543.06	0.0502678	0.03336	0.0233514	0.0791873	-0.00289146	0.112042	-0.0429429	0.0151085	1	0.844754	0.97979	0.970541	1	0.319327	0.757857	0.934745
ENSMUSG00000015013	Trappc2l	trafficking protein particle complex 2-like [Source:MGI Symbol;Acc:MGI:1916295]	2028.46	1114.65	1498.35	2142.34	0.020306	0.0211294	0.00347512	-0.0477176	-0.00161584	0.0131688	-0.0119462	-0.0629934	1	0.866961	1	1	1	0.99943	1	0.748953
ENSMUSG00000015016	Acsf3	acyl-CoA synthetase family member 3 [Source:MGI Symbol;Acc:MGI:2182591]	666.147	800.426	724.253	1013.91	-0.0271888	-0.0325337	0.0644907	-0.0214783	-0.0298797	-0.120136	-0.0301987	-0.0929204	1	0.82869	0.959915	1	1	0.571668	1	0.628035
ENSMUSG00000015023	Ddx19a	DEAD (Asp-Glu-Ala-Asp) box polypeptide 19a [Source:MGI Symbol;Acc:MGI:99526]	1665.81	697.543	817.195	1325.75	-0.0113854	0.0645711	0.0279637	0.0703355	0.0915004	0.0788131	-0.0709719	-0.0303504	1	0.577598	1	1	1	0.919202	1	0.876565
ENSMUSG00000015027	Galns	galactosamine (N-acetyl)-6-sulfate sulfatase [Source:MGI Symbol;Acc:MGI:1355303]	253.121	283.557	283.228	233.3	-0.0264455	0.0152868	0.0350321	-0.0484928	-0.0187179	-0.225071	-0.0796174	-0.17192	1	0.863562	0.99744	1	1	0.294835	1	0.721709
ENSMUSG00000015053	Gata2	GATA binding protein 2 [Source:MGI Symbol;Acc:MGI:95662]	196.888	196.353	189.474	148.139	-0.127788	-0.0332265	0.0149295	-0.383254	0.0969366	-0.230953	-0.413025	-0.117296	0.81646	0.934036	1	0.455589	1	0.740634	0.307828	0.833054
ENSMUSG00000015083	C8g	complement component 8, gamma polypeptide [Source:MGI Symbol;Acc:MGI:88237]	134.402	46.014	77.7325	89.8012	0.257656	0.414347	0.194327	-0.0281528	-0.051449	0.0452944	0.10585	0.217833	0.69742	0.123097	0.990463	1	1	1	1	0.88418
ENSMUSG00000015085	Entpd2	ectonucleoside triphosphate diphosphohydrolase 2 [Source:MGI Symbol;Acc:MGI:1096863]	254.795	393.917	404.355	202.678	-0.142661	-0.0964727	-0.00853956	-0.195429	-0.0553921	-0.0395571	0.0839618	0.0628271	0.825531	0.685753	1	0.719351	1	0.932882	1	1
ENSMUSG00000015087	Rabl6	RAB, member RAS oncogene family-like 6 [Source:MGI Symbol;Acc:MGI:2442633]	3443.36	7224.72	7191.09	7487.04	0.018106	0.00155693	-0.0149682	0.0158342	-0.0145746	-0.0215285	-0.00158195	-0.0124506	1	0.990464	1	1	1	0.924026	1	0.994816
ENSMUSG00000015090	Ptgds	prostaglandin D2 synthase (brain) [Source:MGI Symbol;Acc:MGI:99261]	6715.36	40470.4	27618.3	51088.2	-0.183366	-0.192861	-0.0391999	-0.107225	0.199733	0.43703	-0.0904986	-0.14157	0.731854	0.184253	1	1	1	0.113706	0.996137	0.670939
ENSMUSG00000015092	Edf1	endothelial differentiation-related factor 1 [Source:MGI Symbol;Acc:MGI:1891227]	4551.06	4335.39	5088.1	9238.18	-0.0625964	-0.109751	-0.091057	-0.0458261	-0.0046799	-0.00310514	0.0527489	-0.00794743	0.791718	0.0464146	0.886097	1	1	1	0.848358	1
ENSMUSG00000015093	Clic3	chloride intracellular channel 3 [Source:MGI Symbol;Acc:MGI:1916704]	122.343	15.2392	32.3742	69.851	-0.0767452	-0.161886	-0.17855	-0.145165	-0.0165948	-0.37339	0.0213357	0.174304	1	0.903458	1	1	1	0.869755	1	1
ENSMUSG00000015094	Npdc1	neural proliferation, differentiation and control 1 [Source:MGI Symbol;Acc:MGI:1099802]	9857.37	8224.75	8646.08	9046.9	-0.0015567	-0.0265622	-0.0125514	-0.0438997	-0.0255391	-0.105119	-0.000939734	-0.0519023	1	0.745681	1	1	1	0.339479	1	0.693133
ENSMUSG00000015095	Fbxw5	F-box and WD-40 domain protein 5 [Source:MGI Symbol;Acc:MGI:1354731]	3484.96	3841.85	3464.52	3097.42	0.0214882	0.0299706	-0.00463811	-0.0469656	-0.0245981	-0.080364	-0.0495075	-0.0286362	1	0.668707	0.993926	1	1	0.53938	0.847524	0.919968
ENSMUSG00000015112	Slc25a13	solute carrier family 25 (mitochondrial carrier, adenine nucleotide translocator), member 13 [Source:MGI Symbol;Acc:MGI:1354721]	214.809	56.8383	118.609	174.358	0.192778	0.263675	-0.230495	-0.25199	0.0260838	-0.16573	0.199788	0.144537	0.471004	0.0656434	1	0.976786	1	0.846229	0.869484	0.88455
ENSMUSG00000015120	Ube2i	ubiquitin-conjugating enzyme E2I [Source:MGI Symbol;Acc:MGI:107365]	4674.58	2256.69	2534.8	2544.1	0.0310455	0.0524067	0.0293284	-0.014585	-0.0507959	-0.0451206	-0.0414697	-0.0541862	1	0.434856	1	1	1	0.911597	1	0.750377
ENSMUSG00000015126	Tsr3	TSR3 20S rRNA accumulation [Source:MGI Symbol;Acc:MGI:1915577]	1044.52	520.415	698.835	1116.94	-0.016253	-0.0286483	-0.0610908	-0.0671247	0.0403218	-0.0710062	0.0231984	-0.0570486	0.912272	0.843613	0.995831	1	1	0.837565	1	0.784893
ENSMUSG00000015127	Unkl	unkempt family like zinc finger [Source:MGI Symbol;Acc:MGI:1921404]	729.861	677.437	850.626	982.465	0.056256	0.0761428	-0.166261	0.010582	0.0231118	0.0246407	0.0496938	-0.0466371	0.967357	0.656313	0.832938	1	1	0.958197	1	0.803652
ENSMUSG00000015133	Lrrk1	leucine-rich repeat kinase 1 [Source:MGI Symbol;Acc:MGI:2142227]	206.727	258.404	163.599	193.305	0.0205049	-0.00625938	-0.0954519	-0.0683154	0.016349	0.253435	-0.340492	-0.107705	1	0.88291	1	1	1	0.386597	0.411917	0.94376
ENSMUSG00000015134	Aldh1a3	aldehyde dehydrogenase family 1, subfamily A3 [Source:MGI Symbol;Acc:MGI:1861722]	106.376	185.452	43.1213	67.7842	0.00278255	0.35	-0.239693	0.0360131	-0.261828	-0.0107421	-0.121306	-0.0922944	1	0.544359	0.886097	1	1	1	1	1
ENSMUSG00000015143	Actn1	actinin, alpha 1 [Source:MGI Symbol;Acc:MGI:2137706]	1621.8	3423.71	1916.21	855.038	0.0811385	0.107795	0.028665	0.0681175	0.0608613	0.04103	-0.0641382	0.00288851	1	0.279021	1	1	1	0.956394	1	0.915172
ENSMUSG00000015149	Sirt2	sirtuin 2 [Source:MGI Symbol;Acc:MGI:1927664]	3641.66	3970.45	5867.85	6111.58	0.0246632	-0.0906502	0.0252858	-0.0299478	-0.0789694	-0.052697	0.0298965	0.0210465	1	0.126104	1	1	1	0.85941	1	0.978002
ENSMUSG00000015165	Hnrnpl	heterogeneous nuclear ribonucleoprotein L [Source:MGI Symbol;Acc:MGI:104816]	11485.5	6089.58	7674.12	9997.2	-0.0257859	-0.0140801	-0.0435614	-0.00717365	-0.0280031	-0.00738279	-0.0314245	-0.0711183	1	0.831638	1	1	1	1	0.982041	0.423822
ENSMUSG00000015176	Nolc1	nucleolar and coiled-body phosphoprotein 1 [Source:MGI Symbol;Acc:MGI:1918019]	2605.41	2420.44	2135.52	1764.2	0.00510202	-0.00511385	0.0254416	0.0734775	0.0333211	0.0377381	-0.0706996	-0.0742013	1	0.971684	1	0.968663	1	0.908969	1	0.600723
ENSMUSG00000015189	Casd1	CAS1 domain containing 1 [Source:MGI Symbol;Acc:MGI:2384865]	3205.62	2939.32	2773.4	3478.88	-0.0573052	-0.0743288	-0.0158446	-0.0530884	-0.0398949	-0.092853	-0.0146398	-0.0199908	0.883111	0.358539	0.98809	1	1	0.397935	1	0.954839
ENSMUSG00000015202	Cnksr3	Cnksr family member 3 [Source:MGI Symbol;Acc:MGI:2674130]	179.822	164.042	265.411	2214.95	-0.0812607	0.000844757	-0.150399	-0.00805493	-0.193037	-0.0289018	-0.0775349	-0.0223679	0.843108	0.89573	0.926824	1	1	1	1	0.913867
ENSMUSG00000015214	Mtmr1	myotubularin related protein 1 [Source:MGI Symbol;Acc:MGI:1858271]	1376.77	1568.74	1891.77	1866.06	0.113754	0.0225962	0.0253066	-0.0365231	-0.0813065	-0.0853762	-0.0580549	-0.00944471	0.426125	0.87288	1	1	1	0.585831	0.90313	1
ENSMUSG00000015217	Hmgb3	high mobility group box 3 [Source:MGI Symbol;Acc:MGI:1098219]	5594.35	509.399	546.694	482.762	-0.047986	-0.0207567	-0.158965	-0.0769909	-0.0864643	-0.0394355	-0.0852447	-0.184048	1	0.876958	0.877255	1	1	0.968178	0.986826	0.314782
ENSMUSG00000015222	Map2	microtubule-associated protein 2 [Source:MGI Symbol;Acc:MGI:97175]	56783.7	40297.8	37797	13261.4	-0.00772267	-0.0169411	0.0145146	0.0405437	-0.0287644	-0.0338718	0.0320114	0.0131688	1	0.797914	1	1	1	0.99329	0.840609	0.976703
ENSMUSG00000015224	Cyp2j9	cytochrome P450, family 2, subfamily j, polypeptide 9 [Source:MGI Symbol;Acc:MGI:1921769]	245.027	869.87	1187.28	2203.42	-0.0100543	-0.0486027	0.139494	-0.099003	0.00802456	-0.213408	0.0428813	0.0330321	0.941295	0.848106	0.98809	1	1	0.146248	1	0.959705
ENSMUSG00000015243	Abca1	ATP-binding cassette, sub-family A (ABC1), member 1 [Source:MGI Symbol;Acc:MGI:99607]	2137.45	897.456	977.936	1044.82	-0.0058524	-0.00752208	0.0775268	0.041421	0.0396025	-0.0855962	-0.0557017	-0.139526	1	0.967818	0.993646	1	1	0.823808	1	0.552964
ENSMUSG00000015247	Nipsnap3b	nipsnap homolog 3B [Source:MGI Symbol;Acc:MGI:1913786]	2950.47	386.244	587.592	404.011	-0.0118218	0.00802673	-0.140598	-0.0907516	-0.0234899	0.0254034	0.00964064	0.0278225	1	0.937721	0.870798	1	1	0.999757	1	0.85078
ENSMUSG00000015289	Lage3	L antigen family, member 3 [Source:MGI Symbol;Acc:MGI:1913442]	1271.72	279.932	577.313	1397.5	-0.0471995	0.025037	-0.0890662	-0.0144967	-0.0521073	0.0694164	0.0647135	-0.0612483	0.788773	0.837235	0.97284	1	1	0.852893	0.959179	0.779928
ENSMUSG00000015290	Ubl4a	ubiquitin-like 4A [Source:MGI Symbol;Acc:MGI:95049]	2135.64	2791.38	2843.2	4225.25	0.0194963	0.00828745	0.000117172	0.0164497	0.00627281	0.0197693	-0.0546569	-0.0632366	1	1	1	1	1	1	0.839494	0.601316
ENSMUSG00000015291	Gdi1	guanosine diphosphate (GDP) dissociation inhibitor 1 [Source:MGI Symbol;Acc:MGI:99846]	24839.2	27990.3	22912	23799.4	0.00324049	-0.00489135	0.000260548	-0.0223359	0.0175405	-0.0018478	-0.103939	-0.0725422	1	0.911258	1	1	1	1	0.411917	0.437937
ENSMUSG00000015305	Sash1	SAM and SH3 domain containing 1 [Source:MGI Symbol;Acc:MGI:1917347]	1932.77	3163.05	4255.58	3423.99	-0.0278776	-0.0699485	0.0897304	0.109887	-0.0505388	0.0344823	0.055563	0.090293	1	0.599115	0.946791	0.9413	1	0.967859	0.919526	0.528308
ENSMUSG00000015312	Gadd45b	growth arrest and DNA-damage-inducible 45 beta [Source:MGI Symbol;Acc:MGI:107776]	114.176	317.868	581.524	737.589	0.00250847	0.0821296	-0.164986	0.29434	0.10936	0.406535	-0.0472129	-0.116645	1	1	0.921144	0.736628	1	0.548543	1	0.597288
ENSMUSG00000015316	Slamf1	signaling lymphocytic activation molecule family member 1 [Source:MGI Symbol;Acc:MGI:1351314]	6.83343	11.167	4.24011	NA	0.364008	0.661877	0.89421	0.323331	-0.936578	-0.831312	NA	NA	1	1	0.878641	1	1	1	NA	NA
ENSMUSG00000015335	Zdhhc12	zinc finger, DHHC domain containing 12 [Source:MGI Symbol;Acc:MGI:1913470]	284.15	159.636	194.336	149.025	0.0298139	0.105373	0.0965511	0.0466559	-0.00989162	-0.135798	0.0072422	-0.193078	0.89589	0.540189	1	1	1	0.782971	1	0.606891
ENSMUSG00000015337	Endog	endonuclease G [Source:MGI Symbol;Acc:MGI:1261433]	384.397	414.249	562.021	1052.82	-0.172015	-0.0586974	0.00322898	-0.0491983	0.0299599	0.0923922	0.0443764	0.0212237	0.48753	0.779399	1	1	1	0.82199	1	0.932003
ENSMUSG00000015340	Cybb	cytochrome b-245, beta polypeptide [Source:MGI Symbol;Acc:MGI:88574]	19.1267	46.5875	29.8313	33.4369	-0.0176305	-0.100929	0.153945	-0.320347	0.138197	-0.224601	-0.277667	-0.440823	1	1	1	0.956055	1	0.844366	1	1
ENSMUSG00000015341	Golga7	golgi autoantigen, golgin subfamily a, 7 [Source:MGI Symbol;Acc:MGI:1931029]	3905.83	2506.16	3486.34	5538.21	0.0154865	0.0109834	0.053999	0.0588186	-0.0459735	-0.00912045	0.0962877	0.0838534	1	0.91184	0.976413	1	1	0.989976	0.396716	0.339089
ENSMUSG00000015342	Xk	X-linked Kx blood group [Source:MGI Symbol;Acc:MGI:103569]	627.381	1062.36	843.511	2063.89	0.0129975	-0.0910305	-0.0910914	-0.115815	-0.0370218	0.0257511	-0.0371819	0.0952005	0.921317	0.506062	0.90202	0.749908	1	1	1	0.581675
ENSMUSG00000015354	Pcolce2	procollagen C-endopeptidase enhancer 2 [Source:MGI Symbol;Acc:MGI:1923727]	76.0799	61.494	211.053	245.899	-0.142149	-0.309921	0.0390245	0.00889859	-0.0416921	-0.157736	0.091428	0.0423802	0.843108	0.540189	1	1	1	0.812936	1	0.987723
ENSMUSG00000015355	Cd48	CD48 antigen [Source:MGI Symbol;Acc:MGI:88339]	15.9457	23.7922	24.9432	22.9978	0.156074	0.100807	0.183674	0.248841	-0.313344	-0.417685	-0.0633219	-0.0999258	1	1	1	1	1	0.904539	1	1
ENSMUSG00000015357	Clpx	caseinolytic mitochondrial matrix peptidase chaperone subunit [Source:MGI Symbol;Acc:MGI:1346017]	1141.19	1069.55	1368.4	2078.91	0.0268093	-0.0191862	0.0551426	-0.0273487	0.0774221	-0.0417312	-0.102436	-0.127888	0.956673	0.887479	0.970903	1	1	0.899733	0.788687	0.135682
ENSMUSG00000015363	Trabd	TraB domain containing [Source:MGI Symbol;Acc:MGI:1915226]	1423.58	505.571	835.639	2029.82	-0.0228432	0.00580189	0.0403542	-0.0225388	-0.143248	-0.111417	0.0182117	0.0224628	0.896481	0.965154	1	1	1	0.763609	1	0.921711
ENSMUSG00000015377	Dennd6b	DENN/MADD domain containing 6B [Source:MGI Symbol;Acc:MGI:1916690]	4312.96	828.642	1520.38	3068.83	0.0129919	0.0302645	-0.101291	-0.207485	-0.0320212	-0.10987	-0.06366	0.00547395	1	0.847322	0.909798	0.435985	1	0.823839	0.815716	0.985183
ENSMUSG00000015396	Cd83	CD83 antigen [Source:MGI Symbol;Acc:MGI:1328316]	797.864	730.097	778.041	1810.45	-0.0293755	-0.0830558	-0.081851	-0.138485	-0.0162992	0.0830996	0.0834301	-0.0907625	0.99563	0.559263	0.966728	0.891522	1	0.813172	1	0.825439
ENSMUSG00000015405	Ace2	angiotensin I converting enzyme (peptidyl-dipeptidase A) 2 [Source:MGI Symbol;Acc:MGI:1917258]	20.7024	93.8205	77.4131	102.346	-0.0707081	-0.425164	0.10804	0.246201	-0.287101	-0.139837	0.0216993	0.0273339	1	1	1	0.820907	1	0.860084	1	1
ENSMUSG00000015451	C4a	complement component 4A (Rodgers blood group) [Source:MGI Symbol;Acc:MGI:98320]	115.791	5.30688	30.2938	15.5605	-0.144659	0.0765558	0.449777	-0.308475	0.00375692	0.171818	-0.179011	-0.115524	0.921317	1	1	1	1	0.9094	1	1
ENSMUSG00000015452	Ager	advanced glycosylation end product-specific receptor [Source:MGI Symbol;Acc:MGI:893592]	91.82	6.67504	22.7428	20.9855	-0.041902	0.0469883	0.0496274	-0.0679079	0.0358262	0.255365	-0.187999	0.298685	1	1	1	1	1	0.937021	1	1
ENSMUSG00000015461	Atf6b	activating transcription factor 6 beta [Source:MGI Symbol;Acc:MGI:105121]	3295.74	1961.36	2569.18	2364.81	-0.0238207	-0.0652627	-0.0982077	-0.00566113	-0.00660303	-0.0178825	-0.0843565	-0.0254109	1	0.411361	0.870555	1	1	0.969038	0.717099	0.927611
ENSMUSG00000015467	Egfl8	EGF-like domain 8 [Source:MGI Symbol;Acc:MGI:1932094]	44.8121	42.2564	46.1439	106.276	-0.0643144	-0.0821717	0.298127	0.712649	0.093065	0.186944	0.107354	0.169532	1	1	0.975632	0.475735	1	1	1	0.907382
ENSMUSG00000015468	Notch4	notch 4 [Source:MGI Symbol;Acc:MGI:107471]	399.572	361.974	301.778	239.571	-0.0968087	-0.0623461	0.286661	0.0103803	0.119607	-0.136497	-0.266484	-0.209564	0.831132	0.757536	0.624329	1	1	0.782971	0.480586	0.535392
ENSMUSG00000015474	Ppt2	palmitoyl-protein thioesterase 2 [Source:MGI Symbol;Acc:MGI:1860075]	629.649	562.725	654.333	1137.74	0.0173081	0.00536422	-0.0351808	0.0321398	-0.0236774	0.0306223	-0.0740822	0.0119627	1	0.960322	0.989985	1	1	0.973301	1	0.985162
ENSMUSG00000015476	Prrt1	proline-rich transmembrane protein 1 [Source:MGI Symbol;Acc:MGI:1932118]	2026.14	6434.58	5651.3	4172.44	0.0280115	0.121065	0.0676337	0.0108484	-0.0349568	-0.0326596	-0.060128	-0.0340496	1	0.160296	1	1	1	0.932194	0.847097	0.860256
ENSMUSG00000015478	Rnf5	ring finger protein 5 [Source:MGI Symbol;Acc:MGI:1860076]	3233.51	1916.95	2354.93	2585.98	-0.0523672	0.0184981	0.0775078	0.0696678	0.0050309	0.0449711	0.0758449	0.0224747	0.843108	0.882486	0.918859	1	1	0.862005	0.863668	0.940214
ENSMUSG00000015484	Fam163a	family with sequence similarity 163, member A [Source:MGI Symbol;Acc:MGI:3618859]	286.282	439.369	581.763	41.4941	-0.197112	-0.143844	0.10555	0.210543	-0.0281455	0.140839	-0.221975	-0.150821	0.369503	0.368029	0.946623	0.736628	1	0.696268	1	1
ENSMUSG00000015488	Cacfd1	calcium channel flower domain containing 1 [Source:MGI Symbol;Acc:MGI:1924317]	3641.07	1476.64	1620.73	1967.45	0.000443586	0.0361009	0.0534441	0.0583205	-0.00488628	-0.0308146	0.00683233	-0.062173	1	0.680915	0.97284	1	1	0.931173	1	0.704553
ENSMUSG00000015501	Hivep2	human immunodeficiency virus type I enhancer binding protein 2 [Source:MGI Symbol;Acc:MGI:1338076]	3522.49	9611.42	8336.22	4105.68	0.0873251	0.0786826	-0.115874	0.0230858	-0.0180107	-0.0072799	-0.0138682	-0.0366469	0.780866	0.473006	0.743661	1	1	1	1	0.923465
ENSMUSG00000015522	Arnt	aryl hydrocarbon receptor nuclear translocator [Source:MGI Symbol;Acc:MGI:88071]	1241.57	566.205	836.399	1394.11	-0.0742056	-0.0361067	-0.0231879	-0.0455953	-0.0383605	-0.0849317	-0.00821219	-0.00289218	0.739147	0.775526	1	1	1	0.800486	1	1
ENSMUSG00000015533	Itga2	integrin alpha 2 [Source:MGI Symbol;Acc:MGI:96600]	87.6448	4.92671	10.1554	20.3511	0.0583343	0.242088	-0.0515741	1.09825	-0.328445	-0.23985	0.562038	0.137797	1	0.654543	1	1	1	1	1	1
ENSMUSG00000015536	Mocs2	molybdenum cofactor synthesis 2 [Source:MGI Symbol;Acc:MGI:1336894]	2911.92	1420.12	2211.49	3434.15	-0.00315071	-0.075908	-0.0678795	0.00134574	0.0133411	-0.0195147	0.0674538	-0.034209	1	0.263326	0.97284	1	1	0.973306	0.855963	0.893137
ENSMUSG00000015542	Nat9	N-acetyltransferase 9 (GCN5-related, putative) [Source:MGI Symbol;Acc:MGI:1913426]	431.579	640.974	596.37	697.619	-0.0771389	0.00438008	0.0264811	0.008051	0.0750831	0.0441743	-0.0436257	0.000245434	0.883385	0.990456	1	1	1	0.920937	0.90652	1
ENSMUSG00000015568	Lpl	lipoprotein lipase [Source:MGI Symbol;Acc:MGI:96820]	1018.77	777.326	1529.4	49.1699	-0.0408262	0.0672716	0.345116	0.346176	-0.0989986	-0.0138992	-0.180157	0.454225	0.912272	0.817281	0.0659121	0.0154243	1	0.994244	1	0.744905
ENSMUSG00000015575	Atp6v0e	ATPase, H+ transporting, lysosomal V0 subunit E [Source:MGI Symbol;Acc:MGI:1328318]	1175	541.289	869.928	1309.46	0.0391961	0.0401619	0.176895	0.0720116	0.00434607	-0.082071	0.0797349	-0.0242741	0.907443	0.741471	0.759476	1	1	0.873768	1	0.900905
ENSMUSG00000015597	Zfp318	zinc finger protein 318 [Source:MGI Symbol;Acc:MGI:1889348]	3492.07	1675.14	1491.52	1166.16	0.0159302	0.00928755	0.0294434	-0.0368223	-0.0143699	-0.101408	-0.00924335	-0.0213757	1	0.987045	0.998224	1	1	0.609224	1	0.935985
ENSMUSG00000015599	Ttbk1	tau tubulin kinase 1 [Source:MGI Symbol;Acc:MGI:2147036]	4759.88	9507.78	6257.1	3742.19	-0.100051	-0.0492752	0.0173435	0.0418419	-0.0658579	-0.027157	-0.0260755	-0.0377826	0.430838	0.541106	1	1	1	1	1	0.862073
ENSMUSG00000015605	Srf	serum response factor [Source:MGI Symbol;Acc:MGI:106658]	1645.95	2249.19	2300.13	1115.12	-0.0576502	-0.00119252	-0.0126329	0.0396116	-0.00243318	0.0600725	0.08045	0.0598558	1	1	1	1	1	0.880654	1	0.771889
ENSMUSG00000015619	Gata3	GATA binding protein 3 [Source:MGI Symbol;Acc:MGI:95663]	443.409	NA	NA	NA	0.0773817	-0.00470045	NA	NA	NA	NA	NA	NA	0.792449	0.882597	NA	NA	NA	NA	NA	NA
ENSMUSG00000015647	Lama5	laminin, alpha 5 [Source:MGI Symbol;Acc:MGI:105382]	472.617	330.226	332.005	217.398	0.0622109	0.0851091	0.0859028	-0.0419832	0.105264	-0.0842791	-0.0741518	0.0821442	0.917098	0.603568	0.970903	1	1	0.887298	1	0.908874
ENSMUSG00000015652	Steap1	six transmembrane epithelial antigen of the prostate 1 [Source:MGI Symbol;Acc:MGI:1917608]	30.6055	3.93458	24.9453	49.0337	-0.138011	-0.34042	-0.219719	0.137993	0.367092	-0.119247	-0.492414	-0.663251	1	1	1	1	1	0.937148	1	0.605072
ENSMUSG00000015653	Steap2	six transmembrane epithelial antigen of prostate 2 [Source:MGI Symbol;Acc:MGI:1921301]	602.003	490.39	443.668	3790.82	-0.0124879	0.00505233	0.187351	0.214856	0.239434	0.132019	-0.108882	-0.10386	1	0.879292	0.727829	0.567402	1	0.763609	0.692067	0.437937
ENSMUSG00000015656	Hspa8	heat shock protein 8 [Source:MGI Symbol;Acc:MGI:105384]	42269.7	55140	41035.9	38149.6	0.00723246	0.00570822	-0.0247866	0.0157896	-0.00292507	0.0583949	-0.0900218	-0.0634946	1	0.912166	1	1	1	0.65099	0.791893	0.779928
ENSMUSG00000015659	Serac1	serine active site containing 1 [Source:MGI Symbol;Acc:MGI:2447813]	747.818	389.23	488.071	538.829	-0.0515032	-0.0590503	-0.122235	-0.0604495	-0.0223479	0.105304	0.046908	0.0405371	0.940818	0.689497	0.941677	1	1	0.796249	1	0.894583
ENSMUSG00000015668	Pdzd11	PDZ domain containing 11 [Source:MGI Symbol;Acc:MGI:1919871]	1448.69	868.149	1088.7	1562.56	0.053149	0.0758583	-0.155155	0.000830438	-0.0489175	-0.0246492	0.0112246	-0.0365294	1	0.521331	0.865219	1	1	0.99288	1	0.844673
ENSMUSG00000015671	Psma2	proteasome subunit alpha 2 [Source:MGI Symbol;Acc:MGI:104885]	6179.27	3048.34	4235.1	6563.46	-0.00315925	-0.0332747	-0.0396237	-0.0118592	-0.0100037	0.0248158	0.0483786	-0.0139912	1	0.640097	0.990958	1	1	0.955997	0.874327	0.993193
ENSMUSG00000015672	Mrpl32	mitochondrial ribosomal protein L32 [Source:MGI Symbol;Acc:MGI:2137226]	1611.25	456.873	719.683	1107.82	0.0256977	0.0131395	0.0524708	-0.120211	-0.0538232	-0.049322	0.139764	0.0589992	1	0.911406	0.975652	0.95058	1	0.920937	0.550121	0.766422
ENSMUSG00000015697	Setdb1	SET domain, bifurcated 1 [Source:MGI Symbol;Acc:MGI:1934229]	3606.9	952.8	1252.37	1360.92	0.044357	0.0241753	0.0472263	0.0804977	-0.0841568	0.0076375	0.00622293	0.0216023	0.788773	0.735424	0.98809	1	1	1	1	0.965288
ENSMUSG00000015702	Anxa9	annexin A9 [Source:MGI Symbol;Acc:MGI:1923711]	30.9064	11.0487	17.941	15.8024	0.126904	0.114144	-1.51702	-0.696518	0.507385	0.523745	-0.469848	0.364618	1	1	0.624488	1	1	1	1	1
ENSMUSG00000015709	Arnt2	aryl hydrocarbon receptor nuclear translocator 2 [Source:MGI Symbol;Acc:MGI:107188]	11124	16194.3	11048.8	4166.75	-0.0223472	0.000806863	-0.0349617	-0.0376046	0.0275302	0.0414153	-0.0176077	0.0206648	1	0.951748	0.972953	1	1	0.806131	1	0.976002
ENSMUSG00000015711	Prune1	prune exopolyphosphatase [Source:MGI Symbol;Acc:MGI:1925152]	3242.63	1401.65	1076.74	2330.75	-0.00992048	-0.0248397	0.0501955	0.0503878	-0.0616488	0.0318392	-0.0396392	-0.0479228	1	0.867997	0.983783	1	1	0.967299	1	0.808056
ENSMUSG00000015714	Cers2	ceramide synthase 2 [Source:MGI Symbol;Acc:MGI:1924143]	2325.76	1056.99	2375.8	2773.27	0.0575908	0.0588175	0.0907762	0.0264306	-0.048966	-0.0282658	0.0754709	-0.0315859	1	0.430949	0.940432	1	1	0.964831	1	0.915902
ENSMUSG00000015733	Capza2	capping protein (actin filament) muscle Z-line, alpha 2 [Source:MGI Symbol;Acc:MGI:106222]	9733.88	10756.4	15389.9	13866.6	0.00365659	-0.012993	-0.0479948	0.00668381	0.0169761	-0.0154648	0.0282561	0.0366963	1	0.910344	1	1	1	0.958197	1	0.829801
ENSMUSG00000015745	Plekho1	pleckstrin homology domain containing, family O member 1 [Source:MGI Symbol;Acc:MGI:1914470]	2567.69	1442.24	1221.55	3329.56	0.00851826	0.0833455	-0.0814769	0.0894141	0.0178328	0.0159256	0.0134025	0.0454729	1	0.317519	0.966728	0.972288	1	0.983471	1	0.756031
ENSMUSG00000015747	Vps45	vacuolar protein sorting 45 [Source:MGI Symbol;Acc:MGI:891965]	1475.88	1748.68	1760.69	1892.91	0.00048815	-0.00826868	-0.106914	-0.037965	0.0194321	0.0241645	-0.0627827	-0.0416176	1	0.948438	0.833828	1	1	0.967859	1	0.820569
ENSMUSG00000015748	Prpf3	pre-mRNA processing factor 3 [Source:MGI Symbol;Acc:MGI:1918017]	1047.83	495.332	600.047	1051.89	-0.0193154	-0.0279881	0.174071	0.0979859	0.00341121	0.0863973	-0.0709855	-0.00253853	0.902301	0.822154	0.759476	1	1	0.763609	0.869484	0.913476
ENSMUSG00000015749	Anp32e	acidic (leucine-rich) nuclear phosphoprotein 32 family, member E [Source:MGI Symbol;Acc:MGI:1913721]	4683.72	4945.11	4300.43	5728.54	-0.0322638	0.027205	-0.00841036	0.0679528	-0.0566198	-0.021897	0.0243655	0.075874	1	0.714898	1	1	1	0.937148	1	0.441265
ENSMUSG00000015750	Aph1a	aph1 homolog A, gamma secretase subunit [Source:MGI Symbol;Acc:MGI:2385110]	1399.69	794.006	951.542	1292	0.0161815	-0.0377714	-0.0674917	-0.1727	-0.0434417	-0.0406332	-0.00890358	-0.0419348	0.912272	0.75674	0.98809	0.56534	1	0.929706	1	0.832631
ENSMUSG00000015755	Tab2	TGF-beta activated kinase 1/MAP3K7 binding protein 2 [Source:MGI Symbol;Acc:MGI:1915902]	3712.37	2001.16	2419.67	2666.38	0.00364269	0.00293683	-0.00868789	0.0300962	-0.0186166	-0.0239482	0.0858179	0.138322	1	0.977452	1	1	1	0.932882	0.981206	0.15482
ENSMUSG00000015757	Ppil4	peptidylprolyl isomerase (cyclophilin)-like 4 [Source:MGI Symbol;Acc:MGI:1914668]	2008.44	1221.9	1458.48	1660.83	-0.0527942	-0.0942634	0.0133617	-0.0267529	0.037557	-0.0091939	-0.0525389	0.0362948	0.843108	0.22027	1	1	1	1	1	0.861008
ENSMUSG00000015759	Cnih1	cornichon family AMPA receptor auxiliary protein 1 [Source:MGI Symbol;Acc:MGI:1277202]	4780.79	2403.73	3182.59	5672.15	0.0221193	-0.0267448	0.0488146	-0.0132467	0.0174313	0.00158445	0.102166	0.0618589	1	0.72778	0.975632	1	1	1	0.456696	0.563237
ENSMUSG00000015766	Eps8	epidermal growth factor receptor pathway substrate 8 [Source:MGI Symbol;Acc:MGI:104684]	898.981	1587.69	1682.96	3584.78	-0.0941866	-0.160272	0.0104185	0.122745	-0.0548536	-0.0950887	-0.00800541	0.0427239	0.632889	0.0977904	1	0.858871	1	0.757623	1	0.810627
ENSMUSG00000015776	Med22	mediator complex subunit 22 [Source:MGI Symbol;Acc:MGI:98446]	2342.95	1200.13	1549.41	2155.4	0.0400082	0.0351945	0.0339962	-0.0280468	0.0155847	0.0383476	-0.00386246	-0.0367478	1	0.726142	0.984838	1	1	0.923746	1	0.846014
ENSMUSG00000015790	Surf1	surfeit gene 1 [Source:MGI Symbol;Acc:MGI:98443]	1483.65	1929.7	2233.99	2950.12	-0.039126	-0.0547977	0.00437411	-0.0619416	0.0673074	0.0138296	0.0552043	-0.00833981	1	0.592906	1	1	1	0.988839	1	1
ENSMUSG00000015804	Med28	mediator complex subunit 28 [Source:MGI Symbol;Acc:MGI:1914249]	3362.53	2198.86	2688.55	3825.9	-0.00976478	-0.0472157	-0.0130174	-0.0675717	-0.0621204	-0.0544393	0.0934748	0.0252	1	0.487049	1	1	1	0.796249	0.757524	0.908874
ENSMUSG00000015806	Qdpr	quinoid dihydropteridine reductase [Source:MGI Symbol;Acc:MGI:97836]	2430.5	4577.05	11012	12940.2	-0.0871121	-0.116272	0.0929757	0.0508498	-0.143465	0.0694905	0.086207	0.0360743	1	0.13071	0.955408	1	1	0.950651	0.649413	0.838678
ENSMUSG00000015812	Gnrh1	gonadotropin releasing hormone 1 [Source:MGI Symbol;Acc:MGI:95789]	36.5835	NA	3.64018	11.6469	-0.148729	-0.248447	NA	NA	-0.0935934	-0.291569	0.165791	0.588205	1	0.947925	NA	NA	1	1	1	1
ENSMUSG00000015829	Tnr	tenascin R [Source:MGI Symbol;Acc:MGI:99516]	1782.67	5859.3	3378.69	1422.58	-0.00385182	-0.0600155	0.0815649	0.0610716	-0.0330991	-0.0804742	0.0648275	-0.144912	1	0.698847	0.96112	1	1	0.744734	1	0.393738
ENSMUSG00000015837	Sqstm1	sequestosome 1 [Source:MGI Symbol;Acc:MGI:107931]	7756.42	22210.9	18241.6	15581.2	-0.0471765	-0.0302438	-0.00411044	-0.00952329	0.0168614	0.00659458	-0.0417625	-0.0302699	0.858362	0.667709	1	1	1	1	0.985854	0.900857
ENSMUSG00000015839	Nfe2l2	nuclear factor, erythroid derived 2, like 2 [Source:MGI Symbol;Acc:MGI:108420]	423.759	531.079	717.942	877.525	0.0180847	0.0535607	-0.0630571	0.0146102	0.0472821	0.120951	-0.0471363	0.0010017	1	0.718813	0.999759	1	1	0.685521	0.927495	1
ENSMUSG00000015843	Rxrg	retinoid X receptor gamma [Source:MGI Symbol;Acc:MGI:98216]	1738.74	332.655	191.516	35.0133	-0.00252236	0.0694528	0.353683	-0.0664336	0.00709253	0.377166	0.293938	0.134464	1	0.801838	0.914289	1	1	0.438371	1	1
ENSMUSG00000015846	Rxra	retinoid X receptor alpha [Source:MGI Symbol;Acc:MGI:98214]	763.326	1445.55	1398.15	689.16	0.0218878	0.128714	0.152624	-0.0547694	0.075413	0.141241	-0.0462778	0.0962436	1	0.170607	0.624488	1	1	0.544399	0.878045	0.5688
ENSMUSG00000015850	Adamtsl4	ADAMTS-like 4 [Source:MGI Symbol;Acc:MGI:2389008]	59.1288	113.669	265.524	321.652	0.443015	0.512525	0.424716	0.232757	-0.0313266	0.163976	-0.0286742	0.0233521	0.475942	0.154288	0.753041	0.95058	1	0.829455	1	0.952837
ENSMUSG00000015852	Fcrls	Fc receptor-like S, scavenger receptor [Source:MGI Symbol;Acc:MGI:1933397]	522.449	1593.13	1170.99	224.696	0.0757881	0.0422618	-0.0121646	0.226307	-0.000445849	0.163554	0.177056	0.278837	0.917727	0.757589	1	0.424291	1	0.528339	0.889316	0.344966
ENSMUSG00000015869	Prpsap1	phosphoribosyl pyrophosphate synthetase-associated protein 1 [Source:MGI Symbol;Acc:MGI:1915013]	3095.38	1410	1422.3	2133.53	0.0254628	0.003553	0.00320752	-0.0346121	-0.039419	0.0618047	-0.0328259	-0.0353858	0.994495	1	1	1	1	0.796249	1	0.838678
ENSMUSG00000015879	Fam184b	family with sequence similarity 184, member B [Source:MGI Symbol;Acc:MGI:2442958]	469.533	214.651	209.131	327.546	-0.183716	-0.175155	0.0514006	-0.225506	0.053605	0.138742	-0.14196	0.0272336	0.473153	0.185353	0.993926	0.9413	1	0.769765	0.873899	0.94245
ENSMUSG00000015880	Ncapg	non-SMC condensin I complex, subunit G [Source:MGI Symbol;Acc:MGI:1930197]	331.915	7.64362	13.9365	7.49071	-0.0169812	0.0583448	0.233616	0.479306	-0.20648	-0.298968	-0.579195	0.329029	0.912272	0.810314	1	1	1	1	1	1
ENSMUSG00000015882	Lcorl	ligand dependent nuclear receptor corepressor-like [Source:MGI Symbol;Acc:MGI:2651932]	2731.06	784.944	877.358	779.463	0.0271864	0.0512823	-0.0979725	-0.170724	-0.071149	0.0398843	-0.0117212	-0.0417745	1	0.613693	0.953612	0.78707	1	0.931036	1	0.801598
ENSMUSG00000015889	Lta4h	leukotriene A4 hydrolase [Source:MGI Symbol;Acc:MGI:96836]	1474.82	920.848	1044.6	1311.97	0.0196316	-0.0569454	-0.0381979	-0.0502665	0.00358163	-0.0219525	0.0235734	-0.0814221	1	0.550922	0.98809	1	1	1	1	0.662264
ENSMUSG00000015890	Amdhd1	amidohydrolase domain containing 1 [Source:MGI Symbol;Acc:MGI:1919011]	6.36977	28.9969	15.1113	NA	-0.338525	-0.0322067	0.402979	1.32039	-0.185415	0.442713	NA	NA	1	1	0.955408	0.0157674	1	0.933133	NA	NA
ENSMUSG00000015932	Dstn	destrin [Source:MGI Symbol;Acc:MGI:1929270]	11952.8	6486.02	8427.07	11048.9	-0.0440455	-0.067134	-0.0325947	-0.0247038	0.00888927	0.0156727	0.0362018	0.012547	0.834017	0.289734	1	1	1	0.958197	0.927785	0.944294
ENSMUSG00000015937	Macroh2a1	macroH2A.1 histone [Source:MGI Symbol;Acc:MGI:1349392]	4338.2	2318.07	2407.14	3533.01	0.0113031	0.0352348	-0.0621547	-0.0456722	-0.0450328	-0.0416066	-0.0644845	-0.100896	1	0.647926	0.946791	1	1	0.887298	0.79327	0.423677
ENSMUSG00000015942	Gtf2ird2	GTF2I repeat domain containing 2 [Source:MGI Symbol;Acc:MGI:2149780]	922.881	716.429	627.285	833.228	0.0432345	-0.0189099	0.103764	0.0314878	0.0969971	0.0334134	-0.00532421	-0.0288844	0.957882	0.898838	0.909798	1	1	0.931354	1	0.904696
ENSMUSG00000015943	Bola1	bolA-like 1 (E. coli) [Source:MGI Symbol;Acc:MGI:1916418]	737.771	344.395	468.391	746.788	0.0209755	0.0707225	0.100808	0.121515	-0.010906	-0.0895063	0.0809337	-0.0731735	0.911483	0.541106	0.946623	0.981265	1	0.759892	0.802506	0.67693
ENSMUSG00000015944	Castor2	cytosolic arginine sensor for mTORC1 subunit 2 [Source:MGI Symbol;Acc:MGI:1933384]	4693.12	6599.89	5368.52	3382.88	0.0450516	0.0413716	0.073197	-0.0441894	0.00391307	0.00869138	-0.0692575	-0.0604257	0.855352	0.617787	0.953612	1	1	1	0.811605	0.661464
ENSMUSG00000015947	Fcgr1	Fc receptor, IgG, high affinity I [Source:MGI Symbol;Acc:MGI:95498]	78.3612	152.622	161.069	223.496	0.237897	0.247933	-0.275528	-0.214874	-0.00417215	0.257779	-0.155114	-0.647284	0.825531	0.87439	0.926824	0.95058	1	0.562702	0.82413	1.83127e-05
ENSMUSG00000015950	Ncf1	neutrophil cytosolic factor 1 [Source:MGI Symbol;Acc:MGI:97283]	126.313	288.443	296.106	114.365	0.0421605	0.172657	-0.0579168	-0.121038	-0.00198499	-0.0466063	-0.211494	-0.0771825	1	0.897605	0.98809	0.994828	1	0.892501	1	1
ENSMUSG00000015957	Wnt11	wingless-type MMTV integration site family, member 11 [Source:MGI Symbol;Acc:MGI:101948]	45.5451	7.5772	38.0106	45.8878	-0.00922084	0.115092	0.50819	-0.397487	0.240417	0.383071	0.172808	0.228635	1	1	1	1	1	0.685521	1	1
ENSMUSG00000015961	Adss	adenylosuccinate synthetase, non muscle [Source:MGI Symbol;Acc:MGI:87948]	4660.28	3007.52	3549.64	3282.66	-0.0363115	0.00105801	-0.0475519	-0.03496	-0.00896531	0.0254874	-0.0833057	-0.0328654	1	1	0.970491	1	1	1	0.675279	0.809699
ENSMUSG00000015966	Il17rb	interleukin 17 receptor B [Source:MGI Symbol;Acc:MGI:1355292]	79.7001	27.3684	60.2192	54.7101	0.258706	0.421391	0.573068	0.249838	-0.0699018	-0.119486	-0.0184093	0.243381	0.810971	0.302594	0.886097	1	1	0.941147	1	0.970111
ENSMUSG00000015968	Cacna1d	calcium channel, voltage-dependent, L type, alpha 1D subunit [Source:MGI Symbol;Acc:MGI:88293]	1747.71	1031.04	1038.57	1107.42	-0.00416306	-0.0768288	-0.122032	-0.0913838	0.0196248	-0.120134	-0.0149033	-0.0305964	1	0.483437	0.893017	0.988373	1	0.554597	1	0.867318
ENSMUSG00000015970	Chdh	choline dehydrogenase [Source:MGI Symbol;Acc:MGI:1860776]	90.2552	81.7945	187.54	133.309	0.294763	0.596879	-0.166916	-0.0461353	0.0620713	0.095251	-0.178905	-0.0682156	0.711682	0.0616127	0.98785	1	1	0.907907	0.861125	0.899725
ENSMUSG00000015971	Actr8	ARP8 actin-related protein 8 [Source:MGI Symbol;Acc:MGI:1860775]	1354.32	1674.53	1874.95	2275.68	0.0167494	-0.0388728	0.0197337	-0.0151185	-0.0565007	-0.0895627	-0.0584265	-0.0125278	0.908568	0.735201	0.997946	1	1	0.450946	1	1
ENSMUSG00000015980	Lrrc27	leucine rich repeat containing 27 [Source:MGI Symbol;Acc:MGI:1923862]	168.566	221.663	206.579	161.457	-0.103764	-0.168482	0.130551	0.140841	0.129049	-0.154516	-0.117383	-0.000532581	0.921317	0.69196	0.926824	0.958963	1	0.763393	0.943503	1
ENSMUSG00000015981	Stk32c	serine/threonine kinase 32C [Source:MGI Symbol;Acc:MGI:2385336]	2191.51	7867.91	3860.7	337.904	-0.0964305	-0.0889052	-0.0563365	-0.0883405	0.0803513	-0.0438305	0.0914896	0.113876	1	0.399909	1	1	1	0.880007	0.941279	0.63847
ENSMUSG00000015994	Fnta	farnesyltransferase, CAAX box, alpha [Source:MGI Symbol;Acc:MGI:104683]	3562.85	1703.5	2653.63	6603.68	-0.0631784	-0.0751195	0.0407671	0.109392	-0.0616954	0.0484249	0.0363578	-0.00347196	0.7399	0.270757	0.98809	0.782518	1	0.938428	0.762027	0.985529
ENSMUSG00000016018	Mtrex	Mtr4 exosome RNA helicase [Source:MGI Symbol;Acc:MGI:1919448]	2402.75	2248.07	2477.43	3055.66	-0.00813914	-0.0150735	-0.0756426	-0.0299194	0.0393875	-0.0393585	-0.105995	-0.0688541	1	1	0.940432	1	1	0.959295	0.550121	0.624445
ENSMUSG00000016024	Lbp	lipopolysaccharide binding protein [Source:MGI Symbol;Acc:MGI:1098776]	89.6463	85.2034	161.375	144.186	-0.0583761	-0.555771	0.0856814	-0.362015	0.134615	-0.0137815	-0.426087	-0.222572	1	0.172882	1	0.858871	1	1	0.778758	0.946679
ENSMUSG00000016028	Celsr1	cadherin, EGF LAG seven-pass G-type receptor 1 [Source:MGI Symbol;Acc:MGI:1100883]	1468.23	387.791	370.706	37.3818	0.0178196	0.232374	-0.0551413	-0.0624968	-0.159578	-0.192103	0.205171	0.376811	1	0.268781	0.993926	1	1	0.568835	1	1
ENSMUSG00000016087	Fli1	Friend leukemia integration 1 [Source:MGI Symbol;Acc:MGI:95554]	169.615	189.802	169.724	167.271	-0.0536022	0.0317368	0.113036	0.22709	0.0182269	0.105238	0.0437283	0.181162	0.898	0.905737	0.999759	0.873196	1	0.857475	1	0.6642
ENSMUSG00000016128	Stard13	StAR-related lipid transfer (START) domain containing 13 [Source:MGI Symbol;Acc:MGI:2385331]	253.564	269.618	631.679	468.538	0.0666256	-0.00595768	-0.00245103	-0.000612927	0.0695668	-0.0870992	-0.126048	-0.125357	0.850167	0.968476	1	1	1	0.796249	0.884192	0.654788
ENSMUSG00000016150	Tenm1	teneurin transmembrane protein 1 [Source:MGI Symbol;Acc:MGI:1345185]	1663.22	681.832	620.492	1842.03	-0.0548486	-0.0801671	-0.134201	0.00265666	-0.0762733	0.0599214	0.0821017	-0.0958927	0.936467	0.575009	0.909798	1	1	0.933419	1	0.849795
ENSMUSG00000016179	Camk1g	calcium/calmodulin-dependent protein kinase I gamma [Source:MGI Symbol;Acc:MGI:2388073]	1305.74	1820.73	973.241	566.558	0.000561806	0.0360103	0.00881755	0.0320871	-0.110002	0.0485285	-0.0731545	0.0244914	0.954526	0.786045	1	1	1	0.924026	0.841295	0.936334
ENSMUSG00000016181	Utp25	UTP25 small subunit processome component [Source:MGI Symbol;Acc:MGI:2138080]	1026.89	442.492	583.916	637.848	0.026952	-0.0146932	0.00779388	0.112646	-0.0331573	0.00779949	-0.0547732	0.0171205	0.888235	0.932362	1	0.971379	1	1	0.982041	0.954485
ENSMUSG00000016194	Hsd11b1	hydroxysteroid 11-beta dehydrogenase 1 [Source:MGI Symbol;Acc:MGI:103562]	33.2496	668.703	2119.05	5345.98	-0.254911	-0.32264	0.198046	0.46966	0.0533792	0.206618	0.0897934	0.168745	1	1	0.759387	0.000269778	1	0.339479	0.610503	0.00246566
ENSMUSG00000016200	Syt14	synaptotagmin XIV [Source:MGI Symbol;Acc:MGI:2444490]	1342.39	494.475	718.414	715.854	0.0374282	0.0529998	-0.0833237	-0.151385	-0.0349053	-0.0701469	0.0363546	-0.0636604	0.912431	0.64072	0.97284	0.933706	1	0.866117	1	0.803047
ENSMUSG00000016206	H2-M3	histocompatibility 2, M region locus 3 [Source:MGI Symbol;Acc:MGI:95915]	37.0759	95.4653	86.9595	119.154	-0.103449	-0.0298511	0.212621	0.0381188	-0.0204808	0.0643329	0.0224649	0.0779531	0.98233	1	0.97284	1	1	0.916349	1	1
ENSMUSG00000016239	Lonrf3	LON peptidase N-terminal domain and ring finger 3 [Source:MGI Symbol;Acc:MGI:1921615]	113.511	151.175	263.553	266.437	-0.04405	-0.123861	-0.110996	0.0498279	-0.0399301	0.0355971	0.0881662	0.155228	0.92181	0.965316	0.99281	1	1	0.904894	0.982041	0.78223
[truncated: 18,353 more rows]
